# Supplementary material for: Phenome-Wide Association Study to Explore Relationships between Immune System Related Genetic Loci and Complex Traits and Diseases
Source: PLoS One. 2016 Aug 10;11(8):e0160573. doi: 10.1371/journal.pone.0160573 (PMC4980020; doi:10.1371/journal.pone.0160573)
Supplement: S1 Table — (XLS) [file pone.0160573.s002.xls]

## Sheet: Sheet1
Gene Symbol	NCBI Gene ID	Chromosome
CD4	920	12
CD40	958	20
CD80	941	3
CD86	942	3
IL2	3558	4
IL2RA	3559	10
IL4	3565	5
IL4R	3566	16
IL13	3596	5
MYD88	4615	3
NFKB1	4790	4
NFKB2	4791	10
RELA	5970	11
RELB	5971	19
RXRA	6256	9
SMAD1	4086	4
SMAD2	4087	18
SMAD3	4088	15
SMAD4	4089	18
SMAD5	4090	5
SMAD6	4091	15
SMAD7	4092	18
SMAD9	4093	13
TGFB1	7040	19
TGFA	7039	2
TLR1	7096	4
TLR2	7097	4
TLR3	7098	4
TLR4	7099	9
TLR5	7100	1
TLR6	10333	4
TLR9	54106	3
TLR10	81793	4
TNF	7124	6
