# Supplementary material for: Phenome-Wide Association Study to Explore Relationships between Immune System Related Genetic Loci and Complex Traits and Diseases
Source: PLoS One. 2016 Aug 10;11(8):e0160573. doi: 10.1371/journal.pone.0160573 (PMC4980020; doi:10.1371/journal.pone.0160573)
Supplement: S2 Table — (XLS) [file pone.0160573.s003.xls]

## Sheet: Supplementary Table S2.txt
Dataset	ICD-9 Code	ICD-9 Category Code	ICD-9 Code Description	SNP	CHR:BP	Coded Allele	Major Allele Frequency	Minor Allele Frequency	Beta	SE	Pvalue	Cases	Controls
BioVU	331	331	Other cerebral degenerations	rs2392042	1:100053122	T	0.964298	0.035702	1.65717	0.422859	8.89301e-05	21	2878
BioVU	241	241	Nontoxic nodular goiter	rs10493920	1:100137592	T	0.955329	0.044671	1.33083	0.320876	3.36149e-05	46	2853
BioVU	789.5	789	Other symptoms involving abdomen and pelvis	rs6541073	1:10023293	C	0.845649	0.154351	1.24593	0.31447	7.43281e-05	22	2874
MyCode	204.1	204	Lymphoid leukemia	RS1908150	1:100274681	C	0.873181	0.126819	1.55692	0.395146	8.14461e-05	16	3008
BioVU	686	686	Other local infections of skin and subcutaneous tissue	rs6681721	1:100609639	C	0.95257	0.04743	2.19418	0.536453	4.31059e-05	11	2888
BioVU	536	536	Disorders of function of stomach	rs71660939	1:101263367	G	0.865184	0.134816	1.43608	0.356192	5.53605e-05	16	2862
BioVU	536	536	Disorders of function of stomach	rs17415533	1:101264348	T	0.865184	0.134816	1.43608	0.356192	5.53605e-05	16	2862
BioVU	536	536	Disorders of function of stomach	rs12746227	1:101272079	A	0.863746	0.136254	1.42869	0.357006	6.28436e-05	16	2883
BioVU	536	536	Disorders of function of stomach	rs17123397	1:101276999	A	0.863229	0.136771	1.42787	0.35723	6.41318e-05	16	2883
BioVU	536	536	Disorders of function of stomach	rs11583221	1:101280234	T	0.863856	0.136144	1.42929	0.356621	6.12717e-05	16	2878
BioVU	536	536	Disorders of function of stomach	rs35359111	1:101283094	G	0.86458	0.13542	1.43764	0.357179	5.69769e-05	16	2875
BioVU	536	536	Disorders of function of stomach	rs34617755	1:101284251	T	0.86458	0.13542	1.4371	0.357266	5.75808e-05	16	2875
BioVU	536	536	Disorders of function of stomach	rs71660940	1:101285052	A	0.864547	0.135453	1.43796	0.35725	5.69566e-05	16	2878
BioVU	536	536	Disorders of function of stomach	rs149449564	1:101290475	T	0.864547	0.135453	1.43796	0.35725	5.69566e-05	16	2878
BioVU	536	536	Disorders of function of stomach	rs116389601	1:101290561	G	0.864375	0.135625	1.43744	0.357385	5.76843e-05	16	2878
BioVU	536	536	Disorders of function of stomach	rs17407587	1:101301807	T	0.865612	0.134388	1.44077	0.356956	5.43067e-05	16	2860
BioVU	536	536	Disorders of function of stomach	rs116813725	1:101306485	T	0.863242	0.136758	1.42887	0.358104	6.60479e-05	16	2865
BioVU	536	536	Disorders of function of stomach	rs2392227	1:101308124	A	0.863794	0.136206	1.42968	0.357778	6.44218e-05	16	2862
BioVU	536	536	Disorders of function of stomach	rs150774279	1:101308283	T	0.86735	0.13265	1.46091	0.358626	4.62845e-05	16	2860
BioVU	536	536	Disorders of function of stomach	rs7417491	1:101309287	C	0.863242	0.136758	1.42887	0.358105	6.60494e-05	16	2865
BioVU	536	536	Disorders of function of stomach	rs35621929	1:101310129	G	0.86501	0.13499	1.4399	0.357271	5.57127e-05	16	2862
BioVU	536	536	Disorders of function of stomach	rs11587215	1:101311662	G	0.865311	0.134689	1.44002	0.357209	5.54697e-05	16	2861
BioVU	455	455	Hemorrhoids	rs61076558	1:101312567	G	0.965637	0.034363	1.61875	0.405105	6.44549e-05	27	2854
BioVU	536	536	Disorders of function of stomach	rs71662905	1:101313542	T	0.864884	0.135116	1.43966	0.357399	5.62183e-05	16	2863
BioVU	536	536	Disorders of function of stomach	rs17123408	1:101315271	C	0.864468	0.135532	1.43511	0.357392	5.93198e-05	16	2880
BioVU	536	536	Disorders of function of stomach	rs12727531	1:101315534	T	0.865584	0.134416	1.44267	0.357346	5.40968e-05	16	2878
BioVU	536	536	Disorders of function of stomach	rs1543421	1:101315934	A	0.863574	0.136426	1.4317	0.358223	6.42367e-05	16	2883
BioVU	536	536	Disorders of function of stomach	rs984944	1:101316645	T	0.863574	0.136426	1.4317	0.358223	6.42367e-05	16	2883
BioVU	536	536	Disorders of function of stomach	rs984943	1:101316672	A	0.863574	0.136426	1.4317	0.358223	6.42367e-05	16	2883
MyCode	287.5	287	Purpura and other hemorrhagic conditions	rs116085937	1:101319918	C	0.9667	0.0333	1.71287	0.437857	9.1554e-05	29	2974
BioVU	536	536	Disorders of function of stomach	rs34470273	1:101320608	C	0.866102	0.133898	1.44959	0.357792	5.0893e-05	16	2878
BioVU	536	536	Disorders of function of stomach	rs11578353	1:101321410	C	0.866102	0.133898	1.44959	0.357792	5.0893e-05	16	2878
BioVU	536	536	Disorders of function of stomach	rs17407852	1:101325319	A	0.865837	0.134163	1.44861	0.357975	5.1951e-05	16	2876
BioVU	536	536	Disorders of function of stomach	rs12739800	1:101327333	C	0.865837	0.134163	1.44861	0.357975	5.1951e-05	16	2876
BioVU	367.1	367	Disorders of refraction and accommodation	rs1074739	1:101362371	C	0.827872	0.172128	1.06636	0.261637	4.58753e-05	34	2865
BioVU	367.1	367	Disorders of refraction and accommodation	rs10493940	1:101377845	A	0.827527	0.172473	1.06369	0.261451	4.73377e-05	34	2865
BioVU	367.1	367	Disorders of refraction and accommodation	rs17408457	1:101385693	A	0.827747	0.172253	1.06894	0.262182	4.55987e-05	34	2860
BioVU	367.1	367	Disorders of refraction and accommodation	rs12569174	1:101386179	T	0.826598	0.173402	1.06243	0.262866	5.30625e-05	34	2861
BioVU	367.1	367	Disorders of refraction and accommodation	rs12568993	1:101386259	A	0.826598	0.173402	1.06243	0.262866	5.30625e-05	34	2861
BioVU	367.1	367	Disorders of refraction and accommodation	rs72734256	1:101390090	T	0.826312	0.173688	1.06131	0.263049	5.46826e-05	34	2862
BioVU	367.1	367	Disorders of refraction and accommodation	rs61780290	1:101393809	A	0.827688	0.172312	1.06904	0.262137	4.53921e-05	34	2859
BioVU	367.1	367	Disorders of refraction and accommodation	rs61780291	1:101394411	A	0.82671	0.17329	1.06277	0.262792	5.25161e-05	34	2860
BioVU	367.1	367	Disorders of refraction and accommodation	rs61780293	1:101397399	A	0.82671	0.17329	1.06277	0.262792	5.25161e-05	34	2860
BioVU	367.1	367	Disorders of refraction and accommodation	rs61780294	1:101398011	C	0.82671	0.17329	1.06277	0.262792	5.25161e-05	34	2860
BioVU	367.1	367	Disorders of refraction and accommodation	rs60978318	1:101400413	A	0.827574	0.172426	1.06795	0.262306	4.67344e-05	34	2860
BioVU	367.1	367	Disorders of refraction and accommodation	rs61780297	1:101400855	A	0.827747	0.172253	1.06894	0.262182	4.55987e-05	34	2860
BioVU	367.1	367	Disorders of refraction and accommodation	rs61780298	1:101402982	T	0.82683	0.17317	1.06528	0.262634	4.9893e-05	34	2862
BioVU	367.1	367	Disorders of refraction and accommodation	rs61780299	1:101403471	T	0.827461	0.172539	1.06766	0.262347	4.70845e-05	34	2861
BioVU	367.1	367	Disorders of refraction and accommodation	rs61780300	1:101403601	T	0.827634	0.172366	1.06866	0.262223	4.59403e-05	34	2861
BioVU	367.1	367	Disorders of refraction and accommodation	rs75804607	1:101411524	T	0.827634	0.172366	1.06866	0.262223	4.59403e-05	34	2861
BioVU	367.1	367	Disorders of refraction and accommodation	rs6577221	1:101420406	G	0.826664	0.173336	1.0637	0.262498	5.07354e-05	34	2865
BioVU	367.1	367	Disorders of refraction and accommodation	rs17448827	1:101421407	G	0.82695	0.17305	1.06455	0.262342	4.95216e-05	34	2864
BioVU	367.1	367	Disorders of refraction and accommodation	rs6693339	1:101424431	A	0.825742	0.174258	1.05845	0.262964	5.69577e-05	34	2864
MyCode	564.09	564	Functional digestive disorders not elsewhere classified	RS6693339	1:101424431	A	0.827381	0.172619	0.993648	0.254138	9.23456e-05	37	2987
BioVU	356	356	Hereditary and idiopathic perial neuropathy	rs79045346	1:101597705	G	0.898055	0.101945	1.09778	0.271761	5.35682e-05	39	2840
BioVU	356	356	Hereditary and idiopathic perial neuropathy	rs6685428	1:101619780	G	0.895732	0.104268	1.06527	0.271507	8.726e-05	39	2843
BioVU	356	356	Hereditary and idiopathic perial neuropathy	rs76336747	1:101648318	G	0.895559	0.104441	1.06197	0.271501	9.17353e-05	39	2843
BioVU	356	356	Hereditary and idiopathic perial neuropathy	rs79628995	1:101648821	A	0.896217	0.103783	1.07286	0.271231	7.63673e-05	39	2842
BioVU	356	356	Hereditary and idiopathic perial neuropathy	rs74431709	1:101653125	T	0.895862	0.104138	1.06247	0.271362	9.028e-05	39	2837
BioVU	244.1	244	Acquired hypothyroidism	rs1999134	1:101681468	C	0.648327	0.351673	1.26741	0.246199	2.63391e-07	38	2861
BioVU	726	726	Perial enthesopathies and allied syndromes	rs1776905	1:101947657	T	0.564612	0.435388	-0.488965	0.125234	9.44511e-05	155	2716
BioVU	584	584	Acute renal failure	rs374982	1:101973050	A	0.51328	0.48672	0.656398	0.165792	7.52105e-05	85	2814
BioVU	584	584	Acute renal failure	rs263908	1:101973613	A	0.517592	0.482408	0.647864	0.165195	8.7885e-05	85	2814
BioVU	584	584	Acute renal failure	rs1199580	1:101986109	C	0.512647	0.487353	0.652149	0.165741	8.32871e-05	85	2801
BioVU	584	584	Acute renal failure	rs1199575	1:101996097	A	0.51328	0.48672	0.655516	0.165779	7.6807e-05	85	2814
BioVU	41	41	Bacterial infection in conditions classified elsewhere and of unspecified site	rs284233	1:10777260	G	0.901518	0.098482	0.930704	0.186115	5.71263e-07	96	2803
BioVU	41	41	Bacterial infection in conditions classified elsewhere and of unspecified site	rs284254	1:10786314	A	0.921525	0.078475	0.867354	0.197926	1.17483e-05	96	2803
BioVU	477	477	Allergic rhinitis	rs12039210	1:108549532	C	0.940324	0.059676	0.852371	0.210753	5.24574e-05	127	2772
MyCode	477.8	477	Allergic rhinitis	RS12039210	1:108549532	C	0.937831	0.062169	0.969942	0.238384	4.72518e-05	81	2943
BioVU	171	171	Malignant neoplasm of connective and other soft tissue	rs12142041	1:110505038	T	0.913418	0.086582	1.44162	0.363888	7.44105e-05	21	2878
MyCode	202.8	202	Other malignant neoplasms of lymphoid and histiocytic tissue	RS12142041	1:110505038	T	0.920635	0.079365	1.67137	0.423312	7.87017e-05	14	3010
MyCode	780.57	780	General symptoms	RS12142041	1:110505038	T	0.920635	0.079365	0.572475	0.12804	7.78276e-06	380	2644
BioVU	296.1	296	Bipolar	rs2298116	1:110536203	A	0.948948	0.051052	1.45521	0.364805	6.63495e-05	29	2870
MyCode	787.01	787	Symptoms involving digestive system	rs1264913	1:111974935	A	0.910507	0.089493	1.04374	0.261962	6.76793e-05	51	2966
MyCode	787.01	787	Symptoms involving digestive system	rs76934313	1:112045632	G	0.988867	0.011133	2.12404	0.415255	3.13697e-07	51	2958
BioVU	472	472	Chronic pharyngitis and nasopharyngitis	rs1759687	1:112951819	A	0.872129	0.127871	1.40219	0.341944	4.12006e-05	21	2853
BioVU	472	472	Chronic pharyngitis and nasopharyngitis	rs1618606	1:112964856	C	0.869806	0.130194	1.37374	0.340411	5.44757e-05	21	2867
BioVU	714	714	Rheumatoid arthritis and other inflammatory polyarthropathies	rs12128454	1:113910209	T	0.886818	0.113182	0.793162	0.201761	8.4527e-05	81	2817
BioVU	274	274	Gout	rs61817534	1:113912226	G	0.988912	0.011088	1.98734	0.440659	6.48474e-06	43	2843
BioVU	714	714	Rheumatoid arthritis and other inflammatory polyarthropathies	rs12126425	1:113914390	A	0.886858	0.113142	0.793645	0.201754	8.36362e-05	81	2818
BioVU	714	714	Rheumatoid arthritis and other inflammatory polyarthropathies	rs72685702	1:113919261	C	0.887617	0.112383	0.816772	0.201898	5.22172e-05	80	2803
MyCode	780.93	780	General symptoms	rs61819363	1:114024462	C	0.986711	0.013289	1.9828	0.469402	2.39889e-05	40	2970
MyCode	296.8	296	Bipolar	rs142519412	1:114123394	T	0.986877	0.013123	2.41259	0.560428	1.67053e-05	25	2985
BioVU	441.2	441	Aortic aneurysm and dissection	rs12723762	1:114155663	A	0.970578	0.029422	1.77352	0.449811	8.05341e-05	31	2841
MyCode	785.6	785	Symptoms involving cardiovascular system	RS12723762	1:114155663	A	0.972388	0.027612	2.25368	0.466286	1.34323e-06	18	3006
MyCode	785.6	785	Symptoms involving cardiovascular system	rs3761932	1:114157326	C	0.988727	0.011273	2.82582	0.557182	3.9442e-07	18	2998
MyCode	785.6	785	Symptoms involving cardiovascular system	rs116346342	1:114188273	C	0.989877	0.010123	2.70221	0.600868	6.886e-06	17	2996
MyCode	785.6	785	Symptoms involving cardiovascular system	rs74537093	1:114192287	A	0.972517	0.027483	2.26039	0.465871	1.22241e-06	18	3002
BioVU	785.5	785	Symptoms involving cardiovascular system	rs72689984	1:114224603	T	0.977534	0.022466	2.2623	0.522395	1.48682e-05	16	2855
MyCode	785.6	785	Symptoms involving cardiovascular system	rs61730007	1:114255975	G	0.989393	0.010607	2.39349	0.571475	2.81094e-05	17	3000
MyCode	782.1	782	Symptoms involving skin and other integumentary tissue	RS34345741	1:114309873	T	0.971561	0.028439	2.12301	0.517675	4.11287e-05	13	3011
MyCode	785.6	785	Symptoms involving cardiovascular system	RS34345741	1:114309873	T	0.971561	0.028439	2.12398	0.45028	2.39323e-06	18	3006
MyCode	785.6	785	Symptoms involving cardiovascular system	rs114859215	1:114325078	C	0.98939	0.01061	2.39316	0.571475	2.81811e-05	17	2999
MyCode	782.1	782	Symptoms involving skin and other integumentary tissue	RS3789602	1:114339751	A	0.971395	0.028605	2.12243	0.517724	4.13959e-05	13	3011
MyCode	785.6	785	Symptoms involving cardiovascular system	RS3789602	1:114339751	A	0.971395	0.028605	2.12103	0.450264	2.46944e-06	18	3006
BioVU	785.5	785	Symptoms involving cardiovascular system	rs55730164	1:114400590	C	0.978631	0.021369	2.28448	0.522852	1.24669e-05	16	2862
MyCode	585.5	585	Chronic kidney disease (CKD)	rs35061908	1:114508757	G	0.979636	0.020364	1.80894	0.448429	5.48495e-05	29	2991
MyCode	585.6	585	Chronic kidney disease (CKD)	rs35061908	1:114508757	G	0.979636	0.020364	1.69991	0.410759	3.49648e-05	36	2984
MyCode	782	782	Symptoms involving skin and other integumentary tissue	RS7527134	1:114678857	G	0.873347	0.126653	1.01669	0.237876	1.91974e-05	44	2980
BioVU	695.3	695	Erythematous conditions	rs12130524	1:115287833	T	0.787685	0.212315	1.62194	0.416141	9.7158e-05	12	2887
MyCode	333.1	333	Other extrapyramidal disease and abnormal movement disorders	RS1575067	1:115563866	A	0.853175	0.146825	1.27142	0.291303	1.27354e-05	26	2998
BioVU	599.1	599	Other disorders of urethra and urinary tract	rs1414272	1:117115868	T	0.693343	0.306657	0.518863	0.109256	2.04381e-06	208	2691
MyCode	373	373	Inflammation of eyelids	RS6697886	1:1173611	G	0.851356	0.148644	0.941384	0.236261	6.76211e-05	40	2984
BioVU	823	823	Fracture of tibia and fibula	rs1013910	1:117411383	A	0.878924	0.121076	1.56126	0.392492	6.95562e-05	17	2882
BioVU	281.1	281	Other deficiency anemias	rs12059918	1:117430453	C	0.801661	0.198339	1.55778	0.386562	5.58183e-05	16	2873
BioVU	281.1	281	Other deficiency anemias	rs12023342	1:117430658	C	0.80083	0.19917	1.55631	0.386922	5.76366e-05	16	2876
BioVU	281.1	281	Other deficiency anemias	rs12026346	1:117433538	C	0.801038	0.198962	1.569	0.388954	5.48597e-05	16	2874
BioVU	281.1	281	Other deficiency anemias	rs6657012	1:117434706	A	0.799724	0.200276	1.55092	0.388219	6.47045e-05	16	2880
BioVU	281.1	281	Other deficiency anemias	rs7368186	1:117437126	C	0.800276	0.199724	1.55621	0.387011	5.79274e-05	16	2883
BioVU	281.1	281	Other deficiency anemias	rs2148633	1:117437213	G	0.800483	0.199517	1.55623	0.386926	5.76964e-05	16	2881
BioVU	281.1	281	Other deficiency anemias	rs6428673	1:117437393	C	0.801278	0.198722	1.60418	0.391957	4.26282e-05	16	2880
BioVU	281.1	281	Other deficiency anemias	rs6428674	1:117437599	T	0.801278	0.198722	1.60418	0.391957	4.26282e-05	16	2880
BioVU	281.1	281	Other deficiency anemias	rs80067128	1:117438705	C	0.799931	0.200069	1.5497	0.388213	6.55526e-05	16	2878
BioVU	599	599	Other disorders of urethra and urinary tract	rs2478766	1:117474229	T	0.939807	0.060193	1.34963	0.344331	8.87075e-05	36	2863
BioVU	599	599	Other disorders of urethra and urinary tract	rs2998183	1:117474876	G	0.939786	0.060214	1.34949	0.344333	8.88635e-05	36	2862
BioVU	599	599	Other disorders of urethra and urinary tract	rs2998184	1:117474956	G	0.939786	0.060214	1.34949	0.344333	8.88635e-05	36	2862
BioVU	599	599	Other disorders of urethra and urinary tract	rs2478767	1:117475157	C	0.939786	0.060214	1.34949	0.344333	8.88635e-05	36	2862
BioVU	599	599	Other disorders of urethra and urinary tract	rs2491111	1:117475258	G	0.939786	0.060214	1.34949	0.344333	8.88635e-05	36	2862
BioVU	599	599	Other disorders of urethra and urinary tract	rs2998186	1:117475461	G	0.939786	0.060214	1.34949	0.344333	8.88635e-05	36	2862
BioVU	599	599	Other disorders of urethra and urinary tract	rs2491110	1:117475982	T	0.939786	0.060214	1.34949	0.344333	8.88635e-05	36	2862
BioVU	599	599	Other disorders of urethra and urinary tract	rs2767343	1:117477108	C	0.94078	0.05922	1.36338	0.345394	7.90318e-05	36	2860
BioVU	599	599	Other disorders of urethra and urinary tract	rs2246213	1:117478284	T	0.939786	0.060214	1.34949	0.344333	8.88635e-05	36	2862
BioVU	599	599	Other disorders of urethra and urinary tract	rs2246082	1:117479193	T	0.939917	0.060083	1.35075	0.344283	8.73182e-05	36	2860
BioVU	599	599	Other disorders of urethra and urinary tract	rs2806879	1:117479371	C	0.939917	0.060083	1.35075	0.344283	8.73182e-05	36	2860
BioVU	599	599	Other disorders of urethra and urinary tract	rs2491107	1:117479575	T	0.940912	0.059088	1.3647	0.345349	7.76084e-05	36	2858
BioVU	196	196	Secondary and unspecified malignant neoplasm of lymph nodes	rs59449379	1:117480316	G	0.879119	0.120881	0.754496	0.191969	8.48394e-05	79	2804
BioVU	196	196	Secondary and unspecified malignant neoplasm of lymph nodes	rs77733890	1:117486354	G	0.917592	0.082408	1.00503	0.206896	1.1879e-06	80	2802
BioVU	196	196	Secondary and unspecified malignant neoplasm of lymph nodes	rs74113325	1:117507848	A	0.91471	0.08529	0.936857	0.208142	6.76222e-06	79	2817
BioVU	196	196	Secondary and unspecified malignant neoplasm of lymph nodes	rs74113328	1:117510977	A	0.914739	0.085261	0.936952	0.208139	6.74547e-06	79	2818
BioVU	196	196	Secondary and unspecified malignant neoplasm of lymph nodes	rs7554376	1:117552560	T	0.937847	0.062153	0.990166	0.239606	3.58884e-05	78	2802
BioVU	250.1	250	Diabetes mellitus	rs1975283	1:118142558	C	0.695585	0.304415	0.655125	0.148106	9.71837e-06	98	2801
BioVU	250.2	250	Diabetes mellitus	rs1975283	1:118142558	C	0.695585	0.304415	0.355728	0.0773175	4.20721e-06	448	2451
MyCode	997.4	997	Complications affecting specified body systems not elsewhere classified	rs12091900	1:118632316	A	0.986607	0.013393	2.48867	0.630803	7.97179e-05	12	3012
MyCode	251.2	251	Other disorders of pancreatic internal secretion	RS13306560	1:11866183	C	0.948082	0.051918	1.67734	0.426291	8.32873e-05	18	3006
BioVU	203	203	Multiple myeloma and immunoproliferative neoplasms	rs12735613	1:118883973	G	0.760283	0.239717	1.71167	0.433753	7.94059e-05	12	2881
MyCode	427.89	427	Cardiac dysrhythmias	rs12040905	1:119853231	C	0.914848	0.085152	1.15997	0.253736	4.84146e-06	50	2974
MyCode	427.89	427	Cardiac dysrhythmias	rs12029794	1:119856620	T	0.914848	0.085152	1.15997	0.253736	4.84146e-06	50	2974
MyCode	442.3	442	Other aneurysm	rs835574	1:120463230	C	0.876241	0.123759	1.01959	0.254522	6.17844e-05	47	2975
MyCode	442.3	442	Other aneurysm	rs835573	1:120464165	C	0.878472	0.121528	1.03458	0.254081	4.66416e-05	47	2977
MyCode	373	373	Inflammation of eyelids	RS12142199	1:1249187	A	0.808697	0.191303	0.978091	0.242285	5.41525e-05	40	2984
BioVU	790	790	Nonspecific findings on examination of blood	rs10803271	1:14700829	C	0.806313	0.193687	1.28272	0.322636	7.01593e-05	21	2878
MyCode	789.03	789	Other symptoms involving abdomen and pelvis	RS2296716	1:1497824	C	0.882606	0.117394	1.46301	0.336455	1.37185e-05	20	3004
MyCode	365.11	365	Glaucoma	rs4240890	1:152535021	G	0.737339	0.262661	0.704971	0.175642	5.97769e-05	75	2946
MyCode	723	723	Other disorders of cervical region	RS12046030	1:152546889	C	0.967758	0.032242	2.21507	0.550264	5.68629e-05	13	3011
MyCode	723	723	Other disorders of cervical region	rs12033945	1:152680720	A	0.989407	0.010593	2.73191	0.684292	6.54289e-05	13	3008
BioVU	466	466	Acute bronchitis and bronchiolitis	rs10888510	1:152681835	G	0.989789	0.010211	2.15748	0.54607	7.78503e-05	28	2861
MyCode	723	723	Other disorders of cervical region	rs12040771	1:152689730	G	0.989411	0.010589	2.70622	0.685066	7.80512e-05	13	3009
MyCode	723	723	Other disorders of cervical region	RS16834366	1:152690547	A	0.989749	0.010251	2.73706	0.684498	6.37075e-05	13	3011
MyCode	723	723	Other disorders of cervical region	rs16834376	1:152693043	C	0.989749	0.010251	2.73706	0.684498	6.37075e-05	13	3011
MyCode	723	723	Other disorders of cervical region	rs6656896	1:152694501	T	0.989749	0.010251	2.73706	0.684498	6.37075e-05	13	3011
MyCode	723	723	Other disorders of cervical region	rs4845472	1:152696256	G	0.989749	0.010251	2.73706	0.684498	6.37075e-05	13	3011
MyCode	723	723	Other disorders of cervical region	rs12048867	1:152698168	G	0.989749	0.010251	2.73706	0.684498	6.37075e-05	13	3011
MyCode	723	723	Other disorders of cervical region	rs6661464	1:152698935	G	0.989749	0.010251	2.73706	0.684498	6.37075e-05	13	3011
MyCode	723	723	Other disorders of cervical region	rs4845320	1:152709896	A	0.989213	0.010787	2.69029	0.684221	8.42763e-05	13	3000
MyCode	723	723	Other disorders of cervical region	rs11205098	1:152717432	T	0.98838	0.01162	2.83132	0.691105	4.18905e-05	12	3000
MyCode	723	723	Other disorders of cervical region	rs75745380	1:152717450	C	0.98921	0.01079	2.88296	0.691416	3.05074e-05	12	3000
MyCode	723	723	Other disorders of cervical region	rs75215810	1:152719859	C	0.988561	0.011439	3.08009	0.628827	9.67453e-07	13	3003
MyCode	374.3	374	Other disorders of eyelids	rs79266973	1:152761798	C	0.984095	0.015905	2.76734	0.621004	8.34113e-06	13	3005
MyCode	715	715	Osteoarthrosis and allied disorders	RS6681053	1:15334782	T	0.879134	0.120866	0.492253	0.122353	5.74093e-05	278	2746
MyCode	427.89	427	Cardiac dysrhythmias	RS11264268	1:154796520	C	0.770172	0.229828	0.821288	0.208363	8.09366e-05	50	2974
MyCode	724.02	724	Other and unspecified disorders of back	RS11264268	1:154796520	C	0.770172	0.229828	0.549826	0.125822	1.24324e-05	154	2870
BioVU	250	250	Diabetes mellitus	rs72704106	1:155131686	C	0.927705	0.072295	1.55844	0.374388	3.14621e-05	21	2863
BioVU	427.8	427	Cardiac dysrhythmias	rs74890861	1:155166193	G	0.961312	0.038688	1.51341	0.356308	2.16188e-05	43	2839
MyCode	785.2	785	Symptoms involving cardiovascular system	rs76545395	1:155177047	C	0.986658	0.013342	2.77416	0.704051	8.13851e-05	11	2987
BioVU	427.8	427	Cardiac dysrhythmias	rs28678003	1:155207733	C	0.960709	0.039291	1.49341	0.356349	2.77901e-05	43	2833
MyCode	611.72	611	Other disorders of breast	rs12744132	1:155663326	C	0.774263	0.225737	1.20566	0.304477	7.5023e-05	23	2996
MyCode	611.72	611	Other disorders of breast	RS12035524	1:155667102	G	0.77414	0.22586	1.20023	0.30413	7.93205e-05	23	3001
MyCode	414.9	414	Ischemic heart disease	RS6671188	1:155711651	C	0.955853	0.044147	0.746289	0.190093	8.63989e-05	280	2744
MyCode	414.9	414	Ischemic heart disease	RS1749405	1:155860091	A	0.676753	0.323247	-0.439005	0.10805	4.84544e-05	280	2744
MyCode	414.9	414	Ischemic heart disease	rs12563627	1:155862966	C	0.679573	0.320427	-0.44365	0.109212	4.85944e-05	277	2719
MyCode	611.72	611	Other disorders of breast	rs6696019	1:155864977	T	0.758535	0.241465	1.20874	0.307872	8.63261e-05	23	2994
MyCode	414.9	414	Ischemic heart disease	RS2993207	1:155873314	C	0.685516	0.314484	-0.437229	0.10915	6.18193e-05	280	2744
MyCode	414.9	414	Ischemic heart disease	rs670523	1:155878732	G	0.682683	0.317317	-0.435945	0.109425	6.77768e-05	277	2720
MyCode	611.72	611	Other disorders of breast	rs867548	1:155880008	G	0.75908	0.24092	1.20237	0.307169	9.06385e-05	23	2978
MyCode	611.72	611	Other disorders of breast	rs867549	1:155880159	T	0.75908	0.24092	1.20237	0.307169	9.06385e-05	23	2978
MyCode	611.72	611	Other disorders of breast	rs867550	1:155880391	T	0.75908	0.24092	1.20237	0.307169	9.06385e-05	23	2978
MyCode	611.72	611	Other disorders of breast	rs66466805	1:155888666	A	0.759701	0.240299	1.20624	0.306905	8.48268e-05	23	2992
MyCode	414.9	414	Ischemic heart disease	RS625658	1:155891045	C	0.685516	0.314484	-0.437103	0.109177	6.23858e-05	280	2744
MyCode	414.9	414	Ischemic heart disease	rs539602	1:155899020	T	0.685013	0.314987	-0.426773	0.109308	9.44901e-05	278	2738
MyCode	414.9	414	Ischemic heart disease	rs4661151	1:155903408	T	0.685013	0.314987	-0.426773	0.109308	9.44901e-05	278	2738
MyCode	611.72	611	Other disorders of breast	rs915181	1:155914772	C	0.758438	0.241562	1.27504	0.306299	3.14472e-05	23	2999
MyCode	611.72	611	Other disorders of breast	RS2016251	1:155914988	C	0.757937	0.242063	1.27437	0.306563	3.22521e-05	23	3001
MyCode	611.72	611	Other disorders of breast	RS11264426	1:155940948	G	0.756283	0.243717	1.26859	0.305807	3.3488e-05	23	3001
MyCode	611.72	611	Other disorders of breast	rs11585845	1:155944189	G	0.758712	0.241288	1.28061	0.306252	2.89505e-05	23	2990
MyCode	611.72	611	Other disorders of breast	rs7534858	1:155946399	C	0.758563	0.241437	1.27926	0.306027	2.91231e-05	23	2984
MyCode	611.72	611	Other disorders of breast	RS928596	1:155947875	G	0.747024	0.252976	1.22486	0.305549	6.10478e-05	23	3001
MyCode	611.72	611	Other disorders of breast	RS1889532	1:155951502	A	0.757275	0.242725	1.2788	0.30723	3.14982e-05	23	3001
MyCode	584.9	584	Acute renal failure	rs10908487	1:155982748	C	0.987926	0.012074	1.96445	0.403553	1.12798e-06	57	2966
BioVU	718	718	Other derangement of joint	rs10908487	1:155982748	C	0.987733	0.012267	2.51607	0.644636	9.49763e-05	11	2883
MyCode	584.9	584	Acute renal failure	rs10752614	1:155995809	G	0.987926	0.012074	1.96445	0.403553	1.12798e-06	57	2966
BioVU	718	718	Other derangement of joint	rs10752614	1:155995809	G	0.987742	0.012258	2.51096	0.640832	8.91792e-05	11	2885
MyCode	584.9	584	Acute renal failure	RS4661096	1:155999571	G	0.987599	0.012401	1.95545	0.403236	1.23831e-06	57	2967
MyCode	584.9	584	Acute renal failure	rs10158536	1:156016884	A	0.988083	0.011917	1.97134	0.403828	1.05209e-06	57	2964
BioVU	718	718	Other derangement of joint	rs10158536	1:156016884	A	0.987906	0.012094	2.51326	0.644081	9.53654e-05	11	2883
MyCode	584.9	584	Acute renal failure	RS10796957	1:156021891	T	0.987599	0.012401	1.95091	0.403271	1.31336e-06	57	2967
BioVU	718	718	Other derangement of joint	rs10796957	1:156021891	T	0.988396	0.011604	2.54886	0.641194	7.03295e-05	11	2876
MyCode	296.9	296	Episodic mood disorders	rs79284691	1:156041549	G	0.980272	0.019728	2.23525	0.552296	5.18358e-05	11	3005
MyCode	440.1	440	Atherosclerosis	rs79284691	1:156041549	G	0.980272	0.019728	1.53458	0.391598	8.90036e-05	58	2958
MyCode	296.9	296	Episodic mood disorders	rs112621070	1:156042420	C	0.980272	0.019728	2.23525	0.552296	5.18358e-05	11	3005
MyCode	440.1	440	Atherosclerosis	rs112621070	1:156042420	C	0.980272	0.019728	1.53458	0.391598	8.90036e-05	58	2958
BioVU	724.3	724	Other and unspecified disorders of back	rs12132140	1:157767362	C	0.93791	0.06209	1.6291	0.392267	3.28084e-05	17	2882
BioVU	780.2	780	General symptoms	rs1061511	1:160189500	A	0.58296	0.41704	0.570582	0.145652	8.94922e-05	103	2796
MyCode	571.8	571	Chronic liver disease and cirrhosis	RS485618	1:160800480	T	0.556713	0.443287	-0.740926	0.182844	5.07297e-05	81	2943
MyCode	573.8	573	Other disorders of liver	rs17551654	1:160855224	T	0.988523	0.011477	2.54463	0.648071	8.62032e-05	12	2994
MyCode	785.9	785	Symptoms involving cardiovascular system	rs111862610	1:160881653	A	0.982462	0.017538	2.14687	0.523331	4.09023e-05	22	3000
BioVU	733	733	Other disorders of bone and cartilage	rs2255847	1:160926937	C	0.840263	0.159737	0.689063	0.171392	5.81031e-05	98	2788
BioVU	733	733	Other disorders of bone and cartilage	rs1999248	1:160927727	G	0.840462	0.159538	0.67682	0.171141	7.66147e-05	99	2800
MyCode	482.9	482	Other bacterial pneumonia	rs16832849	1:161321817	A	0.891564	0.108436	1.44044	0.36138	6.72141e-05	19	2992
BioVU	331	331	Other cerebral degenerations	rs12140361	1:161321998	T	0.969127	0.030873	1.91867	0.432695	9.24077e-06	21	2878
MyCode	340	340	Multiple sclerosis	RS12140361	1:161321998	T	0.969411	0.030589	2.25003	0.545209	3.67673e-05	13	3011
MyCode	785.1	785	Symptoms involving cardiovascular system	rs16832850	1:161328947	G	0.976025	0.023975	1.34173	0.338778	7.47978e-05	71	2953
MyCode	785.1	785	Symptoms involving cardiovascular system	RS16832866	1:161334648	G	0.97586	0.02414	1.33215	0.3386	8.34441e-05	71	2953
MyCode	785.1	785	Symptoms involving cardiovascular system	rs16832872	1:161335902	G	0.976025	0.023975	1.34173	0.338778	7.47978e-05	71	2953
MyCode	782.1	782	Symptoms involving skin and other integumentary tissue	RS35835689	1:161575447	T	0.754134	0.245866	1.64027	0.404075	4.92185e-05	13	3011
BioVU	574	574	Cholelithiasis	rs116205652	1:161659459	G	0.974523	0.025477	1.28966	0.312995	3.78233e-05	57	2828
MyCode	785	785	Symptoms involving cardiovascular system	rs139290136	1:161667463	A	0.986042	0.013958	2.37396	0.549062	1.53459e-05	21	2988
MyCode	473.9	473	Chronic sinusitis	rs10917835	1:161717293	T	0.952649	0.047351	1.64868	0.385975	1.94194e-05	24	2996
MyCode	780.4	780	General symptoms	rs10917835	1:161717293	T	0.952649	0.047351	0.986782	0.214378	4.16454e-06	131	2889
MyCode	441.7	441	Aortic aneurysm and dissection	rs12072417	1:162000045	T	0.976705	0.023295	1.99748	0.507909	8.39807e-05	19	2986
MyCode	368.2	368	Visual disturbances	rs6662016	1:162555343	C	0.766092	0.233908	1.78006	0.41918	2.17104e-05	13	3001
MyCode	820.8	820	Fracture of neck of femur	rs4657220	1:162641980	C	0.949223	0.050777	1.90927	0.452497	2.44937e-05	18	3005
BioVU	824	824	Fracture of ankle	rs4412572	1:162860913	G	0.908762	0.091238	1.201	0.291714	3.83761e-05	34	2865
BioVU	574	574	Cholelithiasis	rs10917677	1:163089938	T	0.7843	0.2157	0.848951	0.193221	1.1145e-05	57	2822
MyCode	696.1	696	Psoriasis and similar disorders	RS10799916	1:163366854	T	0.911541	0.088459	1.12765	0.270444	3.05095e-05	44	2980
MyCode	696.1	696	Psoriasis and similar disorders	rs10494383	1:163379752	G	0.913051	0.086949	1.20787	0.265096	5.20544e-06	44	2975
MyCode	366.1	366	Cataract	rs285476	1:165483171	C	0.816242	0.183758	1.09839	0.277215	7.42525e-05	31	2992
BioVU	447	447	Other disorders of arteries and arterioles	rs12042693	1:167513723	G	0.912232	0.087768	2.00719	0.501165	6.20058e-05	11	2883
BioVU	309	309	Adjustment reaction	rs1040500	1:169088456	A	0.985467	0.014533	2.10513	0.473238	8.65284e-06	38	2852
BioVU	287	287	Purpura and other hemorrhagic conditions	rs6427196	1:169481223	G	0.929237	0.070763	1.33948	0.311827	1.74225e-05	34	2863
MyCode	289.81	289	hypercoagulable state	rs6427196	1:169481223	G	0.922924	0.077076	2.01434	0.421042	1.71687e-06	13	3010
MyCode	453.9	453	Pulmonary embolus and DVT	rs6427196	1:169481223	G	0.922924	0.077076	1.26521	0.239663	1.29814e-07	53	2970
MyCode	722.83	722	Intervertebral disc disorders	rs6427196	1:169481223	G	0.922924	0.077076	1.05459	0.260433	5.13558e-05	49	2974
BioVU	782.3	782	Symptoms involving skin and other integumentary tissue	rs6427196	1:169481223	G	0.929237	0.070763	0.850079	0.213065	6.61411e-05	104	2793
MyCode	346.9	346	Migraine	RS9332701	1:169484767	A	0.955192	0.044808	1.53353	0.350609	1.2204e-05	39	2985
BioVU	287	287	Purpura and other hemorrhagic conditions	rs6682179	1:169490401	C	0.9301	0.0699	1.34777	0.311605	1.52358e-05	34	2863
MyCode	289.81	289	hypercoagulable state	rs6682179	1:169490401	C	0.92295	0.07705	2.01448	0.421	1.71008e-06	13	3011
MyCode	453.9	453	Pulmonary embolus and DVT	rs6682179	1:169490401	C	0.92295	0.07705	1.26285	0.239625	1.3635e-07	53	2971
MyCode	722.83	722	Intervertebral disc disorders	rs6682179	1:169490401	C	0.92295	0.07705	1.05666	0.260361	4.94013e-05	49	2975
BioVU	782.3	782	Symptoms involving skin and other integumentary tissue	rs6682179	1:169490401	C	0.9301	0.0699	0.85489	0.213068	6.01313e-05	104	2793
MyCode	289.81	289	hypercoagulable state	rs6009	1:169498834	C	0.92286	0.07714	2.01198	0.421066	1.76786e-06	13	3001
MyCode	453.9	453	Pulmonary embolus and DVT	rs6009	1:169498834	C	0.92286	0.07714	1.26503	0.239636	1.29927e-07	53	2961
MyCode	722.83	722	Intervertebral disc disorders	rs6009	1:169498834	C	0.92286	0.07714	1.0537	0.26042	5.20678e-05	49	2965
MyCode	491.2	491	Chronic bronchitis	RS6010	1:169500210	T	0.960483	0.039517	2.93601	0.670871	1.20648e-05	11	3013
MyCode	515	515	Postinflammatory pulmonary fibrosis	RS6010	1:169500210	T	0.960483	0.039517	2.15457	0.536332	5.88889e-05	13	3011
MyCode	491.2	491	Chronic bronchitis	RS9332608	1:169510118	G	0.960483	0.039517	2.95764	0.671266	1.05266e-05	11	3013
MyCode	428.1	428	Heart failure	rs3917410	1:169701108	A	0.895337	0.104663	1.35679	0.33846	6.10478e-05	21	3003
MyCode	428.1	428	Heart failure	rs3917392	1:169704335	T	0.895468	0.104532	1.35752	0.338324	6.00824e-05	21	3002
MyCode	428.1	428	Heart failure	rs17601631	1:169800690	A	0.905093	0.094907	1.46559	0.338023	1.45246e-05	21	3003
MyCode	428.1	428	Heart failure	rs17543611	1:169836175	T	0.904762	0.095238	1.46282	0.338407	1.5415e-05	21	3003
MyCode	428.1	428	Heart failure	rs4519	1:169890574	A	0.904203	0.095797	1.55561	0.33214	2.81893e-06	21	3001
BioVU	783.2	783	Symptoms concerning nutrition metabolism and development	rs4519	1:169890574	A	0.911969	0.088031	1.01163	0.247389	4.3281e-05	51	2823
MyCode	789.03	789	Other symptoms involving abdomen and pelvis	rs1541160	1:169995802	T	0.706381	0.293619	1.48005	0.334374	9.58543e-06	20	2989
BioVU	494	494	Bronchiectasis	rs1736557	1:171080080	G	0.926871	0.073129	1.99757	0.441407	6.02675e-06	13	2886
BioVU	810	810	Fracture of upper limb	rs12028426	1:171927696	C	0.911694	0.088306	1.95463	0.433764	6.59989e-06	13	2886
MyCode	374.3	374	Other disorders of eyelids	rs2422254	1:172779833	C	0.906416	0.093584	1.81111	0.42601	2.12508e-05	13	2995
MyCode	794.31	794	Nonspecific abnormal results of function studies	rs2422254	1:172779833	C	0.906416	0.093584	1.12337	0.280429	6.17806e-05	37	2971
BioVU	598	598	Urethral stricture	rs17299020	1:172793119	G	0.863321	0.136679	1.81621	0.447668	4.96954e-05	13	2866
BioVU	598	598	Urethral stricture	rs724901	1:172793668	C	0.862721	0.137279	1.86009	0.436392	2.02206e-05	14	2867
BioVU	598	598	Urethral stricture	rs4916281	1:172799888	C	0.862786	0.137214	1.86071	0.436373	2.00771e-05	14	2872
BioVU	598	598	Urethral stricture	rs10489277	1:172800805	T	0.861159	0.138841	1.80956	0.42968	2.53776e-05	14	2885
BioVU	598	598	Urethral stricture	rs17299078	1:172801431	A	0.861581	0.138419	1.80972	0.429613	2.52641e-05	14	2883
MyCode	454.9	454	Varicose veins	rs10912557	1:173156405	A	0.954997	0.045003	1.8348	0.448249	4.25369e-05	16	3006
MyCode	454.9	454	Varicose veins	RS10158707	1:173157201	C	0.954861	0.045139	1.82875	0.448299	4.51682e-05	16	3008
MyCode	454.9	454	Varicose veins	rs16845561	1:173158366	T	0.955012	0.044988	1.83492	0.448246	4.24805e-05	16	3007
MyCode	454.9	454	Varicose veins	rs10489269	1:173160063	T	0.955162	0.044838	1.839	0.447939	4.035e-05	16	3006
MyCode	454.9	454	Varicose veins	rs10798265	1:173165459	C	0.954169	0.045831	1.82376	0.44964	4.99086e-05	16	3006
BioVU	997	997	Complications affecting specified body systems not elsewhere classified	rs79376497	1:173183326	G	0.967692	0.032308	2.24242	0.500344	7.40286e-06	14	2880
BioVU	997	997	Complications affecting specified body systems not elsewhere classified	rs12409771	1:173184193	A	0.963008	0.036992	2.06154	0.486296	2.24256e-05	14	2865
BioVU	997	997	Complications affecting specified body systems not elsewhere classified	rs12410099	1:173184643	A	0.967681	0.032319	2.242	0.500349	7.43396e-06	14	2879
BioVU	997	997	Complications affecting specified body systems not elsewhere classified	rs12410179	1:173185467	A	0.967681	0.032319	2.242	0.500349	7.43396e-06	14	2879
BioVU	997	997	Complications affecting specified body systems not elsewhere classified	rs12404178	1:173185570	C	0.967681	0.032319	2.242	0.500349	7.43396e-06	14	2879
BioVU	997	997	Complications affecting specified body systems not elsewhere classified	rs76666766	1:173185861	T	0.967681	0.032319	2.242	0.500349	7.43396e-06	14	2879
BioVU	997	997	Complications affecting specified body systems not elsewhere classified	rs111751966	1:173193688	C	0.967809	0.032191	2.26726	0.499796	5.72291e-06	14	2875
BioVU	997	997	Complications affecting specified body systems not elsewhere classified	rs10912568	1:173224228	G	0.965678	0.034322	2.03496	0.475604	1.88002e-05	14	2885
BioVU	997	997	Complications affecting specified body systems not elsewhere classified	rs75069089	1:173226723	C	0.968372	0.031628	2.16535	0.484591	7.88064e-06	14	2879
BioVU	997	997	Complications affecting specified body systems not elsewhere classified	rs12408973	1:173228159	G	0.967887	0.032113	2.16253	0.484849	8.18774e-06	14	2882
MyCode	403.1	403	hypertension	rs844665	1:173248957	C	0.924353	0.075647	2.00323	0.467399	1.81998e-05	12	3002
MyCode	403.1	403	hypertension	RS844666	1:173249439	T	0.92543	0.07457	1.84534	0.453908	4.79403e-05	13	3011
BioVU	997	997	Complications affecting specified body systems not elsewhere classified	rs77313145	1:173250048	C	0.968663	0.031337	2.18517	0.484411	6.45311e-06	14	2874
BioVU	997	997	Complications affecting specified body systems not elsewhere classified	rs12240012	1:173252333	T	0.967831	0.032169	2.17846	0.484572	6.93587e-06	14	2877
MyCode	403.1	403	hypertension	rs2422336	1:173252859	A	0.923396	0.076604	1.96914	0.463033	2.11208e-05	12	2997
BioVU	153.1	153	Malignant neoplasm of colon	rs4916318	1:173265908	T	0.870101	0.129899	1.41626	0.331622	1.94843e-05	22	2861
BioVU	153.1	153	Malignant neoplasm of colon	rs12118748	1:173265995	A	0.875043	0.124957	1.40406	0.338687	3.38934e-05	22	2859
BioVU	153.1	153	Malignant neoplasm of colon	rs10798267	1:173266444	C	0.868058	0.131942	1.40787	0.333141	2.3783e-05	22	2877
BioVU	153.1	153	Malignant neoplasm of colon	rs74371917	1:173266512	A	0.874957	0.125043	1.40354	0.338717	3.41763e-05	22	2857
BioVU	788.2	788	Symptoms involving urinary system	rs1557122	1:173283304	G	0.939194	0.060806	1.14903	0.294936	9.78519e-05	47	2831
BioVU	153.1	153	Malignant neoplasm of colon	rs4916320	1:173284087	C	0.869889	0.130111	1.33452	0.333652	6.34135e-05	22	2864
BioVU	153.1	153	Malignant neoplasm of colon	rs10494489	1:173286808	T	0.86892	0.13108	1.3115	0.33132	7.54524e-05	22	2877
MyCode	362.1	362	Other retinal disorders	RS1342036	1:173302838	C	0.92791	0.07209	1.99936	0.498689	6.09147e-05	11	3013
BioVU	571	571	Chronic liver disease and cirrhosis	rs1539259	1:173312501	T	0.759572	0.240428	0.867805	0.219362	7.62026e-05	45	2854
MyCode	429.2	429	Ill-defined descriptions and complications of heart disease	RS16845819	1:173362284	A	0.913029	0.086971	0.777798	0.198842	9.16754e-05	110	2914
BioVU	785.1	785	Symptoms involving cardiovascular system	rs7513605	1:175289336	C	0.844421	0.155579	0.876828	0.193692	5.98499e-06	70	2816
BioVU	785.1	785	Symptoms involving cardiovascular system	rs875326	1:175289399	C	0.838393	0.161607	0.886057	0.18969	2.99632e-06	70	2829
MyCode	281.1	281	Other deficiency anemias	RS12026071	1:17560646	T	0.803406	0.196594	1.30889	0.311342	2.62209e-05	21	3003
MyCode	440.21	440	Atherosclerosis	RS12132072	1:175996304	T	0.91121	0.08879	0.677979	0.171969	8.06565e-05	162	2862
MyCode	440.21	440	Atherosclerosis	rs12142010	1:176016410	T	0.910714	0.089286	0.674199	0.171996	8.86044e-05	162	2862
BioVU	784	784	Symptoms involving head and neck	rs3766301	1:17608545	C	0.945716	0.054284	0.847564	0.215807	8.58658e-05	114	2769
MyCode	440.21	440	Atherosclerosis	rs12145703	1:176134978	C	0.911152	0.088848	0.677368	0.17197	8.18678e-05	162	2860
BioVU	389	389	Hearing loss	rs1015419	1:176767452	G	0.80476	0.19524	0.719138	0.176705	4.7072e-05	86	2813
MyCode	780.2	780	General symptoms	RS1193345	1:17913714	A	0.941964	0.058036	1.04494	0.225085	3.44368e-06	103	2921
MyCode	780.97	780	General symptoms	rs12143942	1:179866605	G	0.85247	0.14753	1.6532	0.395763	2.9507e-05	13	2983
MyCode	440.23	440	Atherosclerosis	RS497915	1:182406654	G	0.813492	0.186508	1.13444	0.262091	1.50195e-05	33	2991
BioVU	730	730	Osteomyelitis periostitis and other infections involving bone	rs10458347	1:183411407	T	0.982717	0.017283	1.88899	0.458236	3.75089e-05	32	2861
MyCode	805.4	805	Fracture of vertebral column without mention of spinal cord injury	rs16861076	1:183437580	A	0.929233	0.070767	2.07943	0.480464	1.50495e-05	12	3012
MyCode	805.4	805	Fracture of vertebral column without mention of spinal cord injury	rs72637284	1:183450951	C	0.929233	0.070767	2.07943	0.480464	1.50495e-05	12	3012
MyCode	805.4	805	Fracture of vertebral column without mention of spinal cord injury	rs10797885	1:183478463	G	0.929682	0.070318	2.08025	0.480175	1.47577e-05	12	3010
MyCode	805.4	805	Fracture of vertebral column without mention of spinal cord injury	rs12125461	1:183488527	C	0.929116	0.070884	2.07885	0.480494	1.51506e-05	12	3007
MyCode	805.4	805	Fracture of vertebral column without mention of spinal cord injury	rs12032165	1:183490616	C	0.929375	0.070625	2.0795	0.480373	1.49842e-05	12	3011
MyCode	805.4	805	Fracture of vertebral column without mention of spinal cord injury	RS12144253	1:183497627	G	0.929398	0.070602	2.07957	0.480367	1.49694e-05	12	3012
MyCode	805.4	805	Fracture of vertebral column without mention of spinal cord injury	rs3754519	1:183504885	T	0.929398	0.070602	2.07957	0.480367	1.49694e-05	12	3012
MyCode	805.4	805	Fracture of vertebral column without mention of spinal cord injury	rs72637285	1:183508957	A	0.929848	0.070152	2.08039	0.480077	1.46783e-05	12	3010
BioVU	730	730	Osteomyelitis periostitis and other infections involving bone	rs3768589	1:183516241	C	0.982377	0.017623	1.87393	0.458145	4.30885e-05	32	2862
MyCode	805.4	805	Fracture of vertebral column without mention of spinal cord injury	rs35915055	1:183523513	G	0.92919	0.07081	2.07359	0.480432	1.58812e-05	12	2989
BioVU	730	730	Osteomyelitis periostitis and other infections involving bone	rs3845461	1:183532200	G	0.981373	0.018627	1.8443	0.457561	5.56072e-05	32	2867
MyCode	733.09	733	Osteoporosis	rs6673065	1:183694212	T	0.898975	0.101025	0.923471	0.213356	1.50259e-05	85	2939
MyCode	733.09	733	Osteoporosis	rs1926829	1:183712545	G	0.900133	0.099867	0.902162	0.214933	2.69971e-05	84	2925
BioVU	274	274	Gout	rs4388664	1:183804680	C	0.903587	0.096413	1.07737	0.269709	6.48123e-05	44	2855
MyCode	285.29	285	Other and unspecified anemias	RS16827734	1:187891919	A	0.95916	0.04084	2.24646	0.530474	2.28729e-05	13	3011
BioVU	724.1	724	Other and unspecified disorders of back	rs16862061	1:18877477	G	0.771641	0.228359	0.681181	0.167924	4.98191e-05	84	2804
MyCode	781.2	781	Symptoms involving nervous and musculoskeletal systems	rs1892155	1:192404106	T	0.509824	0.490176	0.884489	0.220707	6.13562e-05	53	2950
MyCode	781.2	781	Symptoms involving nervous and musculoskeletal systems	RS6676076	1:192405661	C	0.513724	0.486276	0.891756	0.219689	4.92461e-05	53	2971
MyCode	781.2	781	Symptoms involving nervous and musculoskeletal systems	rs4581263	1:192410933	G	0.510483	0.489517	0.889087	0.22086	5.68383e-05	53	2952
MyCode	311	311	Depression	RS12725829	1:192414282	T	0.818618	0.181382	-0.375876	0.0925244	4.85597e-05	630	2394
BioVU	435	435	Transient cerebral ischemia	rs16834300	1:192417680	T	0.981028	0.018972	1.88785	0.473233	6.62791e-05	33	2866
MyCode	440.21	440	Atherosclerosis	rs17407125	1:192417776	C	0.711251	0.288749	0.481048	0.123284	9.54174e-05	162	2851
BioVU	435	435	Transient cerebral ischemia	rs16834312	1:192422451	A	0.981187	0.018813	1.93941	0.478136	4.98781e-05	32	2865
MyCode	428.23	428	Heart failure	RS35197737	1:192531645	C	0.893684	0.106316	1.7064	0.429985	7.23277e-05	13	3011
BioVU	233	233	Carcinoma in situ of breast and genitourinary system	rs6657799	1:192552600	G	0.783546	0.216454	1.26247	0.321038	8.40754e-05	21	2878
MyCode	780.79	780	General symptoms	RS1887628	1:193720321	T	0.728175	0.271825	0.407872	0.102844	7.31073e-05	239	2785
BioVU	579	579	Intestinal malabsorption	rs35466973	1:19451176	A	0.989134	0.010866	2.28293	0.557442	4.21479e-05	26	2873
BioVU	429.3	429	Ill-defined descriptions and complications of heart disease	rs12407355	1:19627876	T	0.632977	0.367023	1.19709	0.288106	3.25262e-05	27	2872
BioVU	598	598	Urethral stricture	rs12407355	1:19627876	T	0.632977	0.367023	1.86073	0.468631	7.17016e-05	14	2885
MyCode	276.9	276	Disorders of fluid electrolyte and acid-base balance	rs2224873	1:197645449	T	0.773979	0.226021	0.827873	0.208094	6.93945e-05	52	2961
BioVU	733	733	Other disorders of bone and cartilage	rs4915564	1:197777147	C	0.589686	0.410314	-0.639616	0.162922	8.64009e-05	99	2800
MyCode	250	250	Diabetes mellitus Type 2	rs12125942	1:197788562	T	0.80598	0.19402	0.297182	0.0699302	2.14065e-05	913	2097
MyCode	250	250	Diabetes mellitus Type 2	rs34967494	1:197790104	G	0.805546	0.194454	0.296663	0.0698391	2.15868e-05	913	2098
MyCode	250	250	Diabetes mellitus Type 2	rs12120352	1:197812259	C	0.800265	0.199735	0.2748	0.0690124	6.83697e-05	910	2109
MyCode	250	250	Diabetes mellitus Type 2	rs6692930	1:197812669	A	0.799867	0.200133	0.270638	0.0690086	8.78905e-05	910	2108
MyCode	250	250	Diabetes mellitus Type 2	rs2221134	1:197812732	T	0.799801	0.200199	0.2725	0.0690308	7.89689e-05	909	2108
MyCode	250	250	Diabetes mellitus Type 2	rs12408939	1:197812823	A	0.800199	0.199801	0.276667	0.0690346	6.13246e-05	909	2109
MyCode	787.3	787	Symptoms involving digestive system	rs72731918	1:198225478	G	0.928358	0.071642	1.77655	0.419606	2.29725e-05	16	2999
MyCode	787.3	787	Symptoms involving digestive system	rs55634047	1:198409731	C	0.925655	0.074345	1.73623	0.4237	4.17107e-05	16	2997
MyCode	787.3	787	Symptoms involving digestive system	rs75469645	1:198412610	T	0.925655	0.074345	1.73623	0.4237	4.17107e-05	16	2997
MyCode	787.3	787	Symptoms involving digestive system	rs72733938	1:198422451	T	0.925348	0.074652	1.72726	0.421915	4.24264e-05	16	2998
MyCode	787.3	787	Symptoms involving digestive system	rs66602294	1:198435409	C	0.925624	0.074376	1.73146	0.421296	3.95921e-05	16	2989
MyCode	787.3	787	Symptoms involving digestive system	rs72733954	1:198437455	A	0.92539	0.07461	1.72714	0.421934	4.25134e-05	16	2993
MyCode	38.9	38	Septicemia	rs6669170	1:198437671	G	0.955633	0.044367	1.9354	0.477544	5.06031e-05	18	2991
MyCode	725	725	Polymyalgia Rheumatica	rs6669170	1:198437671	G	0.955633	0.044367	1.79801	0.432668	3.24379e-05	25	2984
MyCode	38.9	38	Septicemia	rs7553506	1:198439849	C	0.955633	0.044367	1.9354	0.477544	5.06031e-05	18	2991
MyCode	725	725	Polymyalgia Rheumatica	rs7553506	1:198439849	C	0.955633	0.044367	1.79801	0.432668	3.24379e-05	25	2984
MyCode	787.3	787	Symptoms involving digestive system	rs57944608	1:198450455	C	0.925033	0.074967	1.72635	0.422015	4.3e-05	16	2992
BioVU	783	783	Symptoms concerning nutrition metabolism and development	rs4915290	1:198454264	A	0.915026	0.084974	1.36801	0.315096	1.41471e-05	27	2868
BioVU	783	783	Symptoms concerning nutrition metabolism and development	rs4582831	1:198454949	G	0.915026	0.084974	1.36801	0.315096	1.41471e-05	27	2868
BioVU	783	783	Symptoms concerning nutrition metabolism and development	rs10801673	1:198456279	G	0.892154	0.107846	1.19221	0.303643	8.6243e-05	27	2866
BioVU	783	783	Symptoms concerning nutrition metabolism and development	rs10158295	1:198459089	A	0.914912	0.085088	1.36712	0.315204	1.44275e-05	27	2870
MyCode	787.3	787	Symptoms involving digestive system	rs56063460	1:198469583	A	0.922263	0.077737	1.82421	0.408768	8.0938e-06	16	3007
MyCode	787.3	787	Symptoms involving digestive system	rs16843235	1:198485694	A	0.921968	0.078032	1.82038	0.408943	8.53015e-06	16	3002
MyCode	787.3	787	Symptoms involving digestive system	rs56107469	1:198490690	C	0.922962	0.077038	1.8279	0.408082	7.49099e-06	16	3002
MyCode	787.3	787	Symptoms involving digestive system	rs72733995	1:198498926	T	0.923243	0.076757	1.82982	0.407854	7.24186e-06	16	3000
MyCode	787.3	787	Symptoms involving digestive system	rs55794522	1:198501000	G	0.923217	0.076783	1.82966	0.407856	7.25632e-06	16	2999
MyCode	787.3	787	Symptoms involving digestive system	rs72734000	1:198504267	G	0.923625	0.076375	1.83344	0.407566	6.84328e-06	16	3002
MyCode	787.3	787	Symptoms involving digestive system	rs72736012	1:198518059	A	0.923906	0.076094	1.83876	0.407054	6.26534e-06	16	3000
MyCode	787.3	787	Symptoms involving digestive system	rs72736013	1:198519279	A	0.923906	0.076094	1.83876	0.407054	6.26534e-06	16	3000
MyCode	787.3	787	Symptoms involving digestive system	rs72736017	1:198529486	G	0.923422	0.076578	1.9964	0.402585	7.08716e-07	16	2994
MyCode	787.3	787	Symptoms involving digestive system	rs72736025	1:198533991	G	0.924	0.076	1.99771	0.402061	6.74111e-07	16	2984
MyCode	428	428	Heart failure	rs59812768	1:198599981	T	0.959833	0.040167	0.826845	0.202603	4.48225e-05	222	2778
BioVU	611	611	Other disorders of breast	rs12401369	1:198611443	C	0.653445	0.346555	0.688755	0.156414	1.06564e-05	91	2783
BioVU	611	611	Other disorders of breast	rs6686725	1:198618707	G	0.650865	0.349135	0.67666	0.155606	1.37038e-05	92	2798
BioVU	611	611	Other disorders of breast	rs1326272	1:198619888	T	0.648513	0.351487	0.692528	0.155639	8.604e-06	92	2800
BioVU	611	611	Other disorders of breast	rs16843591	1:198622043	A	0.648443	0.351557	0.692492	0.155638	8.61225e-06	92	2798
BioVU	611	611	Other disorders of breast	rs6428473	1:198623632	G	0.651515	0.348485	0.708392	0.156555	6.04338e-06	91	2780
BioVU	611	611	Other disorders of breast	rs2182418	1:198625530	A	0.648565	0.351435	0.692524	0.155637	8.60255e-06	92	2799
BioVU	611	611	Other disorders of breast	rs2148314	1:198625614	G	0.651515	0.348485	0.708392	0.156555	6.04338e-06	91	2780
BioVU	611	611	Other disorders of breast	rs6428474	1:198627152	A	0.650917	0.349083	0.676657	0.155604	1.37012e-05	92	2797
BioVU	611	611	Other disorders of breast	rs3754096	1:198627652	G	0.650917	0.349083	0.676657	0.155604	1.37012e-05	92	2797
BioVU	611	611	Other disorders of breast	rs1326274	1:198628622	G	0.648494	0.351506	0.692485	0.155637	8.61242e-06	92	2797
BioVU	611	611	Other disorders of breast	rs2359946	1:198630561	C	0.654141	0.345859	0.676106	0.156113	1.48519e-05	92	2782
BioVU	611	611	Other disorders of breast	rs1998843	1:198632356	C	0.656951	0.343049	0.683882	0.15522	1.0535e-05	93	2806
BioVU	591	591	Hydronephrosis	rs12118482	1:198633393	T	0.982404	0.017596	1.97506	0.496261	6.89491e-05	23	2847
MyCode	729.82	729	Other disorders of soft tissues	rs45541438	1:198687159	T	0.979354	0.020646	2.09528	0.504276	3.2526e-05	19	2984
MyCode	533.9	533	Peptic ulcers	rs115864095	1:198723129	A	0.989489	0.010511	2.94896	0.619358	1.92337e-06	16	2981
MyCode	729.82	729	Other disorders of soft tissues	rs12568099	1:198750422	C	0.97808	0.02192	2.04341	0.505959	5.37526e-05	19	2992
MyCode	518.89	518	Other diseases of lung	rs10919580	1:198762022	A	0.564141	0.435859	0.898346	0.224242	6.172e-05	45	2964
MyCode	521	521	Diseases of hard tissues of teeth	rs77777220	1:198803054	C	0.989486	0.010514	2.8013	0.597174	2.7196e-06	18	2978
MyCode	368.2	368	Visual disturbances	RS16843957	1:198893239	C	0.938492	0.061508	1.91613	0.489819	9.15689e-05	13	3011
MyCode	414.8	414	Ischemic heart disease	rs11801717	1:198922204	T	0.974975	0.025025	1.30883	0.323888	5.32229e-05	93	2924
BioVU	496	496	Chronic airway obstruction not elsewhere classified	rs11801717	1:198922204	T	0.97676	0.02324	1.53233	0.327972	2.98096e-06	80	2803
MyCode	715.15	715	Osteoarthrosis and allied disorders	rs11801717	1:198922204	T	0.974975	0.025025	2.05436	0.484075	2.19676e-05	26	2991
BioVU	188.1	188	Malignant neoplasm of bladder	rs41303893	1:20066380	C	0.979283	0.020717	1.95937	0.476095	3.8633e-05	25	2847
BioVU	345	345	Epilepsy and recurrent seizures	rs41303893	1:20066380	C	0.979283	0.020717	1.55854	0.396986	8.6395e-05	41	2831
BioVU	780.3	780	Convulsions	rs41303893	1:20066380	C	0.979283	0.020717	1.44276	0.352403	4.23884e-05	60	2812
BioVU	784	784	Symptoms involving head and neck	rs41303893	1:20066380	C	0.979283	0.020717	1.30847	0.289403	6.14655e-06	114	2758
BioVU	453.1	453	Pulmonary embolus and DVT	rs12037134	1:200721279	A	0.94874	0.05126	1.98342	0.465046	1.99911e-05	12	2885
BioVU	161.1	161	Malignant neoplasm of larynx	rs12082403	1:201002988	T	0.988062	0.011938	2.86402	0.687236	3.08027e-05	13	2877
MyCode	709.9	709	Other disorders of skin and subcutaneous tissue	rs12082403	1:201002988	T	0.984723	0.015277	2.22552	0.567543	8.80656e-05	21	2990
BioVU	161.1	161	Malignant neoplasm of larynx	rs10920100	1:201006902	C	0.98753	0.01247	2.89818	0.690445	2.6982e-05	13	2874
BioVU	161.1	161	Malignant neoplasm of larynx	rs12077786	1:201008376	G	0.988444	0.011556	2.97044	0.691703	1.75177e-05	13	2886
MyCode	709.9	709	Other disorders of skin and subcutaneous tissue	rs12566395	1:201011737	G	0.982552	0.017448	2.41655	0.526715	4.47567e-06	21	2988
BioVU	780.7	780	General symptoms	rs2279944	1:201012247	C	0.875434	0.124566	-0.661426	0.168551	8.70245e-05	288	2594
BioVU	780.7	780	General symptoms	rs2297905	1:201016646	C	0.87306	0.12694	-0.667443	0.166928	6.3775e-05	289	2610
BioVU	780.7	780	General symptoms	rs12029212	1:201021619	C	0.830097	0.169903	-0.575818	0.140446	4.1329e-05	288	2596
BioVU	161.1	161	Malignant neoplasm of larynx	rs56183942	1:201022376	G	0.989299	0.010701	3.04035	0.694009	1.18213e-05	13	2884
MyCode	709.9	709	Other disorders of skin and subcutaneous tissue	rs56183942	1:201022376	G	0.985752	0.014248	2.3048	0.566383	4.71486e-05	21	2997
BioVU	161.1	161	Malignant neoplasm of larynx	rs76439256	1:201024586	C	0.989299	0.010701	3.04035	0.694009	1.18213e-05	13	2884
MyCode	709.9	709	Other disorders of skin and subcutaneous tissue	rs76439256	1:201024586	C	0.986245	0.013755	2.34711	0.567312	3.51503e-05	21	2996
MyCode	426	426	Conduction disorders	RS6671391	1:201359697	C	0.875	0.125	1.08098	0.27036	6.38023e-05	41	2983
MyCode	726.6	726	Peripheral enthesopathies and allied syndromes	RS6671391	1:201359697	C	0.875	0.125	1.26021	0.308053	4.29725e-05	27	2997
BioVU	787.2	787	Symptoms involving digestive system	rs7514219	1:20163440	A	0.620297	0.379703	0.54889	0.137664	6.68634e-05	115	2782
BioVU	787.2	787	Symptoms involving digestive system	rs10753575	1:20163868	T	0.620559	0.379441	0.55002	0.137626	6.42927e-05	115	2784
BioVU	787.2	787	Symptoms involving digestive system	rs6426832	1:20166458	A	0.620338	0.379662	0.54887	0.137653	6.68141e-05	115	2781
BioVU	787.2	787	Symptoms involving digestive system	rs10737482	1:20173858	C	0.619716	0.380284	0.545394	0.138193	7.92693e-05	114	2772
MyCode	281.1	281	Other deficiency anemias	rs12097713	1:20183413	C	0.983466	0.016534	2.0134	0.501139	5.87842e-05	21	3003
MyCode	702	702	Other dermatoses	RS2819376	1:201931219	A	0.835317	0.164683	0.57022	0.141974	5.91006e-05	178	2846
BioVU	285.2	285	Other and unspecified anemias	rs75858680	1:20193163	G	0.952833	0.047167	1.19674	0.28658	2.96776e-05	52	2842
MyCode	427	427	Paroxysmal tachycardia unspecified	rs75858680	1:20193163	G	0.955989	0.044011	1.5179	0.359244	2.38675e-05	30	2992
BioVU	285.2	285	Other and unspecified anemias	rs16860415	1:20198827	G	0.953006	0.046994	1.20104	0.286538	2.77038e-05	52	2842
MyCode	427	427	Paroxysmal tachycardia unspecified	rs16860415	1:20198827	G	0.956291	0.043709	1.51954	0.35908	2.31869e-05	30	2990
BioVU	285.2	285	Other and unspecified anemias	rs61771090	1:20205336	A	0.939744	0.060256	1.0634	0.267039	6.82838e-05	52	2844
MyCode	427	427	Paroxysmal tachycardia unspecified	rs61771090	1:20205336	A	0.944978	0.055022	1.39767	0.34691	5.60375e-05	30	2987
BioVU	285.2	285	Other and unspecified anemias	rs61771091	1:20212450	A	0.939572	0.060428	1.06039	0.267188	7.22608e-05	52	2844
MyCode	427	427	Paroxysmal tachycardia unspecified	rs61771091	1:20212450	A	0.944813	0.055187	1.39707	0.347173	5.7186e-05	30	2987
BioVU	285.2	285	Other and unspecified anemias	rs67232356	1:20215385	C	0.939593	0.060407	1.06065	0.267187	7.19612e-05	52	2845
MyCode	427	427	Paroxysmal tachycardia unspecified	rs67232356	1:20215385	C	0.944813	0.055187	1.39707	0.347173	5.7186e-05	30	2987
BioVU	285.2	285	Other and unspecified anemias	rs61769070	1:20217478	C	0.939593	0.060407	1.06065	0.267187	7.19612e-05	52	2845
MyCode	427	427	Paroxysmal tachycardia unspecified	rs61769070	1:20217478	C	0.944813	0.055187	1.39707	0.347173	5.7186e-05	30	2987
BioVU	285.2	285	Other and unspecified anemias	rs61769071	1:20217931	A	0.939593	0.060407	1.06065	0.267187	7.19612e-05	52	2845
MyCode	427	427	Paroxysmal tachycardia unspecified	rs61769071	1:20217931	A	0.944813	0.055187	1.39707	0.347173	5.7186e-05	30	2987
BioVU	285.2	285	Other and unspecified anemias	rs61769072	1:20218236	T	0.939765	0.060235	1.06364	0.267039	6.8026e-05	52	2845
MyCode	427	427	Paroxysmal tachycardia unspecified	rs61769072	1:20218236	T	0.944831	0.055169	1.39424	0.34705	5.88449e-05	30	2988
BioVU	285.2	285	Other and unspecified anemias	rs61769073	1:20218682	T	0.939765	0.060235	1.06364	0.267039	6.8026e-05	52	2845
MyCode	427	427	Paroxysmal tachycardia unspecified	rs61769073	1:20218682	T	0.944831	0.055169	1.39424	0.34705	5.88449e-05	30	2988
BioVU	285.2	285	Other and unspecified anemias	rs61769074	1:20219269	G	0.939765	0.060235	1.06364	0.267039	6.8026e-05	52	2845
MyCode	427	427	Paroxysmal tachycardia unspecified	rs61769074	1:20219269	G	0.944831	0.055169	1.39424	0.34705	5.88449e-05	30	2988
BioVU	285.2	285	Other and unspecified anemias	rs61769076	1:20221984	A	0.938914	0.061086	1.05595	0.267195	7.75095e-05	52	2821
MyCode	427	427	Paroxysmal tachycardia unspecified	rs61769076	1:20221984	A	0.943167	0.056833	1.3593	0.345998	8.54281e-05	30	2970
MyCode	564.1	564	Functional digestive disorders not elsewhere classified	rs61769076	1:20221984	A	0.943167	0.056833	1.1669	0.277558	2.6203e-05	56	2944
BioVU	285.2	285	Other and unspecified anemias	rs61769077	1:20224152	G	0.939765	0.060235	1.06364	0.267039	6.8026e-05	52	2845
MyCode	427	427	Paroxysmal tachycardia unspecified	rs61769077	1:20224152	G	0.944831	0.055169	1.39424	0.34705	5.88449e-05	30	2988
BioVU	285.2	285	Other and unspecified anemias	rs11799685	1:20225648	C	0.939765	0.060235	1.06364	0.267039	6.8026e-05	52	2845
MyCode	427	427	Paroxysmal tachycardia unspecified	rs11799685	1:20225648	C	0.944684	0.055316	1.39406	0.347306	5.97193e-05	30	2989
BioVU	285.2	285	Other and unspecified anemias	rs41264115	1:20233226	A	0.939786	0.060214	1.06379	0.267038	6.78571e-05	52	2846
MyCode	427	427	Paroxysmal tachycardia unspecified	rs41264115	1:20233226	A	0.94472	0.05528	1.39157	0.347235	6.1343e-05	30	2991
BioVU	285.2	285	Other and unspecified anemias	rs61769079	1:20236027	A	0.939786	0.060214	1.06379	0.267038	6.78571e-05	52	2846
MyCode	427	427	Paroxysmal tachycardia unspecified	rs61769079	1:20236027	A	0.944591	0.055409	1.39003	0.347332	6.28017e-05	30	2993
BioVU	285.2	285	Other and unspecified anemias	rs61769080	1:20238373	G	0.939786	0.060214	1.06379	0.267038	6.78571e-05	52	2846
MyCode	427	427	Paroxysmal tachycardia unspecified	rs61769080	1:20238373	G	0.94461	0.05539	1.39021	0.347327	6.26497e-05	30	2994
BioVU	285.2	285	Other and unspecified anemias	rs61769082	1:20240219	G	0.939786	0.060214	1.06379	0.267038	6.78571e-05	52	2846
MyCode	427	427	Paroxysmal tachycardia unspecified	rs61769082	1:20240219	G	0.94461	0.05539	1.39021	0.347327	6.26497e-05	30	2994
BioVU	285.2	285	Other and unspecified anemias	rs1111872	1:20240590	T	0.939462	0.060538	1.05914	0.267242	7.39474e-05	52	2847
MyCode	427	427	Paroxysmal tachycardia unspecified	RS1111872	1:20240590	T	0.944444	0.055556	1.38825	0.347373	6.43053e-05	30	2994
BioVU	285.2	285	Other and unspecified anemias	rs61769083	1:20241907	C	0.940778	0.059222	1.07787	0.266443	5.22325e-05	52	2827
MyCode	427	427	Paroxysmal tachycardia unspecified	rs61769083	1:20241907	C	0.944703	0.055297	1.39031	0.347218	6.22429e-05	30	2981
BioVU	424.2	424	Other diseases of endocardium	rs61769085	1:20244354	G	0.937975	0.062025	1.33449	0.323809	3.76844e-05	32	2862
MyCode	427	427	Paroxysmal tachycardia unspecified	rs61769085	1:20244354	G	0.943046	0.056954	1.36654	0.348446	8.78864e-05	30	2990
BioVU	729.1	729	Other disorders of soft tissues	rs1108975	1:20248361	T	0.892093	0.107907	1.19909	0.257754	3.28593e-06	43	2853
BioVU	729.1	729	Other disorders of soft tissues	rs1108973	1:20248651	A	0.891994	0.108006	1.19886	0.257794	3.31204e-06	43	2855
BioVU	729.1	729	Other disorders of soft tissues	rs1108974	1:20248709	A	0.891859	0.108141	1.19806	0.257839	3.37581e-06	43	2856
BioVU	578	578	Gastrointestinal hemorrhage	rs818966	1:20253293	T	0.821342	0.178658	0.85638	0.209274	4.27413e-05	54	2837
BioVU	578	578	Gastrointestinal hemorrhage	rs1093733	1:20258473	C	0.865471	0.134529	0.941665	0.215869	1.28759e-05	55	2844
BioVU	578	578	Gastrointestinal hemorrhage	rs1796918	1:20262931	T	0.819938	0.180062	0.867726	0.207716	2.94785e-05	55	2844
MyCode	586	586	RENAL FAILURE NOS	RS2494287	1:203207520	C	0.883102	0.116898	1.00049	0.254698	8.55971e-05	47	2977
BioVU	331	331	Other cerebral degenerations	rs79409740	1:206806356	T	0.97973	0.02027	2.0092	0.487008	3.69786e-05	21	2865
MyCode	442.9	442	Other aneurysm	rs4240841	1:206806372	A	0.840299	0.159701	1.55826	0.394907	7.95052e-05	14	3001
MyCode	442.9	442	Other aneurysm	chr1:206809998:I	1:206809998	TA	0.840053	0.159947	1.54965	0.395593	8.9553e-05	14	2987
MyCode	442.9	442	Other aneurysm	rs10863755	1:206811584	T	0.840344	0.159656	1.55383	0.395857	8.66436e-05	14	3005
MyCode	442.9	442	Other aneurysm	rs12073287	1:206813115	A	0.840232	0.159768	1.55362	0.395969	8.72347e-05	14	3006
MyCode	442.9	442	Other aneurysm	RS6540512	1:206813737	G	0.839616	0.160384	1.54685	0.39539	9.14532e-05	14	3010
BioVU	331	331	Other cerebral degenerations	rs4325131	1:206889742	C	0.979648	0.020352	2.0062	0.489717	4.1919e-05	21	2878
BioVU	331	331	Other cerebral degenerations	rs4240846	1:206896342	G	0.979821	0.020179	2.01133	0.489034	3.90777e-05	21	2878
BioVU	331	331	Other cerebral degenerations	rs4845132	1:206897837	C	0.979821	0.020179	2.01133	0.489034	3.90777e-05	21	2878
MyCode	611.72	611	Other disorders of breast	RS3024505	1:206939904	G	0.845238	0.154762	1.41769	0.339355	2.9459e-05	23	3001
MyCode	611.72	611	Other disorders of breast	rs3024495	1:206942413	C	0.84581	0.15419	1.42054	0.339249	2.82277e-05	23	2996
MyCode	611.72	611	Other disorders of breast	rs3024493	1:206943968	C	0.845784	0.154216	1.41834	0.339568	2.95525e-05	23	2989
BioVU	235	235	Neoplasm of uncertain behavior of digestive and respiratory systems	rs3024507	1:206944077	C	0.984326	0.015674	2.16657	0.505864	1.84463e-05	23	2848
BioVU	288.1	288	Diseases of white blood cells	rs3024507	1:206944077	C	0.984326	0.015674	1.74832	0.417102	2.77011e-05	47	2824
MyCode	296.32	296	Depression	rs80038191	1:206979950	C	0.985172	0.014828	2.02382	0.51256	7.86587e-05	29	2972
MyCode	726.5	726	Peripheral enthesopathies and allied syndromes	RS11119670	1:207005321	T	0.769511	0.230489	0.997365	0.215344	3.63013e-06	46	2978
MyCode	726.5	726	Peripheral enthesopathies and allied syndromes	rs2073186	1:207010626	C	0.770046	0.229954	0.998531	0.215091	3.44444e-06	46	2972
MyCode	715.09	715	Osteoarthrosis and allied disorders	RS2243176	1:207012444	C	0.859292	0.140708	1.15138	0.288445	6.56061e-05	29	2995
MyCode	726.5	726	Peripheral enthesopathies and allied syndromes	RS2243191	1:207015957	C	0.785053	0.214947	0.972088	0.213266	5.16196e-06	46	2978
MyCode	726.5	726	Peripheral enthesopathies and allied syndromes	RS2243193	1:207016225	G	0.770337	0.229663	0.992519	0.214436	3.68306e-06	46	2978
MyCode	726.5	726	Peripheral enthesopathies and allied syndromes	rs4845144	1:207016648	A	0.767704	0.232296	0.96588	0.212993	5.76607e-06	46	2976
MyCode	726.5	726	Peripheral enthesopathies and allied syndromes	rs2981573	1:207040577	A	0.785285	0.214715	0.948677	0.216407	1.16644e-05	46	2951
MyCode	725	725	Polymyalgia Rheumatica	RS2232363	1:207042033	G	0.97338	0.02662	1.79829	0.462102	9.96127e-05	26	2998
BioVU	799	799	Other ill-defined and unknown causes of morbidity and mortality	rs3093438	1:207077210	A	0.978314	0.021686	1.93825	0.473231	4.20769e-05	25	2857
MyCode	172.5	172	Malignant melanoma of skin	RS17017836	1:207095551	C	0.977183	0.022817	2.61165	0.642451	4.80037e-05	11	3013
MyCode	172.5	172	Malignant melanoma of skin	rs6700889	1:207100694	T	0.976806	0.023194	2.59016	0.64216	5.49483e-05	11	3007
MyCode	172.5	172	Malignant melanoma of skin	RS908701	1:207107696	C	0.975033	0.024967	2.21706	0.569717	9.96213e-05	11	3013
BioVU	709.2	709	Other disorders of skin and subcutaneous tissue	rs908701	1:207107696	C	0.972693	0.027307	2.22274	0.546331	4.73201e-05	16	2877
MyCode	402.9	402	hypertension	RS2000059	1:207137338	G	0.88955	0.11045	0.813618	0.189656	1.78689e-05	96	2928
BioVU	780.2	780	General symptoms	rs4425986	1:207293780	T	0.577441	0.422559	0.589081	0.147512	6.51165e-05	103	2796
BioVU	717	717	Internal derangement of knee	rs113703567	1:207673980	G	0.867443	0.132557	1.18737	0.294906	5.66708e-05	28	2850
BioVU	437	437	Other and ill-defined cerebrovascular disease	rs3738469	1:207818422	G	0.942793	0.057207	1.14243	0.271697	2.61327e-05	64	2829
BioVU	437	437	Other and ill-defined cerebrovascular disease	rs12567945	1:207841934	T	0.942911	0.057089	1.14441	0.271685	2.52825e-05	64	2835
BioVU	794.3	794	Nonspecific abnormal results of function studies	rs1614627	1:20946756	C	0.922732	0.077268	1.57193	0.361445	1.36745e-05	22	2877
MyCode	724	724	Other and unspecified disorders of back	rs11119604	1:210972557	A	0.842323	0.157677	1.45731	0.364869	6.49489e-05	16	3006
MyCode	792.1	792	Nonspecific abnormal findings in other body substances	rs7527002	1:211710047	C	0.984914	0.015086	2.47377	0.58021	2.01179e-05	14	3002
BioVU	564.1	564	Functional digestive disorders not elsewhere classified	rs17019442	1:212774340	T	0.899793	0.100207	1.43114	0.312956	4.8086e-06	29	2870
BioVU	564.1	564	Functional digestive disorders not elsewhere classified	rs11571536	1:212786920	G	0.941532	0.058468	1.57962	0.354562	8.38355e-06	29	2870
MyCode	172.5	172	Malignant melanoma of skin	RS12067133	1:214814995	C	0.951058	0.048942	2.02452	0.513529	8.06799e-05	11	3013
MyCode	788.3	788	Urinary incontinence	rs10746460	1:216082177	G	0.825215	0.174785	0.971592	0.218443	8.67545e-06	49	2969
BioVU	273	273	Disorders of plasma protein metabolism	rs11117717	1:217062140	G	0.880821	0.119179	1.43365	0.358765	6.44018e-05	18	2881
MyCode	530.11	530	Diseases of esophagus	RS2625408	1:21979230	T	0.618221	0.381779	-0.569691	0.145304	8.8296e-05	127	2897
BioVU	214	214	Lipoma	rs4105051	1:220542973	A	0.972367	0.027633	2.42771	0.568953	1.98131e-05	13	2864
BioVU	519	519	Other diseases of respiratory system	rs6541160	1:220981358	T	0.688513	0.311487	1.889	0.455653	3.38773e-05	13	2886
MyCode	780.97	780	General symptoms	rs5744151	1:223307590	C	0.989022	0.010978	2.73323	0.684811	6.5733e-05	14	2992
MyCode	412	412	myocardial infarction	RS7526329	1:224617323	A	0.819775	0.180225	0.615315	0.152961	5.75397e-05	118	2906
BioVU	365	365	Glaucoma	rs10917214	1:22652501	G	0.541739	0.458261	0.748071	0.168435	8.94115e-06	81	2818
MyCode	309.28	309	Adjustment reaction	RS1316342	1:22680517	A	0.869874	0.130126	1.92154	0.431082	8.29333e-06	12	3012
BioVU	596	596	Other disorders of bladder	rs12742784	1:22682366	C	0.786356	0.213644	0.818964	0.206517	7.32092e-05	49	2846
MyCode	309.28	309	Adjustment reaction	rs12029258	1:22686493	C	0.870861	0.129139	1.92497	0.430672	7.83332e-06	12	3008
MyCode	309.28	309	Adjustment reaction	rs55936687	1:22687882	G	0.871197	0.128803	1.92552	0.430639	7.77407e-06	12	3012
MyCode	309.28	309	Adjustment reaction	rs55739621	1:22688018	A	0.870444	0.129556	1.9243	0.431016	8.02293e-06	12	3006
MyCode	309.28	309	Adjustment reaction	rs72649450	1:22689344	G	0.870824	0.129176	1.92568	0.43038	7.66418e-06	12	3011
MyCode	309.28	309	Adjustment reaction	rs1320596	1:22689804	G	0.87132	0.12868	1.9267	0.430061	7.46234e-06	12	3011
MyCode	309.28	309	Adjustment reaction	rs12048810	1:22690547	G	0.870824	0.129176	1.92568	0.43038	7.66418e-06	12	3011
MyCode	309.28	309	Adjustment reaction	rs16826981	1:22691397	C	0.871566	0.128434	1.92911	0.429505	7.07342e-06	12	3009
MyCode	309.28	309	Adjustment reaction	rs7555834	1:22710551	G	0.872415	0.127585	1.926	0.428147	6.84505e-06	12	2986
BioVU	362	362	Other retinal disorders	rs11580191	1:22902523	C	0.928769	0.071231	1.18034	0.299928	8.30562e-05	39	2860
BioVU	575	575	Other disorders of gallbladder	rs1884578	1:230267209	T	0.724215	0.275785	1.42584	0.34863	4.31655e-05	18	2881
MyCode	696.1	696	Psoriasis and similar disorders	rs10917279	1:23038732	A	0.940234	0.059766	1.25675	0.306034	4.01586e-05	43	2952
BioVU	357	357	Inflammatory and toxic neuropathy	rs12041215	1:231098099	A	0.694205	0.305795	1.02385	0.246414	3.25317e-05	35	2864
MyCode	723.1	723	Other disorders of cervical region	RS4409638	1:231156513	A	0.551091	0.448909	-0.612707	0.137991	8.98776e-06	131	2893
MyCode	780.52	780	General symptoms	rs12023889	1:231859514	G	0.97009	0.02991	1.14891	0.240518	1.781e-06	135	2874
MyCode	372.14	372	Disorders of conjunctiva	rs16854914	1:231893197	A	0.988202	0.011798	3.16012	0.736405	1.77647e-05	11	2998
BioVU	788.2	788	Symptoms involving urinary system	rs821653	1:232126887	A	0.717219	0.282781	0.869783	0.219892	7.63766e-05	47	2851
BioVU	788.2	788	Symptoms involving urinary system	rs866596	1:232146930	A	0.717829	0.282171	0.875235	0.220729	7.33342e-05	47	2836
BioVU	788.2	788	Symptoms involving urinary system	rs821628	1:232147251	C	0.719289	0.280711	0.883979	0.221008	6.34044e-05	47	2851
MyCode	585.6	585	Chronic kidney disease (CKD)	rs10802786	1:235700223	C	0.989242	0.010758	2.08781	0.512711	4.65899e-05	36	2985
MyCode	346.9	346	Migraine	RS11799670	1:237061097	A	0.981316	0.018684	1.80352	0.459687	8.73179e-05	39	2985
MyCode	289.9	289	Other diseases of blood and blood-forming organs	rs2127903	1:238400938	T	0.989894	0.010106	2.65535	0.67088	7.55761e-05	15	3003
MyCode	708.9	708	Urticaria	rs2127903	1:238400938	T	0.989894	0.010106	2.69232	0.653746	3.81673e-05	14	3004
MyCode	790.6	790	Nonspecific findings on examination of blood	rs2689127	1:238939020	C	0.638602	0.361398	0.61724	0.155216	6.98908e-05	88	2917
MyCode	783.1	783	Symptoms concerning nutrition metabolism and development	RS3007738	1:241720543	C	0.920966	0.079034	1.88751	0.485067	9.97382e-05	15	3009
MyCode	244	244	Acquired hypothyroidism	RS7512269	1:2418625	C	0.883102	0.116898	1.68483	0.43204	9.631e-05	13	3011
MyCode	518.81	518	Other diseases of lung	rs1836767	1:242315354	T	0.949933	0.050067	1.89991	0.484745	8.87745e-05	12	2994
BioVU	780.9	780	General symptoms	rs1836767	1:242315354	T	0.95395	0.04605	1.59858	0.372261	1.75289e-05	36	2863
BioVU	799.3	799	Other ill-defined and unknown causes of morbidity and mortality	rs12405121	1:242718195	G	0.905657	0.094343	0.898091	0.218489	3.94876e-05	76	2823
MyCode	189	189	Malignant neoplasm of kidney and other and unspecified urinary organs	RS12184253	1:242901577	G	0.869213	0.130787	1.34399	0.339942	7.69864e-05	21	3003
MyCode	189	189	Malignant neoplasm of kidney and other and unspecified urinary organs	rs59692896	1:242901912	G	0.869623	0.130377	1.34823	0.33978	7.24917e-05	21	3001
MyCode	189	189	Malignant neoplasm of kidney and other and unspecified urinary organs	rs6429371	1:242902615	A	0.869292	0.130708	1.32701	0.336624	8.0773e-05	21	3001
MyCode	189	189	Malignant neoplasm of kidney and other and unspecified urinary organs	RS12075764	1:242907976	C	0.869048	0.130952	1.34366	0.339344	7.5082e-05	21	3003
MyCode	189	189	Malignant neoplasm of kidney and other and unspecified urinary organs	rs72768587	1:242908103	C	0.87077	0.12923	1.3654	0.341419	6.35592e-05	21	2993
MyCode	110.1	110	Dermatophytosis	rs2027046	1:242913800	C	0.924859	0.075141	1.15158	0.294082	9.00848e-05	47	2974
MyCode	110.1	110	Dermatophytosis	RS1556559	1:242915247	C	0.924934	0.075066	1.1528	0.294073	8.85105e-05	47	2977
BioVU	239	239	Neoplasms of unspecified nature	rs75690852	1:242926131	C	0.976199	0.023801	1.75844	0.421522	3.02417e-05	29	2849
MyCode	723.1	723	Other disorders of cervical region	rs4465186	1:242930291	A	0.51622	0.48378	0.541577	0.127981	2.31934e-05	131	2890
MyCode	724.5	724	Other and unspecified disorders of back	rs35606818	1:242942065	G	0.797643	0.202357	-0.452652	0.11579	9.259e-05	329	2683
MyCode	724.5	724	Other and unspecified disorders of back	rs34407622	1:242942241	C	0.797149	0.202851	-0.456269	0.115842	8.19199e-05	329	2688
MyCode	724.5	724	Other and unspecified disorders of back	rs34719774	1:242942986	G	0.796725	0.203275	-0.458544	0.115798	7.49953e-05	329	2694
MyCode	724.5	724	Other and unspecified disorders of back	RS12085924	1:242943269	G	0.796792	0.203208	-0.458063	0.115794	7.62677e-05	329	2695
BioVU	491	491	Chronic bronchitis	rs2780782	1:242956595	C	0.897356	0.102644	1.19226	0.303767	8.67673e-05	30	2844
BioVU	491	491	Chronic bronchitis	rs1889220	1:242965985	C	0.834254	0.165746	1.06775	0.263588	5.1035e-05	32	2864
MyCode	706.1	706	Diseases of sebaceous glands	rs2500493	1:244253769	A	0.982474	0.017526	2.50422	0.599023	2.90855e-05	16	3008
MyCode	706.1	706	Diseases of sebaceous glands	RS2500495	1:244253849	G	0.982474	0.017526	2.50422	0.599023	2.90855e-05	16	3008
MyCode	706.1	706	Diseases of sebaceous glands	rs2454232	1:244257327	G	0.982415	0.017585	2.50179	0.599	2.95894e-05	16	2998
MyCode	296.22	296	Depression	rs3087609	1:244572581	T	0.838613	0.161387	1.44692	0.357593	5.20373e-05	17	2982
MyCode	296.22	296	Depression	rs3101468	1:244577558	G	0.837475	0.162525	1.44673	0.35846	5.43801e-05	17	3001
MyCode	296.22	296	Depression	rs3127460	1:244590342	A	0.837748	0.162252	1.44703	0.358449	5.41564e-05	17	3003
BioVU	276.1	276	Disorders of fluid electrolyte and acid-base balance	rs7552167	1:24518643	G	0.867541	0.132459	0.757336	0.179563	2.46843e-05	96	2803
BioVU	781	781	Symptoms involving nervous and musculoskeletal systems	rs4649203	1:24519920	A	0.734391	0.265609	1.36916	0.347613	8.19049e-05	17	2882
MyCode	790.29	790	Nonspecific findings on examination of blood	rs10910086	1:2455633	C	0.98819	0.01181	2.45737	0.586363	2.77897e-05	19	2987
MyCode	441.2	441	Aortic aneurysm and dissection	RS1980789	1:2455863	A	0.955688	0.044312	1.63001	0.355954	4.6661e-06	32	2992
BioVU	592	592	Nephrolithiasis	rs3738057	1:246093644	C	0.88979	0.11021	0.915278	0.230654	7.24235e-05	63	2836
MyCode	366.52	366	Cataract	rs12045143	1:246502153	C	0.965751	0.034249	0.941504	0.222234	2.26994e-05	217	2805
BioVU	437	437	Other and ill-defined cerebrovascular disease	rs4648881	1:25197155	G	0.504657	0.495343	-0.803839	0.19813	4.96811e-05	64	2835
MyCode	715.96	715	Osteoarthrosis and allied disorders	rs12408466	1:25243675	G	0.604798	0.395202	-0.503364	0.120347	2.88177e-05	181	2820
BioVU	331	331	Other cerebral degenerations	rs998235	1:26905567	A	0.940152	0.059848	1.89407	0.392873	1.42785e-06	21	2878
BioVU	783	783	Symptoms concerning nutrition metabolism and development	rs998235	1:26905567	A	0.940152	0.059848	2.1734	0.518147	2.73386e-05	12	2887
BioVU	830	830	Dislocation	rs74050631	1:2731421	G	0.983368	0.016632	1.47782	0.371143	6.83936e-05	59	2827
BioVU	830	830	Dislocation	rs10909888	1:2732681	A	0.983264	0.016736	1.57567	0.355717	9.44203e-06	60	2838
BioVU	830	830	Dislocation	rs56820613	1:2735418	A	0.982402	0.017598	1.53072	0.355318	1.64705e-05	60	2838
BioVU	830	830	Dislocation	rs12565258	1:2735820	C	0.982402	0.017598	1.53072	0.355318	1.64705e-05	60	2838
BioVU	830	830	Dislocation	rs77725047	1:2739379	G	0.98342	0.01658	1.45152	0.371538	9.35264e-05	60	2835
MyCode	788.1	788	Symptoms involving urinary system	rs11807903	1:29622067	T	0.96702	0.03298	1.14751	0.288876	7.11742e-05	86	2931
MyCode	794.8	794	Nonspecific abnormal results of function studies	rs11807903	1:29622067	T	0.96702	0.03298	1.24464	0.316057	8.21557e-05	72	2945
MyCode	536.3	536	Disorders of function of stomach	RS17263039	1:30444979	T	0.86756	0.13244	1.3589	0.312689	1.38745e-05	26	2998
MyCode	346	346	Migraine	RS12743017	1:3229185	G	0.916005	0.083995	1.03411	0.260833	7.35101e-05	43	2981
MyCode	252.01	252	Disorders of parathyroid gland	RS1203137	1:35951038	A	0.901124	0.098876	1.89797	0.441199	1.69386e-05	14	3010
MyCode	787.01	787	Symptoms involving digestive system	rs11211100	1:39139102	G	0.731711	0.268289	0.832695	0.207637	6.06313e-05	51	2970
BioVU	281.1	281	Other deficiency anemias	rs4147754	1:39468805	A	0.856847	0.143153	1.53047	0.373915	4.25664e-05	16	2883
MyCode	702.19	702	Other dermatoses	rs4147754	1:39468805	A	0.839576	0.160424	0.969372	0.245124	7.66551e-05	46	2971
MyCode	535.5	535	Gastritis and duodenitis	rs349428	1:42244861	C	0.973815	0.026185	1.71791	0.418603	4.06225e-05	30	2987
BioVU	333.1	333	Other extrapyramidal disease and abnormal movement disorders	rs1105297	1:43411596	G	0.678115	0.321885	1.17178	0.294125	6.77841e-05	26	2871
MyCode	701.9	701	Other hypertrophic and atrophic conditions of skin	RS1845635	1:4441089	A	0.93998	0.06002	1.81908	0.414844	1.15999e-05	14	3010
MyCode	701.9	701	Other hypertrophic and atrophic conditions of skin	RS7418714	1:4446996	T	0.938657	0.061343	1.78299	0.411896	1.49972e-05	14	3010
MyCode	701.9	701	Other hypertrophic and atrophic conditions of skin	RS12047204	1:4468747	C	0.9833	0.0167	2.55858	0.594735	1.69229e-05	14	3010
MyCode	789.01	789	Other symptoms involving abdomen and pelvis	RS241225	1:4641742	A	0.940642	0.059358	1.22376	0.291827	2.74771e-05	43	2981
MyCode	789.01	789	Other symptoms involving abdomen and pelvis	rs241224	1:4641799	T	0.940942	0.059058	1.22814	0.291632	2.53957e-05	43	2971
MyCode	786.05	786	Symptoms involving respiratory system and other chest symptoms	RS10890398	1:46925594	T	0.830853	0.169147	0.530609	0.134812	8.28804e-05	174	2850
BioVU	275.3	275	Disorders of mineral metabolism	rs4654454	1:4708162	T	0.929631	0.070369	1.91822	0.48889	8.72249e-05	11	2888
MyCode	414.9	414	Ischemic heart disease	RS12085966	1:48229395	C	0.88955	0.11045	0.579888	0.130388	8.69155e-06	280	2744
MyCode	266.2	266	Deficiency of B-complex components	RS1934379	1:49241421	A	0.946098	0.053902	1.52569	0.384461	7.23607e-05	26	2998
MyCode	722.1	722	Intervertebral disc disorders	rs17106406	1:51567474	A	0.952365	0.047635	0.889853	0.210657	2.39803e-05	129	2894
MyCode	722.1	722	Intervertebral disc disorders	rs12076395	1:51568124	A	0.952365	0.047635	0.889853	0.210657	2.39803e-05	129	2894
MyCode	722.1	722	Intervertebral disc disorders	rs12068050	1:51569624	G	0.952365	0.047635	0.889853	0.210657	2.39803e-05	129	2894
MyCode	722.1	722	Intervertebral disc disorders	rs17106407	1:51571122	A	0.952365	0.047635	0.889853	0.210657	2.39803e-05	129	2894
MyCode	722.1	722	Intervertebral disc disorders	rs9887881	1:51615719	T	0.953869	0.046131	0.886276	0.215012	3.75617e-05	129	2895
MyCode	722.1	722	Intervertebral disc disorders	rs12070851	1:51622697	T	0.953869	0.046131	0.886276	0.215012	3.75617e-05	129	2895
BioVU	562	562	Diverticula of intestine	rs2273198	1:52266350	C	0.978958	0.021042	1.47794	0.351382	2.59837e-05	62	2837
MyCode	280.8	280	Iron deficiency anemias	RS632798	1:5320534	G	0.751488	0.248512	1.27685	0.299302	1.98917e-05	25	2999
MyCode	715.95	715	Osteoarthrosis and allied disorders	rs12082358	1:54156624	A	0.788904	0.211096	1.15635	0.285968	5.26245e-05	25	2976
MyCode	715.95	715	Osteoarthrosis and allied disorders	rs11206192	1:54158690	G	0.788622	0.211378	1.15034	0.292074	8.19855e-05	24	2973
BioVU	159.1	159	Malignant neoplasm of other and ill-defined sites within the digestive organs and peritoneum	rs17396131	1:55145897	G	0.67644	0.32356	1.97459	0.506692	9.73801e-05	12	2887
MyCode	211.3	211	Benign neoplasm of other parts of digestive system	RS11591147	1:55505647	G	0.988095	0.011905	1.42287	0.328322	1.46577e-05	174	2850
MyCode	556.9	556	Ulcerative colitis	RS10888923	1:55930462	G	0.935185	0.064815	1.77895	0.440657	5.41307e-05	15	3009
MyCode	556.9	556	Ulcerative colitis	rs11206606	1:55939228	T	0.936012	0.063988	1.79907	0.439507	4.25146e-05	15	3009
BioVU	354	354	Mononeuritis of upper limb and mononeuritis multiplex	rs17420181	1:57583906	C	0.951535	0.048465	1.14878	0.26432	1.38542e-05	69	2830
MyCode	787.01	787	Symptoms involving digestive system	rs17420181	1:57583906	C	0.951062	0.048938	1.29103	0.30001	1.68273e-05	51	2963
BioVU	599.2	599	Other disorders of urethra and urinary tract	rs754174	1:61392338	A	0.958261	0.041739	1.11281	0.277724	6.15248e-05	73	2826
BioVU	340	340	Multiple sclerosis	rs11207832	1:62247466	T	0.828611	0.171389	1.17456	0.280901	2.89706e-05	28	2866
MyCode	429.3	429	Ill-defined descriptions and complications of heart disease	rs17379608	1:62673365	T	0.941021	0.058979	1.62596	0.401995	5.23853e-05	22	2996
BioVU	531	531	Peptic ulcers	rs4908541	1:6291810	A	0.964126	0.035874	1.71173	0.392553	1.29761e-05	22	2877
MyCode	574.2	574	Cholelithiasis	rs11208491	1:65124699	G	0.976775	0.023225	1.67363	0.407391	3.9883e-05	32	2982
BioVU	159.1	159	Malignant neoplasm of other and ill-defined sites within the digestive organs and peritoneum	rs3007421	1:6530189	G	0.872887	0.127113	1.89863	0.470515	5.45535e-05	12	2887
MyCode	427.81	427	Cardiac dysrhythmias	rs7367706	1:66707856	G	0.946759	0.053241	1.5345	0.367026	2.90369e-05	33	2991
MyCode	427.81	427	Cardiac dysrhythmias	rs11586030	1:66712445	A	0.958956	0.041044	1.5888	0.400992	7.42688e-05	32	2977
BioVU	286	286	Coagulation defects	rs17097312	1:67422301	T	0.973267	0.026733	1.65878	0.36963	7.20074e-06	40	2859
MyCode	153.9	153	Malignant neoplasm of colon	rs77138986	1:67630990	T	0.982638	0.017362	2.45508	0.543958	6.38096e-06	19	2976
BioVU	333	333	Other extrapyramidal disease and abnormal movement disorders	rs12565567	1:67651412	G	0.964434	0.035566	1.66585	0.419025	7.02222e-05	22	2874
BioVU	333	333	Other extrapyramidal disease and abnormal movement disorders	rs17129698	1:67654072	G	0.96457	0.03543	1.66786	0.41887	6.83936e-05	22	2871
BioVU	333	333	Other extrapyramidal disease and abnormal movement disorders	rs61780310	1:67659353	T	0.964718	0.035282	1.66958	0.418729	6.68418e-05	22	2869
BioVU	333	333	Other extrapyramidal disease and abnormal movement disorders	rs61780311	1:67661307	G	0.968576	0.031424	1.8531	0.432361	1.81927e-05	22	2858
BioVU	333	333	Other extrapyramidal disease and abnormal movement disorders	rs61780312	1:67661648	T	0.968056	0.031944	1.84539	0.432616	1.99317e-05	22	2858
BioVU	333	333	Other extrapyramidal disease and abnormal movement disorders	rs28464018	1:67662430	A	0.968425	0.031575	1.85251	0.432485	1.84056e-05	22	2860
BioVU	162	162	Malignant neoplasm of trachea bronchus and lung	rs7528924	1:67689036	A	0.765091	0.234909	0.844471	0.209402	5.51238e-05	50	2849
BioVU	250	250	Diabetes mellitus	rs78134424	1:67696175	C	0.98289	0.01711	2.0899	0.514573	4.87754e-05	21	2872
BioVU	237	237	Neoplasm of uncertain behavior of endocrine glands and nervous system	rs2172961	1:67830173	T	0.986655	0.013345	2.50002	0.603507	3.43561e-05	16	2869
BioVU	237	237	Neoplasm of uncertain behavior of endocrine glands and nervous system	rs2252596	1:67833501	G	0.98666	0.01334	2.50195	0.604007	3.4391e-05	16	2870
BioVU	237	237	Neoplasm of uncertain behavior of endocrine glands and nervous system	rs10493423	1:67837158	C	0.986664	0.013336	2.50235	0.604014	3.4298e-05	16	2871
BioVU	237	237	Neoplasm of uncertain behavior of endocrine glands and nervous system	rs58438451	1:67841118	G	0.987002	0.012998	2.52104	0.604343	3.02543e-05	16	2869
BioVU	237	237	Neoplasm of uncertain behavior of endocrine glands and nervous system	rs17129913	1:67844079	G	0.986833	0.013167	2.51614	0.604045	3.10691e-05	16	2870
BioVU	237	237	Neoplasm of uncertain behavior of endocrine glands and nervous system	rs17129917	1:67844710	G	0.986833	0.013167	2.51614	0.604045	3.10691e-05	16	2870
BioVU	237	237	Neoplasm of uncertain behavior of endocrine glands and nervous system	rs7515827	1:67851464	T	0.987002	0.012998	2.52104	0.604343	3.02543e-05	16	2869
BioVU	237	237	Neoplasm of uncertain behavior of endocrine glands and nervous system	rs77636657	1:67853838	G	0.987002	0.012998	2.52104	0.604343	3.02543e-05	16	2869
BioVU	237	237	Neoplasm of uncertain behavior of endocrine glands and nervous system	rs7513724	1:67854535	G	0.987002	0.012998	2.52104	0.604343	3.02543e-05	16	2869
BioVU	40.1	40	Other bacterial diseases	rs4655710	1:67907806	C	0.873832	0.126168	1.45881	0.372352	8.9352e-05	18	2871
MyCode	365	365	Glaucoma	rs11209131	1:68100969	A	0.959119	0.040881	1.19815	0.306933	9.47611e-05	63	2958
MyCode	440.2	440	Atherosclerosis	RS10889769	1:68931366	A	0.852679	0.147321	0.880107	0.216627	4.84917e-05	60	2964
MyCode	189	189	Malignant neoplasm of kidney and other and unspecified urinary organs	rs17325887	1:70226173	T	0.967629	0.032371	1.86182	0.426162	1.24925e-05	21	2991
MyCode	726.1	726	Peripheral enthesopathies and allied syndromes	rs2744918	1:71484567	A	0.897406	0.102594	0.945289	0.233833	5.2866e-05	60	2947
BioVU	250.3	250	Diabetes mellitus	rs67976301	1:7751139	C	0.847179	0.152821	0.985125	0.245664	6.07043e-05	40	2849
BioVU	250.3	250	Diabetes mellitus	rs4908475	1:7751389	G	0.847006	0.152994	0.980894	0.24515	6.30242e-05	40	2849
BioVU	250.3	250	Diabetes mellitus	rs4908679	1:7751967	T	0.847073	0.152927	0.98109	0.245088	6.25415e-05	40	2847
MyCode	780.57	780	General symptoms	rs116235398	1:7774585	A	0.989559	0.010441	1.13378	0.285869	7.30623e-05	379	2638
MyCode	434.91	434	Occlusion of cerebral arteries	RS3011936	1:7775335	T	0.824901	0.175099	1.22042	0.276914	1.04707e-05	28	2996
BioVU	250.3	250	Diabetes mellitus	rs35531663	1:7779534	G	0.842663	0.157337	0.990594	0.243657	4.79246e-05	41	2835
BioVU	366	366	Cataract	rs1840246	1:77835507	G	0.822353	0.177647	0.559166	0.143701	9.97609e-05	150	2749
MyCode	556.9	556	Ulcerative colitis	rs61773372	1:7848692	G	0.837417	0.162583	1.45552	0.368859	7.94682e-05	15	3005
MyCode	556.9	556	Ulcerative colitis	rs11807683	1:7854209	C	0.837807	0.162193	1.45576	0.368747	7.88513e-05	15	3003
MyCode	556.9	556	Ulcerative colitis	rs61773378	1:7866410	G	0.836812	0.163188	1.45099	0.368666	8.29217e-05	15	3003
BioVU	591	591	Hydronephrosis	rs115506976	1:7912490	T	0.976215	0.023785	2.11214	0.441009	1.67337e-06	23	2857
MyCode	518.81	518	Other diseases of lung	RS11582983	1:7916387	T	0.861111	0.138889	1.73935	0.424628	4.20043e-05	12	3012
MyCode	585.5	585	Chronic kidney disease (CKD)	RS11582983	1:7916387	T	0.861111	0.138889	1.12012	0.285133	8.55043e-05	29	2995
BioVU	591	591	Hydronephrosis	rs116011128	1:7916566	G	0.975902	0.024098	2.09886	0.441073	1.94992e-06	23	2861
MyCode	518.81	518	Other diseases of lung	rs72855281	1:7916676	G	0.861589	0.138411	1.73925	0.424248	4.13865e-05	12	3008
MyCode	585.5	585	Chronic kidney disease (CKD)	rs72855281	1:7916676	G	0.861589	0.138411	1.12131	0.284808	8.24878e-05	29	2991
BioVU	371	371	Corneal opacity and other disorders of cornea	rs170551	1:7955894	A	0.829596	0.170404	1.56273	0.399642	9.21699e-05	14	2885
BioVU	371	371	Corneal opacity and other disorders of cornea	rs227152	1:7956099	A	0.829247	0.170753	1.55721	0.398866	9.45821e-05	14	2882
MyCode	368.2	368	Visual disturbances	RS228564	1:79646081	G	0.821263	0.178737	1.78397	0.407734	1.21247e-05	13	3011
BioVU	238.2	238	Neoplasm of uncertain behavior of other and unspecified sites and tissues	rs585672	1:7973170	T	0.668851	0.331149	0.889213	0.215988	3.83893e-05	46	2853
MyCode	720.2	720	Ankylosing spondylitis and other inflammatory spondylopathies	rs226479	1:7978402	A	0.978822	0.021178	1.68157	0.419086	6.00888e-05	39	2983
MyCode	788.3	788	Urinary incontinence	rs226479	1:7978402	A	0.978822	0.021178	1.55372	0.398441	9.63975e-05	49	2973
MyCode	720.2	720	Ankylosing spondylitis and other inflammatory spondylopathies	rs161825	1:7979574	G	0.978822	0.021178	1.68157	0.419086	6.00888e-05	39	2983
MyCode	788.3	788	Urinary incontinence	rs161825	1:7979574	G	0.978822	0.021178	1.55372	0.398441	9.63975e-05	49	2973
MyCode	720.2	720	Ankylosing spondylitis and other inflammatory spondylopathies	RS161827	1:7982034	T	0.978671	0.021329	1.6596	0.418354	7.27898e-05	39	2985
MyCode	720.2	720	Ankylosing spondylitis and other inflammatory spondylopathies	rs11121054	1:7982519	A	0.978836	0.021164	1.68208	0.419081	5.97648e-05	39	2985
MyCode	788.3	788	Urinary incontinence	rs11121054	1:7982519	A	0.978836	0.021164	1.55425	0.398441	9.58646e-05	49	2975
MyCode	720.2	720	Ankylosing spondylitis and other inflammatory spondylopathies	rs161818	1:7987552	T	0.978987	0.021013	1.67208	0.418392	6.43031e-05	39	2983
MyCode	720.2	720	Ankylosing spondylitis and other inflammatory spondylopathies	rs161822	1:7989139	T	0.978987	0.021013	1.67208	0.418392	6.43031e-05	39	2983
MyCode	720.2	720	Ankylosing spondylitis and other inflammatory spondylopathies	rs226485	1:7989698	T	0.978987	0.021013	1.67208	0.418392	6.43031e-05	39	2983
MyCode	720.2	720	Ankylosing spondylitis and other inflammatory spondylopathies	RS161811	1:7999602	C	0.979001	0.020999	1.67255	0.418398	6.40081e-05	39	2985
MyCode	720.2	720	Ankylosing spondylitis and other inflammatory spondylopathies	rs76569733	1:8001467	G	0.979001	0.020999	1.67255	0.418398	6.40081e-05	39	2985
BioVU	371	371	Corneal opacity and other disorders of cornea	rs10864320	1:8003064	G	0.98817	0.01183	2.81397	0.69767	5.49789e-05	13	2861
BioVU	371	371	Corneal opacity and other disorders of cornea	rs12022570	1:8011800	G	0.988336	0.011664	2.74414	0.69108	7.16331e-05	14	2858
MyCode	366.16	366	Cataract	rs4335329	1:80633312	G	0.962963	0.037037	0.835903	0.201987	3.49732e-05	262	2762
MyCode	366.16	366	Cataract	rs6424696	1:80641631	G	0.963294	0.036706	0.844865	0.202178	2.93019e-05	262	2762
MyCode	491.2	491	Chronic bronchitis	rs11808103	1:81056946	C	0.946523	0.053477	2.19087	0.547428	6.27778e-05	11	3009
BioVU	781	781	Symptoms involving nervous and musculoskeletal systems	rs11808103	1:81056946	C	0.950328	0.049672	1.69661	0.408256	3.24219e-05	17	2882
MyCode	491.2	491	Chronic bronchitis	RS6666532	1:81071933	A	0.892196	0.107804	2.25479	0.524288	1.70285e-05	11	3013
MyCode	70.54	70	Viral hepatitis C	rs9434615	1:8196065	G	0.983383	0.016617	2.39088	0.577233	3.44353e-05	11	2998
MyCode	250.8	250	Diabetes mellitus Type 2	rs9434615	1:8196065	G	0.983383	0.016617	2.19631	0.56009	8.80524e-05	16	2993
MyCode	707.14	707	Chronic ulcer of skin	rs9434615	1:8196065	G	0.983383	0.016617	2.73342	0.590734	3.70722e-06	14	2995
BioVU	564.1	564	Functional digestive disorders not elsewhere classified	rs9434618	1:8200578	G	0.961366	0.038634	1.59776	0.382254	2.91722e-05	29	2870
MyCode	715.09	715	Osteoarthrosis and allied disorders	rs423909	1:8285186	A	0.730616	0.269384	1.12911	0.274867	3.99392e-05	28	2977
MyCode	780.53	780	General symptoms	RS10437024	1:82901264	A	0.941303	0.058697	1.19693	0.281103	2.06278e-05	52	2972
BioVU	692	692	Contact dermatitis and other eczema	rs1874807	1:85779393	A	0.508106	0.491894	-1.37787	0.342208	5.66364e-05	28	2871
MyCode	440.23	440	Atherosclerosis	rs7535717	1:87223248	G	0.989583	0.010417	2.35488	0.520735	6.11958e-06	33	2991
BioVU	478	478	Other diseases of upper respiratory tract	rs12409611	1:88973472	T	0.971887	0.028113	1.28003	0.325707	8.49404e-05	69	2830
BioVU	478	478	Other diseases of upper respiratory tract	rs6671025	1:88979447	C	0.97175	0.02825	1.29103	0.326188	7.56009e-05	68	2817
MyCode	440.2	440	Atherosclerosis	RS17032942	1:9044562	A	0.890708	0.109292	1.0296	0.212038	1.19928e-06	60	2964
MyCode	296.32	296	Depression	RS12407088	1:90776860	C	0.860284	0.139716	1.1422	0.28172	5.02694e-05	29	2995
BioVU	724.3	724	Other and unspecified disorders of back	rs13447460	1:91967454	A	0.98289	0.01711	2.46254	0.550315	7.64913e-06	17	2876
MyCode	272.4	272	Disorders of lipoid metabolism	RS12125947	1:91990487	T	0.502149	0.497851	0.212683	0.0542318	8.79104e-05	1809	1215
MyCode	346.9	346	Migraine	RS10157853	1:92359242	C	0.602513	0.397487	-1.23713	0.312367	7.479e-05	39	2985
BioVU	268	268	Vitamin D deficiency	rs61779126	1:92405597	G	0.934511	0.065489	1.44756	0.327599	9.93016e-06	32	2854
MyCode	724.4	724	Other and unspecified disorders of back	rs766665	1:92419374	T	0.85693	0.14307	-1.29017	0.326637	7.8194e-05	110	2913
BioVU	268	268	Vitamin D deficiency	rs12040031	1:92427416	T	0.939462	0.060538	1.50925	0.32863	4.37874e-06	32	2867
BioVU	268	268	Vitamin D deficiency	rs10783071	1:92428495	A	0.938255	0.061745	1.48649	0.329314	6.36487e-06	32	2867
BioVU	268	268	Vitamin D deficiency	rs6604070	1:92429025	C	0.939462	0.060538	1.50925	0.32863	4.37874e-06	32	2867
BioVU	268	268	Vitamin D deficiency	rs7541712	1:92433595	C	0.939289	0.060711	1.5064	0.328811	4.61992e-06	32	2867
MyCode	724.4	724	Other and unspecified disorders of back	rs4658119	1:92434352	G	0.857096	0.142904	-1.28996	0.326639	7.84196e-05	110	2913
MyCode	724.4	724	Other and unspecified disorders of back	rs7551956	1:92441120	G	0.856812	0.143188	-1.2907	0.326521	7.72085e-05	110	2914
BioVU	268	268	Vitamin D deficiency	rs1156281	1:92442695	A	0.939289	0.060711	1.48965	0.32669	5.11943e-06	32	2867
BioVU	268	268	Vitamin D deficiency	rs12045408	1:92444199	A	0.939614	0.060386	1.5195	0.328688	3.78382e-06	32	2866
MyCode	724.4	724	Other and unspecified disorders of back	rs11165911	1:92446112	C	0.85693	0.14307	-1.28954	0.326517	7.83489e-05	110	2913
MyCode	724.4	724	Other and unspecified disorders of back	rs10875104	1:92447004	G	0.85693	0.14307	-1.28954	0.326517	7.83489e-05	110	2913
BioVU	227	227	Benign neoplasm of other endocrine glands and related structures	rs12118474	1:92450091	T	0.959469	0.040531	1.94921	0.455217	1.85266e-05	16	2883
BioVU	268	268	Vitamin D deficiency	rs61779157	1:92451018	C	0.944137	0.055863	1.38917	0.348614	6.75277e-05	32	2859
BioVU	268	268	Vitamin D deficiency	rs12569167	1:92452209	T	0.944137	0.055863	1.38917	0.348614	6.75277e-05	32	2859
MyCode	724.4	724	Other and unspecified disorders of back	RS10747493	1:92457843	T	0.858631	0.141369	-1.27267	0.32636	9.63529e-05	110	2914
BioVU	268	268	Vitamin D deficiency	rs12024343	1:92463675	C	0.943809	0.056191	1.38327	0.348751	7.29829e-05	32	2851
MyCode	724.4	724	Other and unspecified disorders of back	rs4658286	1:92466756	A	0.856269	0.143731	-1.28953	0.326375	7.78028e-05	110	2913
MyCode	724.4	724	Other and unspecified disorders of back	rs2303968	1:92467439	C	0.859127	0.140873	-1.27239	0.326649	9.80807e-05	110	2914
BioVU	268	268	Vitamin D deficiency	rs6681152	1:92478832	C	0.943154	0.056846	1.36917	0.349107	8.78438e-05	32	2853
BioVU	268	268	Vitamin D deficiency	rs76647137	1:92479303	G	0.944367	0.055633	1.39548	0.34841	6.19401e-05	32	2853
BioVU	268	268	Vitamin D deficiency	rs1963186	1:92509540	A	0.931701	0.068299	1.35649	0.323462	2.74492e-05	32	2867
MyCode	366.16	366	Cataract	rs76811413	1:92523295	C	0.967075	0.032925	0.861369	0.207905	3.42646e-05	262	2760
MyCode	366.16	366	Cataract	rs58634623	1:92524413	T	0.966931	0.033069	0.851347	0.207858	4.20686e-05	262	2762
MyCode	366.16	366	Cataract	rs2147382	1:92525074	A	0.966931	0.033069	0.851347	0.207858	4.20686e-05	262	2762
MyCode	366.16	366	Cataract	RS6668529	1:92525678	G	0.966766	0.033234	0.840655	0.207648	5.1557e-05	262	2762
MyCode	366.16	366	Cataract	rs74883103	1:92526422	G	0.966931	0.033069	0.851347	0.207858	4.20686e-05	262	2762
MyCode	366.16	366	Cataract	rs6696071	1:92529244	A	0.966766	0.033234	0.840655	0.207648	5.1557e-05	262	2762
MyCode	366.16	366	Cataract	rs17131596	1:92531983	A	0.968312	0.031688	0.834156	0.213163	9.10662e-05	260	2738
MyCode	585.3	585	Chronic kidney disease (CKD)	RS6662618	1:92935411	G	0.830853	0.169147	0.480752	0.105515	5.20829e-06	384	2640
MyCode	585.3	585	Chronic kidney disease (CKD)	rs6603974	1:92938085	T	0.838613	0.161387	0.460732	0.107111	1.6968e-05	380	2619
BioVU	555	555	Regional enteritis	rs78524462	1:93158057	T	0.987669	0.012331	2.24092	0.554122	5.25241e-05	22	2857
BioVU	555	555	Regional enteritis	rs77097613	1:93268585	G	0.987335	0.012665	2.27471	0.556994	4.42857e-05	22	2860
MyCode	441.7	441	Aortic aneurysm and dissection	RS17381406	1:93468179	G	0.761243	0.238757	1.34627	0.336362	6.26935e-05	19	3005
MyCode	441.7	441	Aortic aneurysm and dissection	rs6661537	1:93476454	T	0.910205	0.089795	1.59266	0.3906	4.55275e-05	19	2999
BioVU	830	830	Dislocation	rs525476	1:9375586	C	0.685581	0.314419	0.729178	0.187213	9.82374e-05	60	2839
MyCode	564.09	564	Functional digestive disorders not elsewhere classified	RS2391322	1:94343023	A	0.638062	0.361938	1.13251	0.24352	3.31016e-06	37	2987
MyCode	333.94	333	Other extrapyramidal disease and abnormal movement disorders	RS11165029	1:94348081	C	0.982308	0.017692	1.6649	0.42534	9.06795e-05	46	2978
MyCode	440.22	440	Atherosclerosis	rs41303970	1:94375309	G	0.837483	0.162517	1.49002	0.343827	1.46671e-05	17	2995
BioVU	296.22	296	Depression	rs1931254	1:96186066	C	0.77613	0.22387	0.825747	0.187261	1.0356e-05	66	2833
MyCode	442.3	442	Other aneurysm	RS4421623	1:98316285	G	0.774471	0.225529	0.874165	0.218924	6.5238e-05	47	2977
MyCode	442.3	442	Other aneurysm	RS4379706	1:98322379	T	0.776455	0.223545	0.89089	0.218867	4.69186e-05	47	2977
MyCode	442.3	442	Other aneurysm	RS11165934	1:98417967	A	0.790013	0.209987	0.87367	0.219428	6.84572e-05	47	2977
MyCode	493	493	Asthma	RS11165934	1:98417967	A	0.790013	0.209987	1.22564	0.296038	3.47064e-05	25	2999
MyCode	442.3	442	Other aneurysm	rs9887831	1:98431639	G	0.789944	0.210056	0.873645	0.219429	6.84964e-05	47	2976
MyCode	493	493	Asthma	rs9887831	1:98431639	G	0.789944	0.210056	1.22527	0.296064	3.49554e-05	25	2998
MyCode	442.3	442	Other aneurysm	RS12067700	1:98436232	T	0.790179	0.209821	0.873677	0.219426	6.84375e-05	47	2977
MyCode	493	493	Asthma	RS12067700	1:98436232	T	0.790179	0.209821	1.22671	0.29585	3.37734e-05	25	2999
MyCode	442.3	442	Other aneurysm	rs12067567	1:98441888	T	0.790109	0.209891	0.873666	0.219426	6.84555e-05	47	2976
MyCode	493	493	Asthma	rs12067567	1:98441888	T	0.790109	0.209891	1.22642	0.295877	3.39772e-05	25	2998
MyCode	442.3	442	Other aneurysm	rs11165939	1:98443509	C	0.789874	0.210126	0.87419	0.219336	6.73065e-05	47	2975
MyCode	493	493	Asthma	rs11165939	1:98443509	C	0.789874	0.210126	1.22493	0.296151	3.53175e-05	25	2997
MyCode	786.9	786	Symptoms involving respiratory system and other chest symptoms	RS17491356	10:101193002	G	0.906911	0.093089	1.58517	0.374829	2.3469e-05	16	3008
MyCode	786.09	786	Symptoms involving respiratory system and other chest symptoms	rs75703217	10:101280929	C	0.903477	0.096523	0.686297	0.164893	3.15357e-05	146	2874
MyCode	786.09	786	Symptoms involving respiratory system and other chest symptoms	rs76809464	10:101281183	G	0.903445	0.096555	0.685769	0.164899	3.20013e-05	146	2873
MyCode	786.09	786	Symptoms involving respiratory system and other chest symptoms	rs78606180	10:101288805	C	0.904604	0.095396	0.70065	0.165335	2.25759e-05	146	2873
MyCode	786.09	786	Symptoms involving respiratory system and other chest symptoms	rs77114732	10:101290027	G	0.90541	0.09459	0.713263	0.165834	1.69987e-05	146	2867
MyCode	786.09	786	Symptoms involving respiratory system and other chest symptoms	rs75208765	10:101291303	C	0.904	0.096	0.678911	0.164082	3.50902e-05	146	2854
MyCode	786.09	786	Symptoms involving respiratory system and other chest symptoms	rs77927889	10:101293921	T	0.906209	0.093791	0.719863	0.165759	1.40666e-05	146	2866
MyCode	719.47	719	Other and unspecified disorders of joint	RS6584303	10:101416647	A	0.875992	0.124008	1.11916	0.255225	1.15991e-05	38	2986
MyCode	719.47	719	Other and unspecified disorders of joint	RS7893702	10:101418367	C	0.876653	0.123347	1.12638	0.255727	1.05967e-05	38	2986
BioVU	814	814	Fracture of hand	rs1886276	10:102647181	A	0.543493	0.456507	1.34685	0.335072	5.83029e-05	25	2872
BioVU	814	814	Fracture of hand	rs1408344	10:102648784	C	0.543808	0.456192	1.34729	0.335088	5.80224e-05	25	2874
MyCode	268.9	268	Vitamin D deficiency	rs115039829	10:104147705	A	0.934097	0.065903	0.631455	0.153512	3.89867e-05	270	2742
MyCode	268.9	268	Vitamin D deficiency	RS11574849	10:104159696	G	0.934193	0.065807	0.616503	0.152706	5.4092e-05	271	2753
MyCode	533.9	533	Peptic ulcers	RS11191279	10:104161221	C	0.9833	0.0167	2.25909	0.575546	8.66829e-05	16	3008
BioVU	784	784	Symptoms involving head and neck	rs4917995	10:104845443	T	0.841248	0.158752	0.636982	0.158779	6.02702e-05	114	2771
MyCode	586	586	RENAL FAILURE NOS	RS4917389	10:105194476	C	0.841766	0.158234	0.883767	0.224849	8.47745e-05	47	2977
MyCode	722.4	722	Intervertebral disc disorders	RS17737062	10:105269873	A	0.754795	0.245205	1.19452	0.301141	7.28957e-05	23	3001
MyCode	789	789	Other symptoms involving abdomen and pelvis	RS11509438	10:106027059	G	0.970073	0.029927	0.944347	0.23789	7.19688e-05	170	2854
BioVU	171	171	Malignant neoplasm of connective and other soft tissue	rs11814806	10:106903018	T	0.980338	0.019662	2.26166	0.482018	2.70465e-06	21	2878
MyCode	599.7	599	Other disorders of urethra and urinary tract	rs4400725	10:110281465	C	0.717362	0.282638	0.573284	0.141682	5.20392e-05	111	2907
BioVU	425	425	Cardiomyopathy	rs12252851	10:112147799	A	0.97487	0.02513	1.38215	0.347995	7.13439e-05	52	2833
MyCode	346.9	346	Migraine	rs3802554	10:114465770	C	0.961971	0.038029	1.38091	0.34849	7.41529e-05	39	2985
MyCode	250	250	Diabetes mellitus Type 2	RS7901695	10:114754088	T	0.700728	0.299272	0.248545	0.0605989	4.10522e-05	914	2110
MyCode	250	250	Diabetes mellitus Type 2	rs4506565	10:114756041	A	0.698007	0.301993	0.242463	0.0606779	6.44491e-05	910	2100
MyCode	327.8	327	Organic sleep disorders	rs3781542	10:117940144	C	0.946819	0.053181	1.53525	0.372665	3.79433e-05	28	2990
MyCode	366.52	366	Cataract	RS10795892	10:11822949	C	0.604167	0.395833	0.417769	0.103376	5.31667e-05	217	2807
BioVU	429.3	429	Ill-defined descriptions and complications of heart disease	rs4751664	10:120255915	T	0.67782	0.32218	1.16047	0.284846	4.62078e-05	27	2872
MyCode	250.8	250	Diabetes mellitus Type 2	rs12247536	10:12201851	A	0.983295	0.016705	2.61991	0.56449	3.46413e-06	16	3007
MyCode	453.9	453	Pulmonary embolus and DVT	RS4462273	10:123869825	T	0.897156	0.102844	1.12852	0.234308	1.46165e-06	53	2971
BioVU	696	696	Psoriasis and similar disorders	rs4462273	10:123869825	T	0.89748	0.10252	1.60122	0.400711	6.44366e-05	14	2883
MyCode	453.9	453	Pulmonary embolus and DVT	rs7913662	10:123871422	C	0.897415	0.102585	1.13006	0.234172	1.39455e-06	53	2964
BioVU	696	696	Psoriasis and similar disorders	rs7913662	10:123871422	C	0.897551	0.102449	1.60087	0.400684	6.46008e-05	14	2885
MyCode	289.81	289	hypercoagulable state	rs11200405	10:123875322	C	0.953793	0.046207	2.36784	0.528449	7.43863e-06	13	3006
MyCode	453.9	453	Pulmonary embolus and DVT	rs11200405	10:123875322	C	0.953793	0.046207	1.31508	0.301835	1.31879e-05	53	2966
MyCode	564	564	Functional digestive disorders not elsewhere classified	rs4752648	10:123875972	A	0.850083	0.149917	1.07938	0.276895	9.69351e-05	31	2974
MyCode	599	599	Other disorders of urethra and urinary tract	rs10902864	10:124796461	T	0.7745	0.2255	0.537512	0.136743	8.46591e-05	152	2848
BioVU	492	492	Emphysema	rs4980192	10:125205930	G	0.918075	0.081925	1.40845	0.332264	2.24581e-05	24	2875
MyCode	719.46	719	Other and unspecified disorders of joint	RS2162536	10:125551931	A	0.606812	0.393188	0.410113	0.101785	5.59667e-05	210	2814
BioVU	427.8	427	Cardiac dysrhythmias	rs3884528	10:125924051	G	0.554674	0.445326	-1.24027	0.270814	4.6548e-06	45	2854
MyCode	356.9	356	Hereditary and idiopathic peripheral neuropathy	RS12416625	10:127890797	T	0.969411	0.030589	1.56785	0.387067	5.10897e-05	33	2991
MyCode	362.01	362	Other retinal disorders	RS2493780	10:12887024	A	0.875992	0.124008	1.10106	0.275639	6.4812e-05	36	2988
MyCode	530.1	530	Diseases of esophagus	RS4751439	10:129334448	G	0.89203	0.10797	0.793261	0.173627	4.90574e-06	137	2887
BioVU	717	717	Internal derangement of knee	rs4751439	10:129334448	G	0.891169	0.108831	1.21002	0.302472	6.32226e-05	29	2870
BioVU	112	112	Candidiasis	rs7089263	10:129628377	C	0.957656	0.042344	1.79392	0.434052	3.5813e-05	16	2877
BioVU	807	807	Fracture of rib(s) sternum larynx and trachea	rs4750290	10:13005920	G	0.94339	0.05661	1.84361	0.470951	9.0534e-05	14	2883
BioVU	807	807	Fracture of rib(s) sternum larynx and trachea	rs2580908	10:13007881	C	0.942535	0.057465	1.83819	0.471697	9.74035e-05	14	2866
MyCode	511.9	511	Pleurisy	rs17298096	10:132476781	G	0.932271	0.067729	1.18521	0.264397	7.37078e-06	61	2951
MyCode	511.9	511	Pleurisy	RS16911059	10:132492920	C	0.930556	0.069444	1.20789	0.260187	3.44432e-06	62	2962
MyCode	511.9	511	Pleurisy	rs17232381	10:132494973	T	0.931149	0.068851	1.21772	0.260206	2.87107e-06	62	2959
BioVU	454	454	Varicose veins	rs2637656	10:133997031	C	0.897708	0.102292	1.71967	0.362983	2.16271e-06	16	2863
MyCode	193	193	Malignant neoplasm of thyroid gland	rs11816283	10:135174232	G	0.968254	0.031746	2.20182	0.47306	3.24886e-06	13	3011
MyCode	244	244	Acquired hypothyroidism	rs11816283	10:135174232	G	0.968254	0.031746	1.95272	0.492342	7.30347e-05	13	3011
MyCode	473.9	473	Chronic sinusitis	rs11816283	10:135174232	G	0.968254	0.031746	1.5925	0.403453	7.90781e-05	24	3000
BioVU	728	728	Disorders of muscle ligament and fascia	rs10508468	10:13918753	T	0.620731	0.379269	0.683968	0.147639	3.60921e-06	103	2796
MyCode	553.3	553	Hernia of abdominopelvic cavity	RS11250544	10:1507960	G	0.898975	0.101025	0.944715	0.226743	3.09381e-05	66	2958
MyCode	490	490	Acute bronchitis and bronchiolitis	rs2991895	10:16276206	C	0.914763	0.085237	1.60156	0.3708	1.56587e-05	21	3000
BioVU	780.2	780	General symptoms	rs10508503	10:16299951	C	0.905312	0.094688	0.728537	0.186921	9.71667e-05	103	2796
BioVU	814	814	Fracture of hand	rs11253892	10:16332782	A	0.976889	0.023111	2.02339	0.443337	5.01891e-06	25	2874
BioVU	724.1	724	Other and unspecified disorders of back	rs2225702	10:16366811	T	0.634702	0.365298	-0.759452	0.192238	7.79638e-05	84	2815
BioVU	593	593	Other disorders of kidney and ureter	rs2271468	10:16990552	G	0.984132	0.015868	1.45324	0.358529	5.04924e-05	95	2804
BioVU	783.4	783	Symptoms concerning nutrition metabolism and development	rs7924149	10:17202834	T	0.851845	0.148155	1.42974	0.309475	3.83926e-06	23	2876
BioVU	783.4	783	Symptoms concerning nutrition metabolism and development	rs7096233	10:17210881	A	0.851967	0.148033	1.43036	0.309272	3.74713e-06	23	2875
MyCode	425.4	425	Cardiomyopathy	RS11812617	10:18532229	A	0.932705	0.067295	1.28594	0.287181	7.54097e-06	42	2982
MyCode	425.4	425	Cardiomyopathy	RS16917091	10:18533377	A	0.892692	0.107308	1.13287	0.253696	7.98936e-06	42	2982
MyCode	739.2	739	Nonallopathic lesions not elsewhere classified	RS752318	10:20163833	T	0.935847	0.064153	1.70814	0.43814	9.67475e-05	13	3011
MyCode	702.19	702	Other dermatoses	RS4143249	10:20253995	G	0.845403	0.154597	0.933525	0.236453	7.87944e-05	46	2978
MyCode	428.1	428	Heart failure	rs10508630	10:20877861	G	0.932826	0.067174	1.60758	0.358521	7.32812e-06	21	3001
MyCode	428.23	428	Heart failure	rs10508630	10:20877861	G	0.932826	0.067174	1.80067	0.439161	4.12723e-05	13	3009
BioVU	112	112	Candidiasis	rs12251962	10:24536984	G	0.96295	0.03705	1.9887	0.507353	8.86351e-05	16	2872
BioVU	276.1	276	Disorders of fluid electrolyte and acid-base balance	rs10828695	10:25031915	G	0.653846	0.346154	0.605292	0.150796	5.97075e-05	96	2803
BioVU	276.1	276	Disorders of fluid electrolyte and acid-base balance	rs10466055	10:25040622	G	0.650052	0.349948	0.611121	0.150311	4.78866e-05	96	2803
BioVU	781.3	781	Symptoms involving nervous and musculoskeletal systems	rs12358081	10:26705212	C	0.934633	0.065367	1.39544	0.3349	3.09001e-05	28	2871
BioVU	790.7	790	Nonspecific findings on examination of blood	rs17280619	10:2909457	G	0.970781	0.029219	1.52683	0.388289	8.41695e-05	32	2860
BioVU	366	366	Cataract	rs568206	10:29386824	G	0.881856	0.118144	0.66503	0.163804	4.90931e-05	150	2749
MyCode	788.1	788	Symptoms involving urinary system	RS11598974	10:30308675	G	0.94957	0.05043	1.04109	0.247804	2.65423e-05	86	2938
BioVU	241	241	Nontoxic nodular goiter	rs793098	10:31402767	C	0.676613	0.323387	0.851192	0.208413	4.42377e-05	46	2853
MyCode	719.41	719	Other and unspecified disorders of joint	rs7075325	10:3359961	G	0.637212	0.362788	0.519079	0.129773	6.33668e-05	129	2870
MyCode	441.9	441	Aortic aneurysm and dissection	RS10763930	10:33667278	G	0.969246	0.030754	1.93203	0.489446	7.9015e-05	18	3006
MyCode	441.9	441	Aortic aneurysm and dissection	rs10827251	10:33670266	A	0.968635	0.031365	1.91603	0.489488	9.06489e-05	18	2979
MyCode	366.15	366	Cataract	RS2804456	10:33675053	C	0.638393	0.361607	0.615759	0.151629	4.88689e-05	95	2929
MyCode	441.9	441	Aortic aneurysm and dissection	RS7898847	10:33682553	C	0.971726	0.028274	1.95781	0.488304	6.08717e-05	18	3006
MyCode	366.15	366	Cataract	RS2804884	10:33683090	G	0.611772	0.388228	0.609735	0.152454	6.34823e-05	95	2929
BioVU	337	337	Disorders of the autonomic nervous system	rs6481864	10:33928026	T	0.948634	0.051366	2.21549	0.484695	4.85637e-06	11	2880
BioVU	141	141	Malignant neoplasm of oral cavity	rs7901480	10:3457288	T	0.836323	0.163677	1.0098	0.255348	7.66568e-05	37	2862
BioVU	141	141	Malignant neoplasm of oral cavity	rs2210964	10:3460926	T	0.83546	0.16454	0.999481	0.255545	9.1848e-05	37	2862
BioVU	188	188	Malignant neoplasm of bladder	rs4934692	10:35267367	G	0.832701	0.167299	1.00206	0.244773	4.24269e-05	40	2859
BioVU	188	188	Malignant neoplasm of bladder	rs2384274	10:35274831	T	0.827484	0.172516	1.07879	0.241426	7.87999e-06	40	2838
BioVU	188	188	Malignant neoplasm of bladder	rs36042740	10:35296197	A	0.828487	0.171513	1.08725	0.242282	7.20469e-06	40	2849
BioVU	188	188	Malignant neoplasm of bladder	rs2384276	10:35297305	G	0.827795	0.172205	1.08599	0.242422	7.47281e-06	40	2849
BioVU	188	188	Malignant neoplasm of bladder	rs4244993	10:35297683	A	0.827795	0.172205	1.08599	0.242422	7.47281e-06	40	2849
BioVU	188	188	Malignant neoplasm of bladder	rs2384280	10:35304862	T	0.827235	0.172765	1.07188	0.241393	8.97924e-06	40	2857
BioVU	188	188	Malignant neoplasm of bladder	rs4934701	10:35310902	C	0.827408	0.172592	1.07086	0.241479	9.22559e-06	40	2857
MyCode	996.73	996	Complications peculiar to certain specified procedures	rs79992941	10:35313156	C	0.98703	0.01297	2.74482	0.637704	1.67567e-05	13	2994
BioVU	188	188	Malignant neoplasm of bladder	rs3780888	10:35317317	C	0.827872	0.172128	1.07198	0.241402	8.96931e-06	40	2859
BioVU	188	188	Malignant neoplasm of bladder	rs16935840	10:35321414	C	0.827527	0.172473	1.07092	0.24151	9.23876e-06	40	2859
BioVU	188	188	Malignant neoplasm of bladder	rs16935856	10:35329226	C	0.826664	0.173336	1.06928	0.241682	9.67401e-06	40	2859
BioVU	188	188	Malignant neoplasm of bladder	rs55960106	10:35329654	G	0.826664	0.173336	1.06928	0.241682	9.67401e-06	40	2859
BioVU	188	188	Malignant neoplasm of bladder	rs16935866	10:35335458	A	0.826664	0.173336	1.06928	0.241682	9.67401e-06	40	2859
BioVU	188	188	Malignant neoplasm of bladder	rs4934708	10:35336163	C	0.827354	0.172646	1.07055	0.241545	9.33324e-06	40	2859
BioVU	188	188	Malignant neoplasm of bladder	rs78897609	10:35340580	G	0.836756	0.163244	1.10584	0.246257	7.1018e-06	40	2833
BioVU	188	188	Malignant neoplasm of bladder	rs16935872	10:35343656	C	0.826664	0.173336	1.06928	0.241682	9.67401e-06	40	2859
BioVU	188	188	Malignant neoplasm of bladder	rs113096840	10:35346628	T	0.826664	0.173336	1.06928	0.241682	9.67401e-06	40	2859
BioVU	188	188	Malignant neoplasm of bladder	rs77585666	10:35347441	T	0.826664	0.173336	1.06928	0.241682	9.67401e-06	40	2859
BioVU	188	188	Malignant neoplasm of bladder	rs76800194	10:35351017	G	0.82623	0.17377	1.0647	0.241758	1.06271e-05	40	2846
BioVU	188	188	Malignant neoplasm of bladder	rs79714044	10:35362205	T	0.826662	0.173338	1.07357	0.242447	9.50889e-06	40	2833
BioVU	188	188	Malignant neoplasm of bladder	rs4934717	10:35371256	C	0.826664	0.173336	1.07753	0.242563	8.9015e-06	40	2859
BioVU	188	188	Malignant neoplasm of bladder	rs77128955	10:35371396	T	0.826664	0.173336	1.07753	0.242563	8.9015e-06	40	2859
BioVU	188	188	Malignant neoplasm of bladder	rs79035143	10:35378659	A	0.826664	0.173336	1.07753	0.242563	8.9015e-06	40	2859
BioVU	188	188	Malignant neoplasm of bladder	rs78208559	10:35382582	T	0.827354	0.172646	1.0788	0.242426	8.58553e-06	40	2859
BioVU	188	188	Malignant neoplasm of bladder	rs74842166	10:35386100	A	0.827354	0.172646	1.0788	0.242426	8.58553e-06	40	2859
BioVU	188	188	Malignant neoplasm of bladder	rs16935874	10:35390102	C	0.827354	0.172646	1.0788	0.242426	8.58553e-06	40	2859
BioVU	188	188	Malignant neoplasm of bladder	rs77730154	10:35394981	G	0.826664	0.173336	1.07764	0.242548	8.87203e-06	40	2859
BioVU	188	188	Malignant neoplasm of bladder	rs111226391	10:35396193	C	0.827354	0.172646	1.0788	0.242426	8.58553e-06	40	2859
BioVU	188	188	Malignant neoplasm of bladder	rs78419371	10:35396430	T	0.826664	0.173336	1.07753	0.242563	8.9015e-06	40	2859
MyCode	996.73	996	Complications peculiar to certain specified procedures	rs117566261	10:35400137	T	0.987022	0.012978	2.7444	0.637649	1.67796e-05	13	2992
BioVU	188	188	Malignant neoplasm of bladder	rs4934726	10:35401344	G	0.827354	0.172646	1.0788	0.242426	8.58553e-06	40	2859
BioVU	188	188	Malignant neoplasm of bladder	rs4934729	10:35407231	C	0.826664	0.173336	1.07753	0.242563	8.9015e-06	40	2859
BioVU	188	188	Malignant neoplasm of bladder	rs75729742	10:35408183	C	0.826717	0.173283	1.07753	0.242552	8.89432e-06	40	2857
BioVU	188	188	Malignant neoplasm of bladder	rs77215464	10:35409890	T	0.826717	0.173283	1.07753	0.242552	8.89432e-06	40	2857
BioVU	188	188	Malignant neoplasm of bladder	rs79982758	10:35422519	G	0.827295	0.172705	1.07878	0.242425	8.58901e-06	40	2858
BioVU	188	188	Malignant neoplasm of bladder	rs75541551	10:35422740	C	0.827009	0.172991	1.07814	0.24238	8.66197e-06	40	2859
BioVU	188	188	Malignant neoplasm of bladder	rs16915801	10:35424138	A	0.827909	0.172091	1.07973	0.242365	8.38985e-06	40	2848
BioVU	188	188	Malignant neoplasm of bladder	rs16915805	10:35426210	T	0.826319	0.173681	1.07687	0.242518	8.98034e-06	40	2859
BioVU	188	188	Malignant neoplasm of bladder	rs16935888	10:35432405	T	0.826147	0.173853	1.07685	0.242523	8.98726e-06	40	2859
BioVU	188	188	Malignant neoplasm of bladder	rs16935889	10:35433728	G	0.826432	0.173568	1.07688	0.242506	8.96832e-06	40	2858
BioVU	188	188	Malignant neoplasm of bladder	rs111540151	10:35452348	A	0.828428	0.171572	1.01997	0.248697	4.10923e-05	39	2849
BioVU	188	188	Malignant neoplasm of bladder	rs1531550	10:35464778	C	0.827903	0.172097	1.09026	0.242842	7.13595e-06	40	2845
BioVU	188	188	Malignant neoplasm of bladder	rs16935902	10:35466771	G	0.826598	0.173402	1.07656	0.242497	9.01788e-06	40	2855
BioVU	188	188	Malignant neoplasm of bladder	rs16935904	10:35469040	A	0.826485	0.173515	1.07654	0.242509	9.03e-06	40	2856
BioVU	188	188	Malignant neoplasm of bladder	rs55914658	10:35469662	G	0.826485	0.173515	1.07654	0.242509	9.03e-06	40	2856
BioVU	188	188	Malignant neoplasm of bladder	rs75499444	10:35473635	G	0.826372	0.173628	1.07614	0.242579	9.15425e-06	40	2857
BioVU	188	188	Malignant neoplasm of bladder	rs16935907	10:35482611	T	0.82563	0.17437	1.07053	0.243475	1.09822e-05	40	2859
BioVU	188	188	Malignant neoplasm of bladder	rs16935909	10:35491722	A	0.82563	0.17437	1.07053	0.243475	1.09822e-05	40	2859
BioVU	188	188	Malignant neoplasm of bladder	rs16935910	10:35492978	C	0.825449	0.174551	1.06866	0.243538	1.1436e-05	40	2856
BioVU	188	188	Malignant neoplasm of bladder	rs2295415	10:35501438	A	0.826132	0.173868	1.08803	0.245547	9.37795e-06	40	2853
BioVU	188	188	Malignant neoplasm of bladder	rs3740082	10:35502533	A	0.824595	0.175405	1.06569	0.243764	1.23223e-05	40	2859
BioVU	188	188	Malignant neoplasm of bladder	rs77414057	10:35503033	G	0.82563	0.17437	1.07053	0.243475	1.09822e-05	40	2859
BioVU	188	188	Malignant neoplasm of bladder	rs79939343	10:35513323	G	0.826591	0.173409	1.06345	0.247357	1.71385e-05	39	2853
BioVU	536	536	Disorders of function of stomach	rs117068520	10:35562518	C	0.988514	0.011486	2.63835	0.581247	5.64904e-06	16	2857
MyCode	996.73	996	Complications peculiar to certain specified procedures	rs117068520	10:35562518	C	0.987026	0.012974	2.73373	0.637029	1.77566e-05	13	2993
MyCode	362.1	362	Other retinal disorders	rs115174573	10:35607328	C	0.963943	0.036057	2.19346	0.557921	8.44226e-05	11	3012
MyCode	362.1	362	Other retinal disorders	rs2474518	10:35639721	A	0.963943	0.036057	2.19346	0.557921	8.44226e-05	11	3012
MyCode	362.1	362	Other retinal disorders	rs2504359	10:35650444	G	0.963778	0.036222	2.19243	0.557983	8.52303e-05	11	3012
MyCode	362.1	362	Other retinal disorders	rs2474525	10:35660946	G	0.965266	0.034734	2.21477	0.557142	7.03098e-05	11	3012
MyCode	362.1	362	Other retinal disorders	rs2474529	10:35667434	C	0.963624	0.036376	2.18347	0.55796	9.10421e-05	11	3013
BioVU	492	492	Emphysema	rs116967628	10:35673061	T	0.987716	0.012284	2.68238	0.53805	6.18389e-07	24	2866
MyCode	362.1	362	Other retinal disorders	rs2474534	10:35675161	A	0.963624	0.036376	2.18347	0.55796	9.10421e-05	11	3013
MyCode	362.1	362	Other retinal disorders	rs3013372	10:35675768	T	0.963624	0.036376	2.18347	0.55796	9.10421e-05	11	3013
MyCode	362.1	362	Other retinal disorders	rs2504368	10:35679565	C	0.963624	0.036376	2.18347	0.55796	9.10421e-05	11	3013
MyCode	362.1	362	Other retinal disorders	rs2504366	10:35685634	G	0.963624	0.036376	2.18347	0.55796	9.10421e-05	11	3013
MyCode	362.1	362	Other retinal disorders	rs7090586	10:35695940	G	0.963504	0.036496	2.18272	0.558319	9.25084e-05	11	3003
MyCode	362.1	362	Other retinal disorders	rs113146221	10:35702256	A	0.963624	0.036376	2.18347	0.55796	9.10421e-05	11	3013
MyCode	362.1	362	Other retinal disorders	rs3003985	10:35702772	A	0.963624	0.036376	2.18347	0.55796	9.10421e-05	11	3013
MyCode	362.1	362	Other retinal disorders	rs3013360	10:35713887	A	0.963624	0.036376	2.18347	0.55796	9.10421e-05	11	3013
MyCode	362.1	362	Other retinal disorders	rs3013369	10:35731555	G	0.963624	0.036376	2.18347	0.55796	9.10421e-05	11	3013
MyCode	362.1	362	Other retinal disorders	RS2431061	10:35738003	G	0.963624	0.036376	2.18347	0.55796	9.10421e-05	11	3013
MyCode	362.1	362	Other retinal disorders	rs17601985	10:35744583	C	0.963624	0.036376	2.18347	0.55796	9.10421e-05	11	3013
MyCode	707.12	707	Chronic ulcer of skin	rs11010336	10:36251401	C	0.970666	0.029334	2.27793	0.535891	2.13082e-05	12	3005
MyCode	707.12	707	Chronic ulcer of skin	rs11010358	10:36293084	A	0.970063	0.029937	2.26348	0.536535	2.45721e-05	12	3011
BioVU	428	428	Heart failure	rs7918549	10:3630977	C	0.965984	0.034016	0.975468	0.244283	6.51888e-05	161	2720
BioVU	823	823	Fracture of tibia and fibula	rs7918549	10:3630977	C	0.965984	0.034016	2.08713	0.457807	5.14056e-06	17	2864
BioVU	196	196	Secondary and unspecified malignant neoplasm of lymph nodes	rs10795158	10:4382152	C	0.77475	0.22525	0.698444	0.169792	3.89666e-05	80	2819
MyCode	427.32	427	Atrial fibrillation and flutter	RS10899857	10:44191192	C	0.696263	0.303737	0.867333	0.209489	3.46953e-05	49	2975
MyCode	380.4	380	Disorders of external ear	rs6593440	10:45297529	C	0.875579	0.124421	0.84519	0.186258	5.6859e-06	94	2928
BioVU	362.3	362	Other retinal disorders	rs3802542	10:46169848	A	0.852363	0.147637	1.17661	0.297064	7.47039e-05	25	2874
BioVU	157	157	Malignant neoplasm of pancreas	rs12240276	10:4889403	C	0.882891	0.117109	1.53317	0.330335	3.46283e-06	22	2877
BioVU	905	905	Late effects of musculoskeletal and connective tissue injuries	rs17010447	10:49624709	T	0.962694	0.037306	1.41258	0.305992	3.90482e-06	50	2845
BioVU	784.2	784	Symptoms involving head and neck	rs4838596	10:49678018	T	0.874394	0.125606	1.71305	0.436615	8.72814e-05	12	2874
BioVU	784.2	784	Symptoms involving head and neck	rs10857580	10:49686384	C	0.903415	0.096585	1.82429	0.437219	3.01302e-05	12	2887
BioVU	807	807	Fracture of rib(s) sternum larynx and trachea	rs11101462	10:49973323	A	0.930546	0.069454	1.88091	0.41799	6.79896e-06	14	2880
BioVU	807	807	Fracture of rib(s) sternum larynx and trachea	rs11101464	10:49973758	A	0.930321	0.069679	1.87886	0.418505	7.14025e-06	14	2885
BioVU	807	807	Fracture of rib(s) sternum larynx and trachea	rs57447002	10:49975229	T	0.930695	0.069305	1.88178	0.417761	6.65478e-06	14	2879
BioVU	807	807	Fracture of rib(s) sternum larynx and trachea	rs11101467	10:49975375	C	0.930695	0.069305	1.88178	0.417761	6.65478e-06	14	2879
BioVU	293	293	Transient mental disorders due to conditions classified elsewhere	rs11101468	10:49975771	C	0.979138	0.020862	1.65123	0.411386	5.97438e-05	31	2845
BioVU	807	807	Fracture of rib(s) sternum larynx and trachea	rs11101468	10:49975771	C	0.979138	0.020862	2.20711	0.493934	7.87972e-06	14	2862
MyCode	783.1	783	Symptoms concerning nutrition metabolism and development	rs12220888	10:49981409	C	0.968729	0.031271	2.43579	0.569526	1.8954e-05	15	3007
MyCode	707.14	707	Chronic ulcer of skin	rs11101474	10:49981436	A	0.95843	0.04157	2.22756	0.56541	8.15762e-05	14	2993
MyCode	783.1	783	Symptoms concerning nutrition metabolism and development	rs12217755	10:49982973	T	0.96875	0.03125	2.43596	0.569518	1.89234e-05	15	3009
MyCode	162.9	162	Malignant neoplasm of trachea bronchus and lung	RS2683611	10:49983172	G	0.931713	0.068287	1.41754	0.328506	1.59524e-05	28	2996
MyCode	783.1	783	Symptoms concerning nutrition metabolism and development	RS12217548	10:49983506	A	0.96875	0.03125	2.43596	0.569518	1.89234e-05	15	3009
MyCode	162.9	162	Malignant neoplasm of trachea bronchus and lung	rs1871604	10:49983890	T	0.932044	0.067956	1.42066	0.329034	1.57677e-05	28	2996
MyCode	707.14	707	Chronic ulcer of skin	RS12412647	10:49984302	T	0.957176	0.042824	2.19639	0.5617	9.21993e-05	14	3010
MyCode	162.9	162	Malignant neoplasm of trachea bronchus and lung	rs10857636	10:49985110	C	0.933841	0.066159	1.45319	0.331359	1.15697e-05	28	2995
MyCode	162.9	162	Malignant neoplasm of trachea bronchus and lung	rs11101475	10:49985237	G	0.934006	0.065994	1.45342	0.331346	1.15232e-05	28	2995
MyCode	162.9	162	Malignant neoplasm of trachea bronchus and lung	rs10857637	10:49987797	G	0.934106	0.065894	1.45221	0.331526	1.18477e-05	28	2992
MyCode	783.1	783	Symptoms concerning nutrition metabolism and development	rs182727974	10:49989039	C	0.968884	0.031116	2.43768	0.569008	1.83493e-05	15	3006
MyCode	783.1	783	Symptoms concerning nutrition metabolism and development	rs189040773	10:49989044	T	0.968884	0.031116	2.43768	0.569008	1.83493e-05	15	3006
MyCode	162.9	162	Malignant neoplasm of trachea bronchus and lung	rs10857638	10:49989199	A	0.93415	0.06585	1.45573	0.331223	1.10764e-05	28	2994
MyCode	707.14	707	Chronic ulcer of skin	rs74559546	10:49990172	G	0.95738	0.04262	2.19937	0.561367	8.93285e-05	14	3001
MyCode	707.14	707	Chronic ulcer of skin	rs75586568	10:49990401	G	0.958001	0.041999	2.20787	0.560297	8.1301e-05	14	2998
MyCode	707.14	707	Chronic ulcer of skin	rs60048486	10:49990590	A	0.957546	0.042454	2.20003	0.561171	8.83932e-05	14	3001
MyCode	162.9	162	Malignant neoplasm of trachea bronchus and lung	rs10857639	10:49991184	A	0.933984	0.066016	1.45325	0.331349	1.15529e-05	28	2994
MyCode	707.14	707	Chronic ulcer of skin	rs79503518	10:49994109	A	0.957532	0.042468	2.2	0.561174	8.84183e-05	14	3000
MyCode	162.9	162	Malignant neoplasm of trachea bronchus and lung	rs11816499	10:49995364	A	0.934128	0.065872	1.45502	0.331305	1.12425e-05	28	2993
MyCode	162.9	162	Malignant neoplasm of trachea bronchus and lung	rs11815762	10:49995433	C	0.934128	0.065872	1.45502	0.331305	1.12425e-05	28	2993
MyCode	162.9	162	Malignant neoplasm of trachea bronchus and lung	rs11816771	10:49995548	G	0.934128	0.065872	1.45502	0.331305	1.12425e-05	28	2993
MyCode	783.1	783	Symptoms concerning nutrition metabolism and development	rs78105422	10:49996377	G	0.968564	0.031436	2.43457	0.569653	1.92189e-05	15	3007
MyCode	162.9	162	Malignant neoplasm of trachea bronchus and lung	rs41282003	10:49997881	A	0.934128	0.065872	1.45502	0.331305	1.12425e-05	28	2993
MyCode	783.1	783	Symptoms concerning nutrition metabolism and development	rs41282005	10:49998063	G	0.968564	0.031436	2.43457	0.569653	1.92189e-05	15	3007
MyCode	162.9	162	Malignant neoplasm of trachea bronchus and lung	rs61838440	10:49998272	C	0.933819	0.066181	1.43782	0.328692	1.21793e-05	28	2994
MyCode	707.14	707	Chronic ulcer of skin	rs41282009	10:49998780	G	0.957599	0.042401	2.20509	0.561178	8.51579e-05	14	2993
MyCode	707.14	707	Chronic ulcer of skin	rs12220783	10:49999403	G	0.957599	0.042401	2.20509	0.561178	8.51579e-05	14	2993
MyCode	707.14	707	Chronic ulcer of skin	rs12217489	10:49999680	C	0.957599	0.042401	2.20509	0.561178	8.51579e-05	14	2993
MyCode	162.9	162	Malignant neoplasm of trachea bronchus and lung	rs12267050	10:49999812	G	0.933897	0.066103	1.43927	0.32847	1.17736e-05	28	2990
MyCode	162.9	162	Malignant neoplasm of trachea bronchus and lung	rs10857645	10:50000463	C	0.934062	0.065938	1.44121	0.328355	1.13777e-05	28	2990
MyCode	707.14	707	Chronic ulcer of skin	rs76340892	10:50000546	T	0.957667	0.042333	2.20347	0.56117	8.61656e-05	14	2986
MyCode	162.9	162	Malignant neoplasm of trachea bronchus and lung	rs11101487	10:50001718	C	0.93404	0.06596	1.44109	0.328357	1.13981e-05	28	2989
MyCode	162.9	162	Malignant neoplasm of trachea bronchus and lung	rs11101488	10:50002445	T	0.933687	0.066313	1.43747	0.328647	1.22041e-05	28	2988
MyCode	707.14	707	Chronic ulcer of skin	rs12411976	10:50002905	G	0.957667	0.042333	2.20347	0.56117	8.61656e-05	14	2986
MyCode	530.1	530	Diseases of esophagus	rs12219280	10:50003921	A	0.957638	0.042362	0.905313	0.231036	8.91044e-05	134	2864
MyCode	707.14	707	Chronic ulcer of skin	rs12219280	10:50003921	A	0.957638	0.042362	2.2032	0.561185	8.63799e-05	14	2984
MyCode	162.9	162	Malignant neoplasm of trachea bronchus and lung	rs2940706	10:50004255	G	0.932692	0.067308	1.41428	0.325638	1.40489e-05	28	2988
MyCode	530.1	530	Diseases of esophagus	rs41282011	10:50004372	C	0.957638	0.042362	0.905313	0.231036	8.91044e-05	134	2864
MyCode	707.14	707	Chronic ulcer of skin	rs41282011	10:50004372	C	0.957638	0.042362	2.2032	0.561185	8.63799e-05	14	2984
MyCode	162.9	162	Malignant neoplasm of trachea bronchus and lung	rs61838861	10:50005063	C	0.933499	0.066501	1.43403	0.328079	1.23683e-05	28	2987
MyCode	162.9	162	Malignant neoplasm of trachea bronchus and lung	rs61838862	10:50006258	G	0.933687	0.066313	1.43747	0.328647	1.22041e-05	28	2988
MyCode	162.9	162	Malignant neoplasm of trachea bronchus and lung	rs61838863	10:50006765	G	0.934019	0.065981	1.44088	0.32836	1.14342e-05	28	2988
MyCode	783.1	783	Symptoms concerning nutrition metabolism and development	rs11101495	10:50007448	T	0.968698	0.031302	2.43341	0.569601	1.93612e-05	15	3004
MyCode	783.1	783	Symptoms concerning nutrition metabolism and development	rs11101504	10:50009243	C	0.968698	0.031302	2.43341	0.569601	1.93612e-05	15	3004
MyCode	162.9	162	Malignant neoplasm of trachea bronchus and lung	rs12257841	10:50009732	T	0.934062	0.065938	1.44248	0.328331	1.11609e-05	28	2990
MyCode	162.9	162	Malignant neoplasm of trachea bronchus and lung	rs11101505	10:50011460	A	0.934062	0.065938	1.44248	0.328331	1.11609e-05	28	2990
MyCode	162.9	162	Malignant neoplasm of trachea bronchus and lung	rs10857648	10:50012106	C	0.934062	0.065938	1.44248	0.328331	1.11609e-05	28	2990
MyCode	162.9	162	Malignant neoplasm of trachea bronchus and lung	rs10857649	10:50012323	C	0.934062	0.065938	1.44248	0.328331	1.11609e-05	28	2990
MyCode	783.1	783	Symptoms concerning nutrition metabolism and development	rs11101506	10:50012639	G	0.970491	0.029509	2.43306	0.567388	1.80141e-05	15	3001
MyCode	783.1	783	Symptoms concerning nutrition metabolism and development	rs11101508	10:50013531	A	0.970471	0.029529	2.43177	0.567342	1.81718e-05	15	2999
MyCode	707.14	707	Chronic ulcer of skin	rs78973790	10:50026247	G	0.963358	0.036642	2.38963	0.57224	2.96788e-05	14	2988
MyCode	441.4	441	Aortic aneurysm and dissection	rs11101515	10:50031145	A	0.748179	0.251821	-0.315873	0.0801464	8.10746e-05	777	2243
MyCode	441.4	441	Aortic aneurysm and dissection	RS12248218	10:50035284	G	0.748016	0.251984	-0.317021	0.07998	7.37799e-05	778	2246
MyCode	280	280	Iron deficiency anemias	rs2671713	10:50091162	G	0.983626	0.016374	2.16037	0.509339	2.2201e-05	24	2999
MyCode	280	280	Iron deficiency anemias	rs17011387	10:50102094	C	0.983615	0.016385	2.14658	0.50787	2.37212e-05	24	2997
MyCode	280	280	Iron deficiency anemias	RS17011395	10:50103690	T	0.983135	0.016865	2.12365	0.50799	2.90883e-05	24	3000
MyCode	280	280	Iron deficiency anemias	rs60438808	10:50107954	G	0.983107	0.016893	2.12908	0.507526	2.72854e-05	24	2995
MyCode	280	280	Iron deficiency anemias	RS7098403	10:50109330	A	0.982308	0.017692	2.07773	0.50636	4.07364e-05	24	3000
MyCode	280	280	Iron deficiency anemias	rs11101556	10:50110150	G	0.982639	0.017361	2.09946	0.506956	3.45352e-05	24	3000
MyCode	280	280	Iron deficiency anemias	RS11101557	10:50111346	G	0.982804	0.017196	2.11163	0.506703	3.081e-05	24	3000
MyCode	280	280	Iron deficiency anemias	rs12256788	10:50111953	C	0.982964	0.017036	2.11232	0.506598	3.05115e-05	24	2999
MyCode	280	280	Iron deficiency anemias	rs7909682	10:50114593	C	0.982639	0.017361	2.09946	0.506956	3.45352e-05	24	3000
MyCode	280	280	Iron deficiency anemias	RS12257105	10:50114814	G	0.982639	0.017361	2.09946	0.506956	3.45352e-05	24	3000
MyCode	280	280	Iron deficiency anemias	rs12263240	10:50115391	C	0.982633	0.017367	2.09922	0.506951	3.45979e-05	24	2999
MyCode	280	280	Iron deficiency anemias	rs56307938	10:50118926	A	0.982793	0.017207	2.08607	0.50605	3.75186e-05	24	2998
BioVU	786	786	Symptoms involving respiratory system and other chest symptoms	rs1913517	10:50119054	A	0.537599	0.462401	-0.379295	0.0953439	6.94439e-05	276	2623
MyCode	280	280	Iron deficiency anemias	rs12267434	10:50120361	T	0.982291	0.017709	2.08186	0.506168	3.90596e-05	24	2997
BioVU	157	157	Malignant neoplasm of pancreas	rs74133040	10:50130882	C	0.98316	0.01684	2.06142	0.510134	5.32359e-05	22	2858
BioVU	157	157	Malignant neoplasm of pancreas	rs74133041	10:50131246	G	0.98316	0.01684	2.06142	0.510134	5.32359e-05	22	2858
BioVU	157	157	Malignant neoplasm of pancreas	rs79333232	10:50133636	G	0.982298	0.017702	2.01951	0.509846	7.46314e-05	22	2859
MyCode	578.1	578	Gastrointestinal hemorrhage	rs12256032	10:50134298	T	0.981561	0.018439	2.27465	0.54285	2.78709e-05	20	2990
BioVU	157	157	Malignant neoplasm of pancreas	rs7920772	10:50135235	C	0.982365	0.017635	2.02309	0.509895	7.25786e-05	22	2870
BioVU	157	157	Malignant neoplasm of pancreas	rs2671703	10:50135994	G	0.981539	0.018461	1.99686	0.510581	9.19296e-05	22	2876
BioVU	157	157	Malignant neoplasm of pancreas	rs2663023	10:50136072	C	0.981539	0.018461	1.99686	0.510581	9.19296e-05	22	2876
BioVU	157	157	Malignant neoplasm of pancreas	rs2663025	10:50136173	A	0.981539	0.018461	1.99686	0.510581	9.19296e-05	22	2876
BioVU	157	157	Malignant neoplasm of pancreas	rs2377695	10:50137177	A	0.981539	0.018461	1.99686	0.510581	9.19296e-05	22	2876
MyCode	578.1	578	Gastrointestinal hemorrhage	rs2663059	10:50138935	G	0.981894	0.018106	2.31365	0.544598	2.15344e-05	20	2990
MyCode	578.1	578	Gastrointestinal hemorrhage	rs2943249	10:50139540	C	0.981894	0.018106	2.31365	0.544598	2.15344e-05	20	2990
BioVU	157	157	Malignant neoplasm of pancreas	rs12246580	10:50139627	G	0.982574	0.017426	2.04934	0.510697	5.99951e-05	22	2876
MyCode	578.1	578	Gastrointestinal hemorrhage	rs7393385	10:50139855	T	0.981894	0.018106	2.31365	0.544598	2.15344e-05	20	2990
MyCode	578.1	578	Gastrointestinal hemorrhage	rs7392839	10:50139858	C	0.981894	0.018106	2.31365	0.544598	2.15344e-05	20	2990
BioVU	157	157	Malignant neoplasm of pancreas	rs12255560	10:50140108	A	0.982723	0.017277	2.05437	0.510602	5.73574e-05	22	2872
MyCode	562.1	562	Diverticula of intestine	RS3729496	10:50821191	T	0.76455	0.23545	0.749155	0.191587	9.21999e-05	64	2960
BioVU	188	188	Malignant neoplasm of bladder	rs10490969	10:53062052	T	0.943774	0.056226	1.32644	0.33467	7.38804e-05	40	2859
BioVU	241	241	Nontoxic nodular goiter	rs2488825	10:57089420	C	0.796482	0.203518	0.96808	0.222361	1.33894e-05	46	2853
MyCode	787.91	787	Symptoms involving digestive system	rs11005864	10:59341345	A	0.780708	0.219292	0.643421	0.151857	2.26515e-05	105	2891
MyCode	787.91	787	Symptoms involving digestive system	rs4406749	10:59350285	G	0.779431	0.220569	0.633347	0.151559	2.92965e-05	105	2919
MyCode	787.91	787	Symptoms involving digestive system	rs6481300	10:59350507	T	0.78069	0.21931	0.640818	0.151584	2.36338e-05	105	2909
MyCode	787.91	787	Symptoms involving digestive system	rs12267635	10:59352367	G	0.779431	0.220569	0.633347	0.151559	2.92965e-05	105	2919
MyCode	787.91	787	Symptoms involving digestive system	rs11005870	10:59352522	C	0.779987	0.220013	0.635453	0.151392	2.70001e-05	105	2913
MyCode	787.91	787	Symptoms involving digestive system	RS10826091	10:59353945	A	0.779597	0.220403	0.633779	0.151535	2.88471e-05	105	2919
MyCode	787.91	787	Symptoms involving digestive system	rs12266656	10:59360494	A	0.780007	0.219993	0.639935	0.152099	2.58365e-05	105	2911
MyCode	787.91	787	Symptoms involving digestive system	rs12240885	10:59361502	T	0.780007	0.219993	0.639935	0.152099	2.58365e-05	105	2911
BioVU	191	191	Malignant neoplasm of brain	rs9416634	10:59582520	C	0.586582	0.413418	1.53652	0.389851	8.10365e-05	19	2880
BioVU	191	191	Malignant neoplasm of brain	rs7478060	10:59607273	C	0.586409	0.413591	1.68116	0.405535	3.39021e-05	19	2880
MyCode	486	486	Pneumonia organism unspecified	rs2653508	10:59893877	A	0.982494	0.017506	1.55565	0.339333	4.55188e-06	92	2907
MyCode	518.81	518	Other diseases of lung	rs2653508	10:59893877	A	0.982494	0.017506	2.66455	0.630178	2.3552e-05	12	2987
BioVU	791	791	Nonspecific findings on examination of urine	rs11006060	10:59895551	G	0.854109	0.145891	1.5601	0.37313	2.90087e-05	14	2858
BioVU	791	791	Nonspecific findings on examination of urine	rs17635621	10:59897533	C	0.852535	0.147465	1.55809	0.374519	3.1792e-05	14	2885
BioVU	791	791	Nonspecific findings on examination of urine	rs12359064	10:59897585	A	0.853053	0.146947	1.5591	0.374177	3.08971e-05	14	2885
MyCode	486	486	Pneumonia organism unspecified	rs117267291	10:59897716	G	0.983533	0.016467	1.59232	0.339446	2.7195e-06	93	2913
BioVU	791	791	Nonspecific findings on examination of urine	rs11006065	10:59898638	C	0.852363	0.147637	1.55796	0.374561	3.1905e-05	14	2885
MyCode	486	486	Pneumonia organism unspecified	rs1199089	10:59909337	A	0.981432	0.018568	1.48441	0.335815	9.85518e-06	93	2923
MyCode	486	486	Pneumonia organism unspecified	rs2455578	10:59911699	T	0.981592	0.018408	1.48694	0.335877	9.55415e-06	93	2922
MyCode	414.8	414	Ischemic heart disease	RS7083712	10:59915056	C	0.87252	0.12748	0.862364	0.186376	3.70977e-06	93	2931
MyCode	414.8	414	Ischemic heart disease	rs7082709	10:59915100	G	0.872478	0.127522	0.861471	0.186402	3.80823e-06	93	2930
MyCode	486	486	Pneumonia organism unspecified	rs1199071	10:59921332	C	0.981408	0.018592	1.46845	0.335539	1.20671e-05	93	2919
MyCode	486	486	Pneumonia organism unspecified	rs2246536	10:59929645	G	0.981827	0.018173	1.50064	0.336407	8.16557e-06	93	2906
MyCode	486	486	Pneumonia organism unspecified	rs1769007	10:59935339	A	0.981685	0.018315	1.50345	0.336299	7.80083e-06	93	2910
BioVU	791	791	Nonspecific findings on examination of urine	rs74144331	10:59936339	T	0.847443	0.152557	1.50541	0.373486	5.56094e-05	14	2880
BioVU	791	791	Nonspecific findings on examination of urine	rs10826162	10:59938668	T	0.847443	0.152557	1.50541	0.373486	5.56094e-05	14	2880
BioVU	791	791	Nonspecific findings on examination of urine	rs11006074	10:59941452	A	0.847189	0.152811	1.50467	0.37332	5.56526e-05	14	2885
MyCode	486	486	Pneumonia organism unspecified	rs1339587	10:59978905	A	0.980897	0.019103	1.45823	0.335117	1.35263e-05	94	2916
MyCode	786.09	786	Symptoms involving respiratory system and other chest symptoms	rs1339587	10:59978905	A	0.980897	0.019103	1.21995	0.297214	4.04979e-05	145	2865
MyCode	486	486	Pneumonia organism unspecified	rs2790243	10:59980468	T	0.979146	0.020854	1.3469	0.332842	5.19517e-05	94	2927
MyCode	786.09	786	Symptoms involving respiratory system and other chest symptoms	rs2790243	10:59980468	T	0.979146	0.020854	1.17726	0.288201	4.41034e-05	146	2875
BioVU	791	791	Nonspecific findings on examination of urine	rs7068428	10:59982525	C	0.849603	0.150397	1.51797	0.37347	4.81352e-05	14	2885
MyCode	486	486	Pneumonia organism unspecified	rs2590314	10:59986447	G	0.980259	0.019741	1.41238	0.334302	2.39103e-05	94	2920
MyCode	786.09	786	Symptoms involving respiratory system and other chest symptoms	rs2590314	10:59986447	G	0.980259	0.019741	1.24162	0.28964	1.81278e-05	146	2868
MyCode	414.8	414	Ischemic heart disease	rs11006086	10:59988076	T	0.881331	0.118669	0.7586	0.192769	8.31017e-05	92	2929
MyCode	486	486	Pneumonia organism unspecified	rs2590341	10:60012301	T	0.979616	0.020384	1.30199	0.32662	6.71298e-05	94	2923
MyCode	786.09	786	Symptoms involving respiratory system and other chest symptoms	rs2590341	10:60012301	T	0.979616	0.020384	1.15772	0.284211	4.63174e-05	146	2871
BioVU	791	791	Nonspecific findings on examination of urine	rs11006097	10:60014352	T	0.849724	0.150276	1.518	0.373417	4.79995e-05	14	2884
MyCode	486	486	Pneumonia organism unspecified	rs1339581	10:60027099	C	0.978822	0.021178	1.26888	0.325669	9.77007e-05	94	2928
MyCode	786.09	786	Symptoms involving respiratory system and other chest symptoms	rs1339581	10:60027099	C	0.978822	0.021178	1.11614	0.283336	8.17242e-05	146	2876
BioVU	791	791	Nonspecific findings on examination of urine	rs11006100	10:60028422	T	0.849379	0.150621	1.517	0.37343	4.85851e-05	14	2884
BioVU	791	791	Nonspecific findings on examination of urine	rs2297887	10:60029283	G	0.849603	0.150397	1.51797	0.37347	4.81352e-05	14	2885
BioVU	791	791	Nonspecific findings on examination of urine	rs7078335	10:60059983	G	0.84955	0.15045	1.51526	0.37343	4.95634e-05	14	2874
BioVU	454	454	Varicose veins	rs2790200	10:60066453	A	0.948389	0.051611	1.79633	0.453627	7.49742e-05	16	2871
MyCode	366.14	366	Cataract	rs80303277	10:60090899	A	0.939967	0.060033	1.67017	0.411433	4.92003e-05	20	2995
MyCode	486	486	Pneumonia organism unspecified	rs78532356	10:60092776	C	0.978836	0.021164	1.31849	0.332521	7.33553e-05	94	2930
MyCode	786.09	786	Symptoms involving respiratory system and other chest symptoms	rs78532356	10:60092776	C	0.978836	0.021164	1.15459	0.287947	6.07829e-05	146	2878
MyCode	486	486	Pneumonia organism unspecified	rs16912155	10:60095850	C	0.978836	0.021164	1.31849	0.332521	7.33553e-05	94	2930
MyCode	786.09	786	Symptoms involving respiratory system and other chest symptoms	rs16912155	10:60095850	C	0.978836	0.021164	1.15459	0.287947	6.07829e-05	146	2878
MyCode	486	486	Pneumonia organism unspecified	RS9663811	10:60096814	C	0.978836	0.021164	1.31849	0.332521	7.33553e-05	94	2930
MyCode	786.09	786	Symptoms involving respiratory system and other chest symptoms	RS9663811	10:60096814	C	0.978836	0.021164	1.15459	0.287947	6.07829e-05	146	2878
MyCode	486	486	Pneumonia organism unspecified	rs77897703	10:60103492	G	0.978836	0.021164	1.31849	0.332521	7.33553e-05	94	2930
MyCode	786.09	786	Symptoms involving respiratory system and other chest symptoms	rs77897703	10:60103492	G	0.978836	0.021164	1.15459	0.287947	6.07829e-05	146	2878
MyCode	486	486	Pneumonia organism unspecified	rs10509089	10:60106237	A	0.978836	0.021164	1.31849	0.332521	7.33553e-05	94	2930
MyCode	786.09	786	Symptoms involving respiratory system and other chest symptoms	rs10509089	10:60106237	A	0.978836	0.021164	1.15459	0.287947	6.07829e-05	146	2878
MyCode	486	486	Pneumonia organism unspecified	rs16912160	10:60106443	G	0.978836	0.021164	1.31849	0.332521	7.33553e-05	94	2930
MyCode	786.09	786	Symptoms involving respiratory system and other chest symptoms	rs16912160	10:60106443	G	0.978836	0.021164	1.15459	0.287947	6.07829e-05	146	2878
MyCode	366.14	366	Cataract	rs16912161	10:60108329	G	0.940133	0.059867	1.68312	0.411698	4.34665e-05	20	2995
MyCode	486	486	Pneumonia organism unspecified	rs75504986	10:60109837	A	0.978836	0.021164	1.31849	0.332521	7.33553e-05	94	2930
MyCode	786.09	786	Symptoms involving respiratory system and other chest symptoms	rs75504986	10:60109837	A	0.978836	0.021164	1.15459	0.287947	6.07829e-05	146	2878
MyCode	486	486	Pneumonia organism unspecified	rs7907716	10:60111701	T	0.978836	0.021164	1.31849	0.332521	7.33553e-05	94	2930
MyCode	786.09	786	Symptoms involving respiratory system and other chest symptoms	rs7907716	10:60111701	T	0.978836	0.021164	1.15459	0.287947	6.07829e-05	146	2878
MyCode	486	486	Pneumonia organism unspecified	rs7907725	10:60111913	A	0.978836	0.021164	1.31849	0.332521	7.33553e-05	94	2930
MyCode	786.09	786	Symptoms involving respiratory system and other chest symptoms	rs7907725	10:60111913	A	0.978836	0.021164	1.15459	0.287947	6.07829e-05	146	2878
MyCode	486	486	Pneumonia organism unspecified	rs78427159	10:60113697	A	0.978836	0.021164	1.31849	0.332521	7.33553e-05	94	2930
MyCode	786.09	786	Symptoms involving respiratory system and other chest symptoms	rs78427159	10:60113697	A	0.978836	0.021164	1.15459	0.287947	6.07829e-05	146	2878
MyCode	486	486	Pneumonia organism unspecified	rs12250046	10:60121081	T	0.978829	0.021171	1.31782	0.332532	7.40177e-05	94	2929
MyCode	786.09	786	Symptoms involving respiratory system and other chest symptoms	rs12250046	10:60121081	T	0.978829	0.021171	1.15421	0.287947	6.11291e-05	146	2877
MyCode	786.09	786	Symptoms involving respiratory system and other chest symptoms	rs74398168	10:60121961	A	0.978283	0.021717	1.12934	0.28766	8.63934e-05	145	2871
MyCode	366.14	366	Cataract	rs73288305	10:60123486	A	0.94101	0.05899	1.69297	0.41055	3.72909e-05	20	2989
MyCode	366.14	366	Cataract	rs58388034	10:60128062	A	0.978326	0.021674	1.99414	0.509192	8.99201e-05	20	3002
MyCode	278.1	278	Overweight obesity	rs3802699	10:60128364	T	0.95996	0.04004	2.06788	0.48766	2.23101e-05	18	3004
BioVU	791	791	Nonspecific findings on examination of urine	rs3802699	10:60128364	T	0.953617	0.046383	1.81881	0.437652	3.24118e-05	14	2875
MyCode	486	486	Pneumonia organism unspecified	rs117766211	10:60130608	G	0.984156	0.015844	1.60184	0.340327	2.51673e-06	94	2904
MyCode	486	486	Pneumonia organism unspecified	rs75696796	10:60130617	G	0.978836	0.021164	1.31849	0.332521	7.33553e-05	94	2930
MyCode	786.09	786	Symptoms involving respiratory system and other chest symptoms	rs75696796	10:60130617	G	0.978836	0.021164	1.15459	0.287947	6.07829e-05	146	2878
MyCode	486	486	Pneumonia organism unspecified	rs77479779	10:60132887	T	0.978836	0.021164	1.31849	0.332521	7.33553e-05	94	2930
MyCode	786.09	786	Symptoms involving respiratory system and other chest symptoms	rs77479779	10:60132887	T	0.978836	0.021164	1.15459	0.287947	6.07829e-05	146	2878
MyCode	366.14	366	Cataract	rs73288324	10:60134032	T	0.978326	0.021674	1.99414	0.509192	8.99201e-05	20	3002
MyCode	366.14	366	Cataract	RS1994174	10:60134096	G	0.941303	0.058697	1.69855	0.410419	3.4948e-05	20	3004
MyCode	486	486	Pneumonia organism unspecified	rs76126550	10:60135615	A	0.981667	0.018333	1.47546	0.336447	1.15756e-05	94	2906
MyCode	486	486	Pneumonia organism unspecified	rs116937564	10:60136328	G	0.984307	0.015693	1.61211	0.340716	2.22833e-06	94	2901
MyCode	486	486	Pneumonia organism unspecified	rs116223753	10:60136900	C	0.981648	0.018352	1.47439	0.336444	1.17441e-05	94	2903
MyCode	486	486	Pneumonia organism unspecified	RS16912172	10:60139784	A	0.981481	0.018519	1.45011	0.33589	1.58012e-05	94	2930
MyCode	573.8	573	Other disorders of liver	rs41294649	10:6045619	C	0.9685	0.0315	2.11917	0.513453	3.67046e-05	12	2988
MyCode	573.8	573	Other disorders of liver	rs764852	10:6048135	C	0.968573	0.031427	2.03456	0.508217	6.24572e-05	13	2994
BioVU	707	707	Chronic ulcer of skin	rs41294677	10:6050892	C	0.977928	0.022072	1.49361	0.380514	8.66449e-05	46	2831
MyCode	573.8	573	Other disorders of liver	rs12722609	10:6052644	A	0.968304	0.031696	2.03609	0.508876	6.30367e-05	13	3000
BioVU	735	735	Acquired deformities of toe	rs12722608	10:6052841	C	0.966551	0.033449	1.96067	0.436433	7.03955e-06	22	2863
MyCode	722.93	722	Intervertebral disc disorders	RS12244380	10:6053374	A	0.554894	0.445106	0.941425	0.231316	4.70415e-05	44	2980
BioVU	296.1	296	Bipolar	rs36060461	10:6055076	C	0.987166	0.012834	2.0831	0.521595	6.50478e-05	29	2854
BioVU	188	188	Malignant neoplasm of bladder	rs12240985	10:6058420	C	0.973739	0.026261	1.57217	0.374455	2.68625e-05	40	2854
MyCode	573.8	573	Other disorders of liver	rs12240985	10:6058420	C	0.970657	0.029343	2.16421	0.519956	3.1507e-05	13	3003
BioVU	188	188	Malignant neoplasm of bladder	rs11256352	10:6060631	G	0.973739	0.026261	1.57217	0.374455	2.68625e-05	40	2854
MyCode	573.8	573	Other disorders of liver	rs11256352	10:6060631	G	0.970666	0.029334	2.16435	0.519956	3.14708e-05	13	3004
BioVU	735	735	Acquired deformities of toe	rs72776071	10:6060966	C	0.965838	0.034162	1.93859	0.436913	9.12118e-06	22	2876
BioVU	735	735	Acquired deformities of toe	rs2274037	10:6062108	G	0.965678	0.034322	1.93584	0.436862	9.36947e-06	22	2877
BioVU	735	735	Acquired deformities of toe	rs41294685	10:6062844	G	0.965678	0.034322	1.93584	0.436862	9.36947e-06	22	2877
MyCode	722.93	722	Intervertebral disc disorders	RS2076846	10:6063253	A	0.644676	0.355324	0.902865	0.223662	5.41976e-05	44	2980
BioVU	188	188	Malignant neoplasm of bladder	rs11256360	10:6063355	G	0.973702	0.026298	1.56866	0.374557	2.81364e-05	40	2850
MyCode	573.8	573	Other disorders of liver	rs11256360	10:6063355	G	0.969742	0.030258	2.14864	0.520955	3.71662e-05	13	3011
BioVU	735	735	Acquired deformities of toe	rs2228149	10:6063508	G	0.965678	0.034322	1.93584	0.436862	9.36947e-06	22	2877
BioVU	188	188	Malignant neoplasm of bladder	rs942200	10:6063674	C	0.973338	0.026662	1.56732	0.374494	2.84967e-05	40	2848
MyCode	573.8	573	Other disorders of liver	RS942200	10:6063674	C	0.969246	0.030754	2.13764	0.521472	4.14503e-05	13	3011
BioVU	244	244	Acquired hypothyroidism	rs12722572	10:6067187	C	0.978404	0.021596	1.07194	0.250003	1.80534e-05	220	2674
BioVU	810	810	Fracture of upper limb	rs12722572	10:6067187	C	0.978404	0.021596	2.5499	0.563833	6.11312e-06	13	2881
BioVU	188	188	Malignant neoplasm of bladder	rs2228150	10:6067969	C	0.97229	0.02771	1.51974	0.373598	4.74477e-05	40	2847
MyCode	573.8	573	Other disorders of liver	rs2228150	10:6067969	C	0.969516	0.030484	2.14541	0.521743	3.92239e-05	13	3005
BioVU	244	244	Acquired hypothyroidism	rs12722567	10:6068422	G	0.978404	0.021596	1.07194	0.250003	1.80534e-05	220	2674
BioVU	810	810	Fracture of upper limb	rs12722567	10:6068422	G	0.978404	0.021596	2.5499	0.563833	6.11312e-06	13	2881
BioVU	244	244	Acquired hypothyroidism	rs12722560	10:6070133	G	0.978396	0.021604	1.07151	0.249991	1.81754e-05	220	2673
BioVU	810	810	Fracture of upper limb	rs12722560	10:6070133	G	0.978396	0.021604	2.54983	0.563831	6.11615e-06	13	2880
BioVU	707	707	Chronic ulcer of skin	rs10905644	10:6073929	A	0.952033	0.047967	1.21348	0.294432	3.76548e-05	46	2831
MyCode	553.3	553	Hernia of abdominopelvic cavity	rs7914699	10:6075148	C	0.962267	0.037733	1.25175	0.318599	8.53343e-05	65	2943
MyCode	553.3	553	Hernia of abdominopelvic cavity	rs12722534	10:6075211	G	0.962358	0.037642	1.25314	0.318636	8.39487e-05	65	2937
BioVU	905	905	Late effects of musculoskeletal and connective tissue injuries	rs12722528	10:6076784	C	0.972693	0.027307	1.47826	0.356935	3.44972e-05	50	2843
MyCode	244.9	244	Acquired hypothyroidism	RS7910961	10:6077796	C	0.654266	0.345734	-0.344994	0.0823771	2.81446e-05	448	2576
MyCode	553.3	553	Hernia of abdominopelvic cavity	rs12722521	10:6078796	G	0.961742	0.038258	1.27477	0.304765	2.87945e-05	66	2953
MyCode	553.3	553	Hernia of abdominopelvic cavity	rs12722520	10:6079152	G	0.961577	0.038423	1.26746	0.304794	3.20453e-05	66	2953
MyCode	553.3	553	Hernia of abdominopelvic cavity	rs12722518	10:6080637	A	0.961551	0.038449	1.26682	0.304826	3.24028e-05	66	2951
MyCode	553.3	553	Hernia of abdominopelvic cavity	rs791591	10:6081924	C	0.961538	0.038462	1.26646	0.30483	3.25801e-05	66	2950
MyCode	553.3	553	Hernia of abdominopelvic cavity	rs12722512	10:6085640	A	0.961564	0.038436	1.27699	0.305076	2.84172e-05	66	2952
BioVU	905	905	Late effects of musculoskeletal and connective tissue injuries	rs12722503	10:6091643	C	0.971197	0.028803	1.41617	0.355929	6.92626e-05	50	2849
BioVU	727	727	Other disorders of synovium tendon and bursa	rs4749997	10:6161781	C	0.651087	0.348913	0.575784	0.135488	2.14058e-05	114	2785
BioVU	727	727	Other disorders of synovium tendon and bursa	rs1541020	10:6165030	C	0.585374	0.414626	-0.591009	0.150753	8.84066e-05	114	2785
BioVU	781	781	Symptoms involving nervous and musculoskeletal systems	rs7068392	10:61706412	A	0.955079	0.044921	1.75885	0.444046	7.46504e-05	17	2877
BioVU	799	799	Other ill-defined and unknown causes of morbidity and mortality	rs10994098	10:61732059	G	0.959441	0.040559	1.58066	0.404822	9.43845e-05	25	2872
BioVU	799	799	Other ill-defined and unknown causes of morbidity and mortality	rs10994101	10:61732859	G	0.959469	0.040531	1.58124	0.404814	9.38011e-05	25	2874
BioVU	799	799	Other ill-defined and unknown causes of morbidity and mortality	rs10994103	10:61733305	A	0.959469	0.040531	1.58124	0.404814	9.38011e-05	25	2874
BioVU	252.1	252	Disorders of parathyroid gland	rs10821672	10:61853386	G	0.989221	0.010779	2.29614	0.573338	6.20517e-05	24	2852
MyCode	441.4	441	Aortic aneurysm and dissection	rs12266845	10:61958620	T	0.811606	0.188394	-0.363697	0.0921211	7.87961e-05	774	2233
MyCode	441.4	441	Aortic aneurysm and dissection	rs10821700	10:61959061	C	0.811107	0.188893	-0.360399	0.0918442	8.70814e-05	774	2233
MyCode	202.8	202	Other malignant neoplasms of lymphoid and histiocytic tissue	RS16914651	10:62009518	T	0.827216	0.172784	1.6155	0.408431	7.64131e-05	14	3010
BioVU	327.4	327	Organic sleep disorders	rs12413212	10:62014315	G	0.854181	0.145819	1.23145	0.296269	3.23127e-05	25	2845
BioVU	569	569	Other disorders of intestine	rs12413212	10:62014315	G	0.854181	0.145819	0.82275	0.204924	5.94703e-05	59	2811
MyCode	441.4	441	Aortic aneurysm and dissection	RS16914660	10:62014629	G	0.693948	0.306052	-0.305791	0.0746852	4.23255e-05	778	2246
MyCode	296.22	296	Depression	rs10994285	10:62015007	C	0.964725	0.035275	1.81614	0.442508	4.05709e-05	17	2988
MyCode	441.4	441	Aortic aneurysm and dissection	rs10740018	10:62035369	A	0.503152	0.496848	-0.268474	0.0677612	7.43049e-05	775	2239
MyCode	441.4	441	Aortic aneurysm and dissection	rs1380451	10:62039654	G	0.515146	0.484854	-0.279612	0.0680387	3.96334e-05	769	2235
MyCode	296.22	296	Depression	rs7076645	10:62044411	A	0.966335	0.033665	1.85704	0.441178	2.56188e-05	17	2998
BioVU	385	385	Other disorders of middle ear and mastoid	rs1380459	10:62097331	C	0.947396	0.052604	2.13677	0.49267	1.44365e-05	13	2886
BioVU	327.4	327	Organic sleep disorders	rs56156031	10:62098699	C	0.733863	0.266137	1.17249	0.287071	4.42054e-05	25	2872
BioVU	385	385	Other disorders of middle ear and mastoid	rs10994308	10:62098952	G	0.947532	0.052468	2.13834	0.492572	1.41721e-05	13	2884
BioVU	327.4	327	Organic sleep disorders	rs1903203	10:62100164	T	0.733782	0.266218	1.17251	0.287093	4.42528e-05	25	2873
BioVU	327.4	327	Organic sleep disorders	rs79644767	10:62101236	A	0.733782	0.266218	1.17251	0.287093	4.42528e-05	25	2873
BioVU	385	385	Other disorders of middle ear and mastoid	rs10821736	10:62105053	C	0.947532	0.052468	2.13834	0.492572	1.41721e-05	13	2884
BioVU	327.4	327	Organic sleep disorders	rs78075604	10:62110349	C	0.734825	0.265175	1.1783	0.286982	4.02862e-05	25	2858
BioVU	327.4	327	Organic sleep disorders	rs41494951	10:62112452	C	0.735365	0.264635	1.17537	0.287018	4.2195e-05	25	2862
BioVU	385	385	Other disorders of middle ear and mastoid	rs12412727	10:62113656	C	0.948151	0.051849	2.14876	0.493557	1.33904e-05	13	2880
BioVU	473	473	Chronic sinusitis	rs116946203	10:62120764	C	0.949129	0.050871	1.06552	0.272093	9.00286e-05	71	2799
BioVU	385	385	Other disorders of middle ear and mastoid	rs61846516	10:62123438	C	0.947996	0.052004	2.15946	0.497896	1.44324e-05	13	2881
BioVU	327.4	327	Organic sleep disorders	rs34939353	10:62128506	T	0.849706	0.150294	1.25615	0.292665	1.77e-05	25	2866
BioVU	385	385	Other disorders of middle ear and mastoid	rs10994321	10:62135206	G	0.947568	0.052432	2.15889	0.49812	1.46368e-05	13	2886
BioVU	385	385	Other disorders of middle ear and mastoid	rs10821745	10:62136206	T	0.947568	0.052432	2.15889	0.49812	1.46368e-05	13	2886
BioVU	385	385	Other disorders of middle ear and mastoid	rs10994322	10:62136279	C	0.947568	0.052432	2.15889	0.49812	1.46368e-05	13	2886
BioVU	385	385	Other disorders of middle ear and mastoid	rs4948412	10:62146576	T	0.947532	0.052468	2.15646	0.498111	1.49608e-05	13	2884
BioVU	385	385	Other disorders of middle ear and mastoid	rs4948413	10:62146640	C	0.947359	0.052641	2.15645	0.498111	1.49612e-05	13	2884
BioVU	327.4	327	Organic sleep disorders	rs16914968	10:62149543	C	0.850638	0.149362	1.26403	0.292852	1.58678e-05	25	2874
BioVU	385	385	Other disorders of middle ear and mastoid	rs3808943	10:62151015	C	0.942301	0.057699	2.02232	0.486932	3.27884e-05	13	2864
BioVU	327.4	327	Organic sleep disorders	rs113238321	10:62152415	G	0.850638	0.149362	1.26403	0.292852	1.58678e-05	25	2874
BioVU	385	385	Other disorders of middle ear and mastoid	rs4948416	10:62154169	T	0.947532	0.052468	2.15646	0.498111	1.49608e-05	13	2884
BioVU	385	385	Other disorders of middle ear and mastoid	rs12416380	10:62156154	A	0.947532	0.052468	2.15646	0.498111	1.49608e-05	13	2884
BioVU	327.4	327	Organic sleep disorders	rs79277950	10:62172183	G	0.852194	0.147806	1.29654	0.294869	1.0976e-05	25	2847
BioVU	385	385	Other disorders of middle ear and mastoid	rs10994336	10:62179812	C	0.943847	0.056153	2.07576	0.494214	2.66759e-05	13	2872
BioVU	385	385	Other disorders of middle ear and mastoid	rs10994338	10:62181128	G	0.943847	0.056153	2.07576	0.494214	2.66759e-05	13	2872
BioVU	327.4	327	Organic sleep disorders	rs1934759	10:62181923	C	0.84018	0.15982	1.20816	0.291943	3.49846e-05	25	2872
BioVU	327.4	327	Organic sleep disorders	rs76861408	10:62183100	G	0.841215	0.158785	1.21018	0.291838	3.37216e-05	25	2872
BioVU	327.4	327	Organic sleep disorders	rs12263856	10:62184500	A	0.840235	0.159765	1.20845	0.29193	3.48014e-05	25	2873
BioVU	327.4	327	Organic sleep disorders	rs12257109	10:62184600	T	0.84029	0.15971	1.20891	0.291909	3.45194e-05	25	2874
BioVU	385	385	Other disorders of middle ear and mastoid	rs4948418	10:62185494	C	0.93791	0.06209	1.84276	0.470538	8.99208e-05	13	2886
BioVU	327.4	327	Organic sleep disorders	rs10821763	10:62186118	C	0.841404	0.158596	1.20786	0.291925	3.51008e-05	25	2866
BioVU	327.4	327	Organic sleep disorders	rs10994344	10:62189852	T	0.842014	0.157986	1.20937	0.291285	3.29823e-05	25	2855
BioVU	385	385	Other disorders of middle ear and mastoid	rs61847579	10:62194149	A	0.942768	0.057232	1.90719	0.465728	4.22028e-05	13	2870
BioVU	157	157	Malignant neoplasm of pancreas	rs78503135	10:62198307	C	0.988696	0.011304	2.55889	0.522615	9.76452e-07	22	2853
BioVU	385	385	Other disorders of middle ear and mastoid	rs61847646	10:62207387	T	0.94081	0.05919	1.88516	0.463921	4.8334e-05	13	2876
BioVU	385	385	Other disorders of middle ear and mastoid	rs10994359	10:62222107	T	0.940789	0.059211	1.91623	0.468281	4.27573e-05	13	2875
BioVU	157	157	Malignant neoplasm of pancreas	rs117099644	10:62223852	C	0.987661	0.012339	2.43073	0.516919	2.57202e-06	22	2855
BioVU	385	385	Other disorders of middle ear and mastoid	rs10994384	10:62253302	G	0.940028	0.059972	1.90769	0.469256	4.7962e-05	13	2880
BioVU	385	385	Other disorders of middle ear and mastoid	rs9633553	10:62274737	T	0.939247	0.060753	1.90616	0.469378	4.88569e-05	13	2884
BioVU	385	385	Other disorders of middle ear and mastoid	rs12411842	10:62276713	C	0.93873	0.06127	1.90108	0.468633	4.97825e-05	13	2884
BioVU	385	385	Other disorders of middle ear and mastoid	rs10994397	10:62279124	C	0.938944	0.061056	1.9024	0.469401	5.06013e-05	13	2886
MyCode	250.4	250	Diabetes mellitus Type 2	rs76204536	10:62291050	A	0.90567	0.09433	0.823514	0.16612	7.14688e-07	158	2858
MyCode	250.4	250	Diabetes mellitus Type 2	RS17817819	10:62294097	A	0.905589	0.094411	0.812809	0.166003	9.76369e-07	159	2865
BioVU	385	385	Other disorders of middle ear and mastoid	rs1938540	10:62294814	C	0.93653	0.06347	1.81475	0.460122	8.01144e-05	13	2886
MyCode	250.4	250	Diabetes mellitus Type 2	rs75779710	10:62297222	C	0.905589	0.094411	0.812809	0.166003	9.76369e-07	159	2865
BioVU	385	385	Other disorders of middle ear and mastoid	rs10821792	10:62298616	C	0.93653	0.06347	1.81475	0.460122	8.01144e-05	13	2886
BioVU	385	385	Other disorders of middle ear and mastoid	rs1938526	10:62300383	A	0.93653	0.06347	1.81475	0.460122	8.01144e-05	13	2886
MyCode	250.4	250	Diabetes mellitus Type 2	rs11813412	10:62300751	A	0.905589	0.094411	0.812809	0.166003	9.76369e-07	159	2865
MyCode	250.4	250	Diabetes mellitus Type 2	rs11817221	10:62300818	G	0.905589	0.094411	0.812809	0.166003	9.76369e-07	159	2865
BioVU	327.4	327	Organic sleep disorders	rs10821793	10:62303835	T	0.890652	0.109348	1.35331	0.300777	6.81536e-06	25	2874
BioVU	385	385	Other disorders of middle ear and mastoid	rs61855348	10:62307478	G	0.937327	0.062673	1.82907	0.461739	7.4551e-05	13	2883
MyCode	250.4	250	Diabetes mellitus Type 2	rs79479106	10:62313349	A	0.897181	0.102819	0.701327	0.164852	2.09731e-05	159	2856
MyCode	250.4	250	Diabetes mellitus Type 2	rs75700446	10:62314538	T	0.897054	0.102946	0.697936	0.165163	2.3815e-05	159	2862
BioVU	385	385	Other disorders of middle ear and mastoid	rs10994415	10:62322034	T	0.922333	0.077667	1.7665	0.449064	8.3639e-05	13	2884
BioVU	385	385	Other disorders of middle ear and mastoid	rs2154393	10:62326687	C	0.922042	0.077958	1.76447	0.449457	8.64496e-05	13	2886
MyCode	250.4	250	Diabetes mellitus Type 2	RS17818833	10:62330759	G	0.895172	0.104828	0.70634	0.164483	1.75241e-05	159	2865
MyCode	250.4	250	Diabetes mellitus Type 2	rs74659950	10:62333617	T	0.895303	0.104697	0.707152	0.164469	1.71103e-05	159	2864
MyCode	250.4	250	Diabetes mellitus Type 2	rs75849617	10:62337474	A	0.895303	0.104697	0.707152	0.164469	1.71103e-05	159	2864
MyCode	250.4	250	Diabetes mellitus Type 2	rs78424567	10:62337884	A	0.895303	0.104697	0.707152	0.164469	1.71103e-05	159	2864
MyCode	794.8	794	Nonspecific abnormal results of function studies	rs10160182	10:62362451	C	0.706389	0.293611	0.685538	0.172341	6.95569e-05	72	2949
MyCode	794.8	794	Nonspecific abnormal results of function studies	rs1372710	10:62362958	G	0.705921	0.294079	0.683473	0.172247	7.24831e-05	72	2951
MyCode	794.8	794	Nonspecific abnormal results of function studies	rs7098097	10:62364991	A	0.70526	0.29474	0.672522	0.171732	8.99841e-05	72	2951
MyCode	794.8	794	Nonspecific abnormal results of function studies	rs10740036	10:62365974	T	0.706331	0.293669	0.677393	0.171887	8.11706e-05	72	2945
MyCode	794.8	794	Nonspecific abnormal results of function studies	rs10821800	10:62367570	G	0.705921	0.294079	0.683473	0.172247	7.24831e-05	72	2951
MyCode	794.8	794	Nonspecific abnormal results of function studies	rs10761528	10:62367660	C	0.705921	0.294079	0.683473	0.172247	7.24831e-05	72	2951
MyCode	794.8	794	Nonspecific abnormal results of function studies	rs1006956	10:62367976	T	0.70526	0.29474	0.672522	0.171732	8.99841e-05	72	2951
MyCode	794.8	794	Nonspecific abnormal results of function studies	RS6479720	10:62370693	T	0.706349	0.293651	0.685765	0.172272	6.871e-05	72	2952
MyCode	794.8	794	Nonspecific abnormal results of function studies	rs2165691	10:62371649	G	0.706165	0.293835	0.675929	0.171502	8.1066e-05	72	2945
MyCode	794.8	794	Nonspecific abnormal results of function studies	rs10821801	10:62371775	A	0.706662	0.293338	0.686472	0.172062	6.61613e-05	72	2945
MyCode	794.8	794	Nonspecific abnormal results of function studies	rs1442543	10:62373462	C	0.706273	0.293727	0.685495	0.171792	6.5999e-05	72	2941
MyCode	794.8	794	Nonspecific abnormal results of function studies	rs9415605	10:62376567	T	0.70957	0.29043	0.702567	0.173263	5.01496e-05	71	2928
MyCode	794.8	794	Nonspecific abnormal results of function studies	rs4440977	10:62377921	G	0.706645	0.293355	0.680943	0.173022	8.29973e-05	71	2939
MyCode	794.8	794	Nonspecific abnormal results of function studies	rs10159646	10:62380124	C	0.706352	0.293648	0.679511	0.173073	8.63186e-05	71	2936
MyCode	794.8	794	Nonspecific abnormal results of function studies	rs1372709	10:62381424	G	0.706742	0.293258	0.681212	0.173013	8.23865e-05	71	2940
MyCode	794.8	794	Nonspecific abnormal results of function studies	rs10994432	10:62383589	T	0.706742	0.293258	0.681212	0.173013	8.23865e-05	71	2940
BioVU	277.7	277	Other and unspecified disorders of metabolism	rs16915235	10:62385573	T	0.958768	0.041232	2.04056	0.496398	3.94424e-05	14	2860
MyCode	794.8	794	Nonspecific abnormal results of function studies	rs1442541	10:62386043	T	0.688723	0.311277	0.680961	0.170369	6.41551e-05	72	2943
MyCode	794.8	794	Nonspecific abnormal results of function studies	rs1867081	10:62386327	G	0.689135	0.310865	0.682894	0.170304	6.07576e-05	72	2947
MyCode	794.8	794	Nonspecific abnormal results of function studies	rs10761529	10:62386810	G	0.689135	0.310865	0.682894	0.170304	6.07576e-05	72	2947
BioVU	277.7	277	Other and unspecified disorders of metabolism	rs16915238	10:62387064	A	0.958942	0.041058	2.041	0.496316	3.91744e-05	14	2860
BioVU	277.7	277	Other and unspecified disorders of metabolism	rs16915242	10:62387139	G	0.958768	0.041232	2.04056	0.496398	3.94424e-05	14	2860
MyCode	794.8	794	Nonspecific abnormal results of function studies	rs2393676	10:62390258	G	0.68993	0.31007	0.687223	0.170338	5.47288e-05	72	2937
MyCode	794.8	794	Nonspecific abnormal results of function studies	rs1561850	10:62391341	A	0.689615	0.310385	0.686103	0.1704	5.6631e-05	72	2942
MyCode	794.8	794	Nonspecific abnormal results of function studies	rs7080024	10:62391791	A	0.689512	0.310488	0.685886	0.170408	5.69848e-05	72	2941
MyCode	794.8	794	Nonspecific abnormal results of function studies	rs7088404	10:62393078	A	0.688185	0.311815	0.680732	0.170633	6.62289e-05	72	2941
BioVU	453.1	453	Pulmonary embolus and DVT	rs77680212	10:62393413	G	0.885789	0.114211	1.6624	0.418096	7.00458e-05	12	2873
MyCode	794.8	794	Nonspecific abnormal results of function studies	rs1837946	10:62393434	G	0.689055	0.310945	0.683834	0.170605	6.11621e-05	72	2943
MyCode	794.8	794	Nonspecific abnormal results of function studies	rs7089287	10:62393764	G	0.688889	0.311111	0.681299	0.170418	6.39279e-05	72	2943
MyCode	794.8	794	Nonspecific abnormal results of function studies	rs7089720	10:62393821	T	0.688889	0.311111	0.681299	0.170418	6.39279e-05	72	2943
MyCode	794.8	794	Nonspecific abnormal results of function studies	rs7097818	10:62394864	A	0.688889	0.311111	0.681299	0.170418	6.39279e-05	72	2943
MyCode	794.8	794	Nonspecific abnormal results of function studies	rs2119913	10:62395389	G	0.688826	0.311174	0.681284	0.170437	6.40748e-05	72	2944
MyCode	794.8	794	Nonspecific abnormal results of function studies	rs7068462	10:62395998	C	0.687583	0.312417	0.675209	0.170305	7.34877e-05	72	2948
MyCode	794.8	794	Nonspecific abnormal results of function studies	RS7068934	10:62396248	T	0.687996	0.312004	0.677878	0.170424	6.96155e-05	72	2952
MyCode	794.8	794	Nonspecific abnormal results of function studies	rs7069814	10:62396759	G	0.687996	0.312004	0.677878	0.170424	6.96155e-05	72	2952
MyCode	794.8	794	Nonspecific abnormal results of function studies	rs10821809	10:62397370	G	0.687996	0.312004	0.677878	0.170424	6.96155e-05	72	2952
BioVU	277.7	277	Other and unspecified disorders of metabolism	rs116184396	10:62397468	G	0.959979	0.040021	2.07495	0.491155	2.39328e-05	14	2872
MyCode	794.8	794	Nonspecific abnormal results of function studies	rs10740037	10:62397505	T	0.688058	0.311942	0.677926	0.170401	6.93776e-05	72	2951
MyCode	794.8	794	Nonspecific abnormal results of function studies	rs10761531	10:62397935	A	0.688058	0.311942	0.677926	0.170401	6.93776e-05	72	2951
MyCode	794.8	794	Nonspecific abnormal results of function studies	rs10761533	10:62398331	C	0.688058	0.311942	0.677926	0.170401	6.93776e-05	72	2951
MyCode	794.8	794	Nonspecific abnormal results of function studies	rs10994446	10:62399191	G	0.688058	0.311942	0.677926	0.170401	6.93776e-05	72	2951
MyCode	794.8	794	Nonspecific abnormal results of function studies	rs2165690	10:62399367	C	0.688017	0.311983	0.676723	0.170424	7.16227e-05	72	2949
MyCode	794.8	794	Nonspecific abnormal results of function studies	rs2119912	10:62399512	A	0.688058	0.311942	0.677926	0.170401	6.93776e-05	72	2951
MyCode	794.8	794	Nonspecific abnormal results of function studies	rs2119911	10:62399566	C	0.687852	0.312148	0.705739	0.170395	3.44627e-05	72	2949
MyCode	794.8	794	Nonspecific abnormal results of function studies	rs7918897	10:62403512	C	0.687852	0.312148	0.705739	0.170395	3.44627e-05	72	2949
MyCode	794.8	794	Nonspecific abnormal results of function studies	rs7902632	10:62403569	T	0.687852	0.312148	0.705739	0.170395	3.44627e-05	72	2949
MyCode	794.8	794	Nonspecific abnormal results of function studies	rs7902456	10:62403695	T	0.687852	0.312148	0.705739	0.170395	3.44627e-05	72	2949
MyCode	794.8	794	Nonspecific abnormal results of function studies	rs10761536	10:62404415	T	0.688017	0.311983	0.677791	0.170365	6.93594e-05	72	2949
MyCode	794.8	794	Nonspecific abnormal results of function studies	rs10443929	10:62405610	G	0.68779	0.31221	0.676611	0.170307	7.10067e-05	72	2950
MyCode	794.8	794	Nonspecific abnormal results of function studies	rs7915540	10:62406296	C	0.68779	0.31221	0.676611	0.170307	7.10067e-05	72	2950
BioVU	453.1	453	Pulmonary embolus and DVT	rs12571899	10:62406428	A	0.88427	0.11573	1.64855	0.418817	8.27825e-05	12	2887
MyCode	794.8	794	Nonspecific abnormal results of function studies	rs10761537	10:62409021	G	0.687335	0.312665	0.699384	0.170084	3.92281e-05	72	2952
MyCode	794.8	794	Nonspecific abnormal results of function studies	RS10761538	10:62409221	A	0.687335	0.312665	0.699384	0.170084	3.92281e-05	72	2952
MyCode	794.8	794	Nonspecific abnormal results of function studies	rs10761539	10:62409491	T	0.687769	0.312231	0.703909	0.170405	3.61501e-05	72	2945
MyCode	794.8	794	Nonspecific abnormal results of function studies	rs1442545	10:62410026	C	0.687769	0.312231	0.703909	0.170405	3.61501e-05	72	2945
MyCode	794.8	794	Nonspecific abnormal results of function studies	rs7476720	10:62410368	T	0.687396	0.312604	0.703085	0.170465	3.7152e-05	72	2943
BioVU	277.7	277	Other and unspecified disorders of metabolism	rs78428958	10:62410384	G	0.960021	0.039979	2.07508	0.491161	2.39108e-05	14	2875
MyCode	794.8	794	Nonspecific abnormal results of function studies	rs1975442	10:62410919	A	0.687769	0.312231	0.703909	0.170405	3.61501e-05	72	2945
MyCode	794.8	794	Nonspecific abnormal results of function studies	rs1470237	10:62413139	A	0.687769	0.312231	0.703909	0.170405	3.61501e-05	72	2945
MyCode	794.8	794	Nonspecific abnormal results of function studies	rs1442540	10:62413306	G	0.688476	0.311524	0.682318	0.170635	6.36902e-05	72	2939
BioVU	277.7	277	Other and unspecified disorders of metabolism	rs115702129	10:62414447	G	0.959848	0.040152	2.0734	0.491288	2.43943e-05	14	2875
BioVU	277.7	277	Other and unspecified disorders of metabolism	rs79232175	10:62414639	C	0.959848	0.040152	2.0734	0.491288	2.43943e-05	14	2875
MyCode	794.8	794	Nonspecific abnormal results of function studies	rs10761542	10:62415223	A	0.689306	0.310694	0.712182	0.170675	3.00971e-05	72	2939
BioVU	277.7	277	Other and unspecified disorders of metabolism	rs115311987	10:62415494	C	0.959848	0.040152	2.0734	0.491288	2.43943e-05	14	2875
BioVU	277.7	277	Other and unspecified disorders of metabolism	rs77242103	10:62416111	T	0.959848	0.040152	2.0734	0.491288	2.43943e-05	14	2875
BioVU	277.7	277	Other and unspecified disorders of metabolism	rs76301852	10:62416241	G	0.959848	0.040152	2.0734	0.491288	2.43943e-05	14	2875
BioVU	277.7	277	Other and unspecified disorders of metabolism	rs189602725	10:62416480	T	0.959848	0.040152	2.0734	0.491288	2.43943e-05	14	2875
BioVU	277.7	277	Other and unspecified disorders of metabolism	rs76429343	10:62417340	C	0.959848	0.040152	2.0734	0.491288	2.43943e-05	14	2875
BioVU	277.7	277	Other and unspecified disorders of metabolism	rs115413439	10:62417584	T	0.959848	0.040152	2.0734	0.491288	2.43943e-05	14	2875
MyCode	794.8	794	Nonspecific abnormal results of function studies	rs6479722	10:62417681	G	0.640885	0.359115	0.666073	0.170891	9.71323e-05	72	2934
MyCode	794.8	794	Nonspecific abnormal results of function studies	rs6479723	10:62417885	C	0.640885	0.359115	0.666073	0.170891	9.71323e-05	72	2934
BioVU	277.7	277	Other and unspecified disorders of metabolism	rs77158528	10:62418028	G	0.959848	0.040152	2.0734	0.491288	2.43943e-05	14	2875
MyCode	794.8	794	Nonspecific abnormal results of function studies	rs7913549	10:62418232	G	0.689953	0.310047	0.714592	0.170603	2.80662e-05	72	2934
BioVU	277.7	277	Other and unspecified disorders of metabolism	rs116625575	10:62420468	C	0.959544	0.040456	2.06815	0.491517	2.57997e-05	14	2878
BioVU	277.7	277	Other and unspecified disorders of metabolism	rs74155645	10:62420563	T	0.959371	0.040629	2.06779	0.4916	2.59653e-05	14	2878
BioVU	277.7	277	Other and unspecified disorders of metabolism	rs114189421	10:62420734	A	0.958434	0.041566	1.99951	0.492154	4.84932e-05	14	2885
BioVU	277.7	277	Other and unspecified disorders of metabolism	rs16915297	10:62421191	T	0.958261	0.041739	1.99905	0.492224	4.88098e-05	14	2885
BioVU	277.7	277	Other and unspecified disorders of metabolism	rs16915299	10:62421405	C	0.958261	0.041739	1.99905	0.492224	4.88098e-05	14	2885
BioVU	277.7	277	Other and unspecified disorders of metabolism	rs16915305	10:62422047	T	0.958434	0.041566	1.99951	0.492154	4.84932e-05	14	2885
BioVU	277.7	277	Other and unspecified disorders of metabolism	rs74155648	10:62422829	G	0.958261	0.041739	1.99905	0.492224	4.88098e-05	14	2885
BioVU	277.7	277	Other and unspecified disorders of metabolism	rs16915308	10:62423015	C	0.958261	0.041739	1.99905	0.492224	4.88098e-05	14	2885
BioVU	277.7	277	Other and unspecified disorders of metabolism	rs61611964	10:62423604	T	0.958261	0.041739	1.99905	0.492224	4.88098e-05	14	2885
BioVU	277.7	277	Other and unspecified disorders of metabolism	rs114741619	10:62423741	A	0.958434	0.041566	1.99951	0.492154	4.84932e-05	14	2885
BioVU	277.7	277	Other and unspecified disorders of metabolism	rs16912946	10:62423753	A	0.958434	0.041566	1.99951	0.492154	4.84932e-05	14	2885
BioVU	277.7	277	Other and unspecified disorders of metabolism	rs16915311	10:62423879	G	0.958434	0.041566	1.99951	0.492154	4.84932e-05	14	2885
BioVU	277.7	277	Other and unspecified disorders of metabolism	rs16915314	10:62424403	A	0.958434	0.041566	1.99951	0.492154	4.84932e-05	14	2885
BioVU	277.7	277	Other and unspecified disorders of metabolism	rs10509135	10:62424459	C	0.958434	0.041566	1.99951	0.492154	4.84932e-05	14	2885
BioVU	277.7	277	Other and unspecified disorders of metabolism	rs74155652	10:62425028	T	0.958261	0.041739	1.99905	0.492224	4.88098e-05	14	2885
BioVU	277.7	277	Other and unspecified disorders of metabolism	rs74155653	10:62425644	A	0.958261	0.041739	1.99905	0.492224	4.88098e-05	14	2885
BioVU	277.7	277	Other and unspecified disorders of metabolism	rs117921832	10:62426189	A	0.959599	0.040401	2.01655	0.49111	4.02397e-05	14	2882
BioVU	277.7	277	Other and unspecified disorders of metabolism	rs7092321	10:62427704	T	0.958261	0.041739	1.99905	0.492224	4.88098e-05	14	2885
BioVU	277.7	277	Other and unspecified disorders of metabolism	rs10509137	10:62428196	T	0.958434	0.041566	1.99951	0.492154	4.84932e-05	14	2885
BioVU	277.7	277	Other and unspecified disorders of metabolism	rs16915340	10:62429000	A	0.958261	0.041739	1.99905	0.492224	4.88098e-05	14	2885
BioVU	277.7	277	Other and unspecified disorders of metabolism	rs16915344	10:62429171	A	0.958261	0.041739	1.99905	0.492224	4.88098e-05	14	2885
BioVU	277.7	277	Other and unspecified disorders of metabolism	rs74155658	10:62429459	T	0.958765	0.041235	2.0056	0.491834	4.54639e-05	14	2884
BioVU	277.7	277	Other and unspecified disorders of metabolism	rs1372711	10:62430665	T	0.958434	0.041566	1.99951	0.492154	4.84932e-05	14	2885
BioVU	277.7	277	Other and unspecified disorders of metabolism	rs114975781	10:62432315	C	0.958434	0.041566	1.99951	0.492154	4.84932e-05	14	2885
BioVU	277.7	277	Other and unspecified disorders of metabolism	rs116287576	10:62432473	G	0.958434	0.041566	1.99951	0.492154	4.84932e-05	14	2885
BioVU	277.7	277	Other and unspecified disorders of metabolism	rs115485078	10:62432544	C	0.958434	0.041566	1.99951	0.492154	4.84932e-05	14	2885
BioVU	277.7	277	Other and unspecified disorders of metabolism	rs74155663	10:62433608	G	0.9577	0.0423	1.98675	0.492625	5.50723e-05	14	2882
BioVU	277.7	277	Other and unspecified disorders of metabolism	rs16915354	10:62433708	C	0.958434	0.041566	1.99951	0.492154	4.84932e-05	14	2885
BioVU	277.7	277	Other and unspecified disorders of metabolism	rs16915359	10:62435095	A	0.958434	0.041566	1.99951	0.492154	4.84932e-05	14	2885
BioVU	277.7	277	Other and unspecified disorders of metabolism	rs16915361	10:62435229	T	0.958434	0.041566	1.99951	0.492154	4.84932e-05	14	2885
BioVU	277.7	277	Other and unspecified disorders of metabolism	rs16915362	10:62435480	T	0.958247	0.041753	1.99159	0.492045	5.175e-05	14	2884
BioVU	277.7	277	Other and unspecified disorders of metabolism	rs58862756	10:62435766	C	0.958089	0.041911	1.99011	0.492128	5.25718e-05	14	2885
BioVU	277.7	277	Other and unspecified disorders of metabolism	rs115209286	10:62435940	C	0.958434	0.041566	1.99951	0.492154	4.84932e-05	14	2885
BioVU	277.7	277	Other and unspecified disorders of metabolism	rs1372712	10:62436676	G	0.958434	0.041566	1.99951	0.492154	4.84932e-05	14	2885
BioVU	277.7	277	Other and unspecified disorders of metabolism	rs1372713	10:62436735	T	0.958434	0.041566	1.99951	0.492154	4.84932e-05	14	2885
BioVU	277.7	277	Other and unspecified disorders of metabolism	rs59101098	10:62438559	C	0.959675	0.040325	2.00507	0.490212	4.30996e-05	14	2875
BioVU	277.7	277	Other and unspecified disorders of metabolism	rs115355280	10:62438564	T	0.960021	0.039979	2.01461	0.490238	3.96581e-05	14	2875
BioVU	277.7	277	Other and unspecified disorders of metabolism	rs56695730	10:62439014	C	0.958089	0.041911	1.99011	0.492128	5.25718e-05	14	2885
BioVU	277.7	277	Other and unspecified disorders of metabolism	rs117435470	10:62439953	A	0.958434	0.041566	1.99951	0.492154	4.84932e-05	14	2885
BioVU	277.7	277	Other and unspecified disorders of metabolism	rs114621426	10:62441428	C	0.958434	0.041566	1.99951	0.492154	4.84932e-05	14	2885
BioVU	277.7	277	Other and unspecified disorders of metabolism	rs77450623	10:62441904	T	0.958089	0.041911	1.99011	0.492128	5.25718e-05	14	2885
BioVU	277.7	277	Other and unspecified disorders of metabolism	rs16915385	10:62442032	T	0.958089	0.041911	1.99011	0.492128	5.25718e-05	14	2885
BioVU	277.7	277	Other and unspecified disorders of metabolism	rs115178604	10:62442551	C	0.958434	0.041566	1.99951	0.492154	4.84932e-05	14	2885
BioVU	277.7	277	Other and unspecified disorders of metabolism	rs117494496	10:62443288	G	0.958434	0.041566	1.99951	0.492154	4.84932e-05	14	2885
BioVU	277.7	277	Other and unspecified disorders of metabolism	rs117125971	10:62443685	A	0.958434	0.041566	1.99951	0.492154	4.84932e-05	14	2885
BioVU	277.7	277	Other and unspecified disorders of metabolism	rs16915388	10:62443737	G	0.958089	0.041911	1.99011	0.492128	5.25718e-05	14	2885
BioVU	277.7	277	Other and unspecified disorders of metabolism	rs17243345	10:62443951	A	0.958434	0.041566	1.99951	0.492154	4.84932e-05	14	2885
BioVU	790.92	790	Nonspecific findings on examination of blood	rs41283536	10:62444165	A	0.895546	0.104454	1.83102	0.450443	4.80452e-05	11	2885
BioVU	277.7	277	Other and unspecified disorders of metabolism	rs74155694	10:62445311	G	0.958089	0.041911	1.99011	0.492128	5.25718e-05	14	2885
BioVU	277.7	277	Other and unspecified disorders of metabolism	rs16915394	10:62445478	T	0.958434	0.041566	1.99951	0.492154	4.84932e-05	14	2885
BioVU	277.7	277	Other and unspecified disorders of metabolism	rs115941165	10:62447549	G	0.958434	0.041566	1.99951	0.492154	4.84932e-05	14	2885
BioVU	277.7	277	Other and unspecified disorders of metabolism	rs7919875	10:62449638	T	0.958089	0.041911	1.99011	0.492128	5.25718e-05	14	2885
BioVU	277.7	277	Other and unspecified disorders of metabolism	rs61200222	10:62451222	C	0.958075	0.041925	1.98999	0.492131	5.26323e-05	14	2884
BioVU	277.7	277	Other and unspecified disorders of metabolism	rs59061375	10:62451351	C	0.958075	0.041925	1.98999	0.492131	5.26323e-05	14	2884
BioVU	277.7	277	Other and unspecified disorders of metabolism	rs114855148	10:62452080	G	0.95842	0.04158	1.99939	0.492157	4.85487e-05	14	2884
BioVU	277.7	277	Other and unspecified disorders of metabolism	rs116414602	10:62459423	T	0.958923	0.041077	2.00597	0.491769	4.52121e-05	14	2883
BioVU	277.7	277	Other and unspecified disorders of metabolism	rs920645	10:62460342	T	0.95842	0.04158	1.99939	0.492157	4.85487e-05	14	2884
BioVU	277.7	277	Other and unspecified disorders of metabolism	rs114328676	10:62460864	C	0.95842	0.04158	1.99939	0.492157	4.85487e-05	14	2884
BioVU	277.7	277	Other and unspecified disorders of metabolism	rs61100499	10:62461517	C	0.958075	0.041925	1.98999	0.492131	5.26323e-05	14	2884
BioVU	277.7	277	Other and unspecified disorders of metabolism	rs74524307	10:62465465	C	0.95842	0.04158	1.99939	0.492157	4.85487e-05	14	2884
BioVU	277.7	277	Other and unspecified disorders of metabolism	rs115480914	10:62468482	A	0.959558	0.040442	2.06917	0.49146	2.55073e-05	14	2879
BioVU	277.7	277	Other and unspecified disorders of metabolism	rs115075169	10:62473724	A	0.958564	0.041436	2.01542	0.492286	4.23991e-05	14	2882
BioVU	277.7	277	Other and unspecified disorders of metabolism	rs16915422	10:62478269	G	0.958997	0.041003	2.04254	0.492514	3.36595e-05	14	2876
BioVU	277.7	277	Other and unspecified disorders of metabolism	rs78294028	10:62482788	G	0.958809	0.041191	2.04094	0.492645	3.43053e-05	14	2875
BioVU	277.7	277	Other and unspecified disorders of metabolism	rs16915432	10:62482897	A	0.958809	0.041191	2.04094	0.492645	3.43053e-05	14	2875
MyCode	350.1	350	Trigeminal nerve disorders	RS11593907	10:63786554	T	0.78373	0.21627	2.02513	0.478653	2.32758e-05	11	3013
MyCode	350.1	350	Trigeminal nerve disorders	rs12764378	10:63800004	G	0.778552	0.221448	1.8801	0.46073	4.49015e-05	11	3001
BioVU	729.1	729	Other disorders of soft tissues	rs17154230	10:6388928	A	0.906175	0.093825	1.08791	0.27012	5.63736e-05	43	2856
MyCode	525.1	525	Other diseases and conditions of the teeth and supporting structures	rs75890882	10:6397560	T	0.987902	0.012098	2.68671	0.651904	3.76709e-05	11	3006
MyCode	585.2	585	Chronic kidney disease (CKD)	rs75890882	10:6397560	T	0.987902	0.012098	3.08158	0.703275	1.17729e-05	11	3006
BioVU	348	348	Other conditions of brain	rs2387399	10:6403262	C	0.617109	0.382891	0.963078	0.246179	9.14964e-05	37	2862
BioVU	812	812	Fracture of upper limb	rs7907167	10:6432277	T	0.924629	0.075371	1.46755	0.371442	7.78415e-05	27	2872
BioVU	250.3	250	Diabetes mellitus	rs79014209	10:64350261	A	0.983328	0.016672	1.71087	0.408397	2.79889e-05	41	2838
BioVU	250.3	250	Diabetes mellitus	rs117598197	10:64362120	C	0.982836	0.017164	1.59403	0.398054	6.21369e-05	41	2843
BioVU	361	361	Retinal detachments and defects	rs4746493	10:64399617	G	0.857316	0.142684	1.39839	0.343528	4.68795e-05	20	2864
BioVU	361	361	Retinal detachments and defects	rs4746494	10:64399722	A	0.859445	0.140555	1.4117	0.342656	3.79096e-05	20	2865
BioVU	361	361	Retinal detachments and defects	rs10995253	10:64401650	T	0.85739	0.14261	1.39844	0.34366	4.71636e-05	20	2869
BioVU	361	361	Retinal detachments and defects	rs10995254	10:64401836	T	0.856449	0.143551	1.39566	0.3441	4.99281e-05	20	2864
BioVU	361	361	Retinal detachments and defects	rs12263426	10:64402121	A	0.856376	0.143624	1.39574	0.344129	4.99512e-05	20	2866
BioVU	361	361	Retinal detachments and defects	rs4537656	10:64406802	C	0.855812	0.144188	1.38499	0.342823	5.34617e-05	20	2879
BioVU	361	361	Retinal detachments and defects	rs4746508	10:64408208	C	0.85655	0.14345	1.38654	0.342718	5.21663e-05	20	2873
BioVU	361	361	Retinal detachments and defects	rs10995259	10:64408979	G	0.856377	0.143623	1.3863	0.342771	5.24615e-05	20	2873
BioVU	361	361	Retinal detachments and defects	rs10995261	10:64411288	C	0.859786	0.140214	1.41187	0.342721	3.79532e-05	20	2872
BioVU	361	361	Retinal detachments and defects	rs2393909	10:64412544	C	0.856377	0.143623	1.3863	0.342771	5.24615e-05	20	2873
BioVU	361	361	Retinal detachments and defects	rs4745873	10:64413468	C	0.856377	0.143623	1.3863	0.342771	5.24615e-05	20	2873
BioVU	361	361	Retinal detachments and defects	rs10822043	10:64415031	G	0.856254	0.143746	1.38623	0.342806	5.25942e-05	20	2874
BioVU	361	361	Retinal detachments and defects	rs10822046	10:64422622	G	0.861669	0.138331	1.44038	0.344211	2.85705e-05	20	2868
BioVU	361	361	Retinal detachments and defects	rs10995263	10:64424538	C	0.859434	0.140566	1.41169	0.342893	3.83837e-05	20	2879
BioVU	361	361	Retinal detachments and defects	rs7078937	10:64427899	G	0.853929	0.146071	1.44488	0.339123	2.0386e-05	20	2869
BioVU	789.5	789	Other symptoms involving abdomen and pelvis	rs7078937	10:64427899	G	0.853929	0.146071	1.41412	0.317839	8.61986e-06	21	2868
BioVU	361	361	Retinal detachments and defects	rs7079501	10:64428129	C	0.853878	0.146122	1.44448	0.339148	2.05217e-05	20	2868
BioVU	789.5	789	Other symptoms involving abdomen and pelvis	rs7079501	10:64428129	C	0.853878	0.146122	1.41398	0.317848	8.64376e-06	21	2867
BioVU	361	361	Retinal detachments and defects	rs4745878	10:64438418	G	0.854203	0.145797	1.45042	0.339511	1.93668e-05	20	2871
BioVU	789.5	789	Other symptoms involving abdomen and pelvis	rs4745878	10:64438418	G	0.854203	0.145797	1.42085	0.318564	8.19005e-06	21	2870
BioVU	789.5	789	Other symptoms involving abdomen and pelvis	rs224114	10:64442549	C	0.851422	0.148578	1.41799	0.320458	9.64905e-06	21	2863
BioVU	789.5	789	Other symptoms involving abdomen and pelvis	rs224116	10:64443119	G	0.85633	0.14367	1.48463	0.314479	2.34789e-06	22	2877
BioVU	789.5	789	Other symptoms involving abdomen and pelvis	rs224119	10:64443400	C	0.856157	0.143843	1.48423	0.314608	2.38526e-06	22	2877
MyCode	327.8	327	Organic sleep disorders	rs117795301	10:64464977	C	0.957148	0.042852	1.67157	0.393412	2.14828e-05	28	2994
BioVU	210	210	Benign neoplasm of lip oral cavity and pharynx	rs12258275	10:64469987	G	0.971809	0.028191	2.28889	0.54741	2.89836e-05	13	2878
MyCode	327.8	327	Organic sleep disorders	rs75349842	10:64470298	T	0.957162	0.042838	1.67206	0.393422	2.13731e-05	28	2995
MyCode	428.23	428	Heart failure	rs224136	10:64470675	C	0.838881	0.161119	1.67314	0.414922	5.52042e-05	13	2991
BioVU	791	791	Nonspecific findings on examination of urine	rs74703712	10:64470783	G	0.960097	0.039903	1.84942	0.469195	8.09134e-05	14	2868
MyCode	327.8	327	Organic sleep disorders	rs77832882	10:64479889	C	0.957176	0.042824	1.67217	0.393432	2.13557e-05	28	2996
MyCode	327.8	327	Organic sleep disorders	RS17470703	10:64481684	A	0.957176	0.042824	1.67217	0.393432	2.13557e-05	28	2996
MyCode	327.8	327	Organic sleep disorders	rs78653264	10:64488784	C	0.957285	0.042715	1.68389	0.393777	1.90066e-05	28	2992
BioVU	791	791	Nonspecific findings on examination of urine	rs117439714	10:64501970	C	0.960417	0.039583	1.85754	0.468282	7.28727e-05	14	2866
MyCode	327.8	327	Organic sleep disorders	rs117846724	10:64505086	C	0.958015	0.041985	1.69315	0.393601	1.69499e-05	28	2985
MyCode	327.8	327	Organic sleep disorders	rs79146463	10:64506104	A	0.957422	0.042578	1.68619	0.393699	1.84429e-05	28	2990
MyCode	327.8	327	Organic sleep disorders	rs117506875	10:64506478	A	0.957422	0.042578	1.68619	0.393699	1.84429e-05	28	2990
MyCode	327.8	327	Organic sleep disorders	rs77086025	10:64509757	A	0.957271	0.042729	1.68706	0.393458	1.80475e-05	28	2991
MyCode	327.8	327	Organic sleep disorders	rs77578460	10:64514715	G	0.957464	0.042536	1.68858	0.393447	1.77259e-05	28	2993
BioVU	791	791	Nonspecific findings on examination of urine	rs75058053	10:64518175	A	0.960508	0.039492	1.85716	0.468066	7.25614e-05	14	2860
BioVU	791	791	Nonspecific findings on examination of urine	rs77073109	10:64520048	T	0.960508	0.039492	1.85716	0.468066	7.25614e-05	14	2860
MyCode	593.9	593	Other disorders of kidney and ureter	rs76510618	10:64528725	C	0.984177	0.015823	2.14748	0.476615	6.61563e-06	32	2970
BioVU	470	470	Deviated nasal septum	rs11258586	10:6454020	A	0.866087	0.133913	1.38821	0.336158	3.63355e-05	20	2855
BioVU	188	188	Malignant neoplasm of bladder	rs224091	10:64541373	T	0.898586	0.101414	1.10962	0.272379	4.62522e-05	40	2859
MyCode	788.21	788	Symptoms involving urinary system	rs61865880	10:64556134	G	0.93484	0.06516	1.46513	0.371203	7.91409e-05	21	2987
BioVU	289	289	Other diseases of blood and blood-forming organs	rs111872542	10:6526049	C	0.987233	0.012767	2.73897	0.699561	9.03056e-05	12	2886
MyCode	477.8	477	Allergic rhinitis	RS3815975	10:6533877	A	0.579365	0.420635	0.665501	0.164028	4.96555e-05	81	2943
MyCode	477.8	477	Allergic rhinitis	rs3815974	10:6533900	C	0.580384	0.419616	0.66988	0.163964	4.39783e-05	81	2942
MyCode	724	724	Other and unspecified disorders of back	rs657701	10:6547145	T	0.860146	0.139854	1.46969	0.367175	6.26291e-05	16	3005
MyCode	724	724	Other and unspecified disorders of back	RS2387407	10:6547909	G	0.858962	0.141038	1.45901	0.366417	6.8388e-05	16	3008
MyCode	724	724	Other and unspecified disorders of back	rs563798	10:6552852	C	0.85862	0.14138	1.46145	0.367497	6.98543e-05	16	2983
MyCode	724	724	Other and unspecified disorders of back	rs676674	10:6559790	C	0.858239	0.141761	1.46028	0.367667	7.13514e-05	16	2982
MyCode	786.5	786	Symptoms involving respiratory system and other chest symptoms	RS1977426	10:6573467	G	0.875992	0.124008	0.47277	0.114862	3.85517e-05	296	2728
MyCode	579.3	579	Intestinal malabsorption	RS10822337	10:66465095	C	0.515708	0.484292	-0.338877	0.0797264	2.13295e-05	896	2128
MyCode	579.3	579	Intestinal malabsorption	rs1319025	10:66470377	C	0.515397	0.484603	-0.340993	0.0797657	1.91199e-05	895	2125
MyCode	251.2	251	Other disorders of pancreatic internal secretion	rs7922070	10:66972788	G	0.933841	0.066159	1.5668	0.401524	9.53512e-05	18	3005
MyCode	530.81	530	Diseases of esophagus	RS11254272	10:6768836	T	0.824405	0.175595	0.306766	0.0777807	8.01374e-05	682	2342
MyCode	530.81	530	Diseases of esophagus	rs17395064	10:6769297	A	0.824347	0.175653	0.306353	0.0777822	8.19578e-05	682	2341
MyCode	367.4	367	Disorders of refraction and accommodation	rs11254853	10:6927417	G	0.956914	0.043086	0.843808	0.189752	8.71234e-06	221	2773
MyCode	193	193	Malignant neoplasm of thyroid gland	rs7908616	10:6941672	C	0.924719	0.075281	1.77015	0.448242	7.84435e-05	13	3009
BioVU	478	478	Other diseases of upper respiratory tract	rs7908616	10:6941672	C	0.920643	0.079357	0.930829	0.233017	6.47826e-05	69	2823
MyCode	569.3	569	Other disorders of intestine	rs11254877	10:6951142	T	0.910821	0.089179	1.89943	0.478262	7.1414e-05	11	3011
BioVU	368	368	Visual disturbances	rs7086015	10:69860245	G	0.98213	0.01787	1.85491	0.472255	8.57332e-05	31	2851
MyCode	799.02	799	Other ill-defined and unknown causes of morbidity and mortality	RS7075905	10:72850385	A	0.909722	0.090278	1.71024	0.410185	3.05339e-05	15	3009
MyCode	799.02	799	Other ill-defined and unknown causes of morbidity and mortality	RS11497787	10:72859876	A	0.91088	0.08912	1.71544	0.408921	2.72831e-05	15	3009
MyCode	720.2	720	Ankylosing spondylitis and other inflammatory spondylopathies	RS10762485	10:73619428	T	0.688492	0.311508	0.891025	0.22757	9.02613e-05	39	2985
BioVU	814	814	Fracture of hand	rs11000217	10:73964243	G	0.988272	0.011728	2.28496	0.570214	6.14447e-05	25	2874
MyCode	585.2	585	Chronic kidney disease (CKD)	RS11255111	10:7439725	G	0.959987	0.040013	2.01236	0.503384	6.3969e-05	11	3013
MyCode	709.9	709	Other disorders of skin and subcutaneous tissue	RS16932464	10:77410361	A	0.975529	0.024471	1.96195	0.495856	7.59952e-05	21	3003
MyCode	709.9	709	Other disorders of skin and subcutaneous tissue	rs7073851	10:77417967	A	0.97586	0.02414	2.0191	0.499164	5.23328e-05	21	3003
MyCode	496	496	Chronic airway obstruction not elsewhere classified	rs2719995	10:79322102	C	0.505978	0.494022	0.321191	0.0820472	9.05137e-05	372	2639
BioVU	443	443	Other perial vascular disease	rs1244440	10:7932563	T	0.732558	0.267442	0.943887	0.213018	9.37904e-06	46	2835
BioVU	443	443	Other perial vascular disease	rs263415	10:7985239	G	0.705487	0.294513	1.00619	0.213975	2.57152e-06	46	2852
MyCode	173.3	173	Other malignant neoplasm of skin	RS10762770	10:79937988	A	0.804729	0.195271	0.976413	0.240145	4.78403e-05	39	2985
MyCode	793.1	793	Nonspecific abnormal findings on radiological and other examination of body structure	rs11255465	10:8009865	C	0.958471	0.041529	1.86518	0.469924	7.21414e-05	14	3008
MyCode	443.9	443	Other peripheral vascular disease	rs7074960	10:80259796	G	0.79831	0.20169	0.525404	0.125988	3.04262e-05	187	2830
MyCode	239.5	239	Neoplasms of unspecified nature	rs7098202	10:80583089	A	0.865122	0.134878	1.44256	0.331653	1.36383e-05	21	2978
MyCode	173.3	173	Other malignant neoplasm of skin	rs12573430	10:80800946	T	0.926563	0.073437	1.27846	0.320951	6.79499e-05	39	2984
MyCode	173.3	173	Other malignant neoplasm of skin	RS11002793	10:80801482	A	0.926422	0.073578	1.27365	0.320896	7.21605e-05	39	2985
MyCode	285.29	285	Other and unspecified anemias	RS780159	10:80907147	G	0.593915	0.406085	2.23086	0.570323	9.16966e-05	13	3011
MyCode	454.9	454	Varicose veins	rs78460404	10:81030451	C	0.952389	0.047611	1.85017	0.452458	4.32961e-05	16	2998
MyCode	454.9	454	Varicose veins	rs117441584	10:81030931	C	0.952428	0.047572	1.84972	0.452396	4.33775e-05	16	2990
MyCode	454.9	454	Varicose veins	rs74517371	10:81032556	T	0.952555	0.047445	1.85211	0.452322	4.22758e-05	16	2998
MyCode	454.9	454	Varicose veins	rs76360984	10:81035414	G	0.952555	0.047445	1.85211	0.452322	4.22758e-05	16	2998
MyCode	454.9	454	Varicose veins	rs76474978	10:81036106	C	0.95257	0.04743	1.85234	0.452317	4.21766e-05	16	2999
MyCode	454.9	454	Varicose veins	rs78080338	10:81044184	G	0.953589	0.046411	1.86305	0.451279	3.65317e-05	16	2979
MyCode	786.6	786	Symptoms involving respiratory system and other chest symptoms	rs11002911	10:81051855	G	0.9545	0.0455	1.2041	0.305504	8.1024e-05	55	2956
MyCode	300	300	Anxiety dissociative and somatoform disorders	rs10508344	10:8222212	G	0.901786	0.098214	0.593049	0.141178	2.66055e-05	224	2800
MyCode	482.9	482	Other bacterial pneumonia	RS7097656	10:82250831	C	0.793485	0.206515	1.37526	0.329962	3.0735e-05	20	3004
MyCode	362.5	362	Degeneration of macula and posterior pole of retina	RS1764073	10:83965348	G	0.789683	0.210317	1.05892	0.262729	5.56704e-05	32	2992
BioVU	787.9	787	Symptoms involving digestive system	rs1937973	10:84230916	G	0.957227	0.042773	1.1237	0.26188	1.77933e-05	95	2804
BioVU	733	733	Osteoporosis	rs2062020	10:84333436	C	0.893929	0.106071	0.74755	0.18365	4.69093e-05	138	2761
MyCode	998.13	998	Other complications of procedures NEC	RS1475706	10:84685244	G	0.850033	0.149967	1.59244	0.377785	2.49554e-05	16	3008
MyCode	442.2	442	Other aneurysm	RS6585878	10:86475581	A	0.878472	0.121528	1.10145	0.260487	2.35334e-05	38	2986
MyCode	442.2	442	Other aneurysm	rs17104004	10:86480665	C	0.878392	0.121608	1.10142	0.260487	2.35469e-05	38	2984
BioVU	410	410	myocardial infarction	rs12412087	10:8651305	G	0.928941	0.071059	0.982311	0.252241	9.84719e-05	76	2823
BioVU	785.1	785	Symptoms involving cardiovascular system	rs7098517	10:88343979	C	0.860642	0.139358	0.858249	0.201052	1.96539e-05	70	2829
MyCode	300	300	Anxiety dissociative and somatoform disorders	rs11202709	10:90074005	A	0.731598	0.268402	0.420945	0.103988	5.16572e-05	223	2793
MyCode	300	300	Anxiety dissociative and somatoform disorders	rs11202710	10:90074140	G	0.651475	0.348525	0.426264	0.100257	2.12121e-05	223	2794
MyCode	300	300	Anxiety dissociative and somatoform disorders	rs11202711	10:90074145	A	0.653349	0.346651	0.426533	0.100428	2.16523e-05	223	2793
MyCode	300	300	Anxiety dissociative and somatoform disorders	RS10887800	10:90075843	G	0.500331	0.499669	-0.397498	0.102027	9.77951e-05	224	2800
MyCode	300	300	Anxiety dissociative and somatoform disorders	rs1426618	10:90076715	C	0.50083	0.49917	-0.405158	0.101802	6.89552e-05	224	2789
MyCode	300	300	Anxiety dissociative and somatoform disorders	rs11202716	10:90087412	G	0.503981	0.496019	0.407713	0.101703	6.10156e-05	224	2790
MyCode	300	300	Anxiety dissociative and somatoform disorders	rs11202717	10:90089525	G	0.731598	0.268402	0.422186	0.103724	4.69535e-05	224	2792
MyCode	300	300	Anxiety dissociative and somatoform disorders	rs11202719	10:90091325	C	0.650762	0.349238	0.423239	0.100452	2.51626e-05	223	2795
MyCode	300	300	Anxiety dissociative and somatoform disorders	rs61855363	10:90092894	C	0.730807	0.269193	0.428555	0.103698	3.58487e-05	224	2798
MyCode	300	300	Anxiety dissociative and somatoform disorders	rs11594050	10:90093298	C	0.728401	0.271599	0.421605	0.103296	4.474e-05	224	2797
MyCode	300	300	Anxiety dissociative and somatoform disorders	rs1346226	10:90094461	T	0.502814	0.497186	0.412742	0.102004	5.20274e-05	223	2798
MyCode	300	300	Anxiety dissociative and somatoform disorders	rs10887806	10:90094924	C	0.500993	0.499007	0.413278	0.101951	5.04166e-05	223	2798
MyCode	300	300	Anxiety dissociative and somatoform disorders	rs11202723	10:90095339	A	0.500662	0.499338	0.411057	0.102052	5.6274e-05	223	2797
MyCode	300	300	Anxiety dissociative and somatoform disorders	RS17424286	10:90095915	G	0.652447	0.347553	0.419372	0.100048	2.76882e-05	224	2800
BioVU	276	276	Disorders of fluid electrolyte and acid-base balance	rs72820004	10:90096580	G	0.928892	0.071108	0.783177	0.194329	5.57387e-05	129	2768
MyCode	300	300	Anxiety dissociative and somatoform disorders	rs11202727	10:90104705	A	0.731744	0.268256	0.432004	0.104296	3.44132e-05	221	2778
MyCode	300	300	Anxiety dissociative and somatoform disorders	rs3891323	10:90131045	G	0.728652	0.271348	0.434922	0.103842	2.81037e-05	223	2775
MyCode	300	300	Anxiety dissociative and somatoform disorders	rs792221	10:90133576	T	0.728088	0.271912	0.435595	0.103606	2.61859e-05	224	2788
MyCode	300	300	Anxiety dissociative and somatoform disorders	rs792220	10:90134370	C	0.728946	0.271054	0.429868	0.103569	3.3168e-05	224	2792
MyCode	300	300	Anxiety dissociative and somatoform disorders	rs61855400	10:90139755	C	0.729084	0.270916	0.429996	0.103539	3.28193e-05	224	2788
BioVU	296	296	Episodic mood disorders	rs792231	10:90161745	C	0.731804	0.268196	1.31743	0.319705	3.77624e-05	21	2878
BioVU	296	296	Episodic mood disorders	rs792201	10:90164840	G	0.731804	0.268196	1.31743	0.319705	3.77624e-05	21	2878
BioVU	296	296	Episodic mood disorders	rs11816967	10:90188608	A	0.731665	0.268335	1.31662	0.31985	3.84886e-05	21	2856
BioVU	296	296	Episodic mood disorders	rs78750775	10:90189631	G	0.731665	0.268335	1.31662	0.31985	3.84886e-05	21	2856
BioVU	296	296	Episodic mood disorders	rs1573074	10:90195260	T	0.73169	0.26831	1.31773	0.319863	3.794e-05	21	2860
BioVU	296	296	Episodic mood disorders	rs76167451	10:90196770	T	0.731597	0.268403	1.31744	0.319804	3.79657e-05	21	2859
BioVU	296	296	Episodic mood disorders	rs111958828	10:90197900	A	0.732267	0.267733	1.31715	0.319364	3.71887e-05	21	2855
BioVU	296	296	Episodic mood disorders	rs17426488	10:90198801	A	0.727067	0.272933	1.30241	0.32118	5.01172e-05	21	2857
BioVU	296	296	Episodic mood disorders	rs10509547	10:90212250	A	0.72393	0.27607	1.28404	0.321127	6.37281e-05	21	2875
BioVU	296	296	Episodic mood disorders	rs79302422	10:90213096	C	0.724025	0.275975	1.28432	0.321108	6.34345e-05	21	2876
BioVU	296	296	Episodic mood disorders	rs10509548	10:90213462	C	0.724102	0.275898	1.28441	0.321103	6.33441e-05	21	2875
BioVU	296	296	Episodic mood disorders	rs17336288	10:90217310	C	0.728419	0.271581	1.29864	0.319686	4.86074e-05	21	2875
BioVU	296	296	Episodic mood disorders	rs10509550	10:90219298	T	0.729734	0.270266	1.30649	0.319727	4.38367e-05	21	2878
MyCode	440.21	440	Atherosclerosis	RS10905518	10:9168739	A	0.929398	0.070602	0.762991	0.179188	2.06219e-05	162	2862
MyCode	362.56	362	Degeneration of macula and posterior pole of retina	rs7910115	10:93193736	G	0.971065	0.028935	2.14028	0.501433	1.96947e-05	17	3007
MyCode	362.56	362	Degeneration of macula and posterior pole of retina	RS11186575	10:93220104	C	0.970899	0.029101	2.13999	0.501438	1.97498e-05	17	3007
MyCode	362.56	362	Degeneration of macula and posterior pole of retina	rs12245101	10:93271982	T	0.972185	0.027815	2.16184	0.501957	1.65608e-05	17	3003
MyCode	362.56	362	Degeneration of macula and posterior pole of retina	rs12253556	10:93285009	G	0.971707	0.028293	2.15903	0.501902	1.69502e-05	17	3005
MyCode	362.56	362	Degeneration of macula and posterior pole of retina	rs12261527	10:93288659	G	0.971221	0.028779	2.14028	0.501434	1.96946e-05	17	3006
MyCode	204.1	204	Lymphoid leukemia	rs7910977	10:94209876	C	0.871846	0.128154	1.55394	0.388849	6.43489e-05	16	2996
MyCode	204.1	204	Lymphoid leukemia	rs7895832	10:94276526	A	0.905908	0.094092	1.62622	0.411294	7.68859e-05	16	2997
MyCode	289.9	289	Other diseases of blood and blood-forming organs	rs7895832	10:94276526	A	0.905908	0.094092	1.58017	0.401321	8.23603e-05	15	2998
MyCode	204.1	204	Lymphoid leukemia	rs6583820	10:94276655	A	0.905773	0.094227	1.62647	0.411263	7.65924e-05	16	2998
MyCode	289.9	289	Other diseases of blood and blood-forming organs	rs6583820	10:94276655	A	0.905773	0.094227	1.58175	0.40121	8.06491e-05	15	2999
MyCode	204.1	204	Lymphoid leukemia	RS4646954	10:94333827	G	0.904762	0.095238	1.61386	0.410996	8.61187e-05	16	3008
MyCode	289.9	289	Other diseases of blood and blood-forming organs	RS4646954	10:94333827	G	0.904762	0.095238	1.56	0.398876	9.1913e-05	15	3009
MyCode	204.1	204	Lymphoid leukemia	rs3758505	10:94334778	A	0.904762	0.095238	1.61386	0.410996	8.61187e-05	16	3008
MyCode	289.9	289	Other diseases of blood and blood-forming organs	rs3758505	10:94334778	A	0.904762	0.095238	1.56	0.398876	9.1913e-05	15	3009
MyCode	204.1	204	Lymphoid leukemia	rs3758503	10:94336704	A	0.905991	0.094009	1.61571	0.410455	8.27173e-05	16	3005
MyCode	289.9	289	Other diseases of blood and blood-forming organs	rs3758503	10:94336704	A	0.905991	0.094009	1.56259	0.398384	8.77029e-05	15	3006
MyCode	204.1	204	Lymphoid leukemia	rs10882086	10:94365025	T	0.914352	0.085648	1.72702	0.413554	2.96619e-05	16	3008
MyCode	289.9	289	Other diseases of blood and blood-forming organs	rs10882086	10:94365025	T	0.914352	0.085648	1.69291	0.404448	2.84258e-05	15	3009
MyCode	362.01	362	Other retinal disorders	rs12259474	10:94366898	A	0.982143	0.017857	1.80985	0.463716	9.50335e-05	36	2988
MyCode	459.81	459	Other disorders of circulatory system	rs17107758	10:94367033	A	0.961958	0.038042	1.25509	0.30158	3.15873e-05	64	2959
MyCode	459.81	459	Other disorders of circulatory system	rs11818708	10:94392781	C	0.96243	0.03757	1.29397	0.305964	2.34587e-05	64	2957
MyCode	459.81	459	Other disorders of circulatory system	rs11818750	10:94392830	G	0.961806	0.038194	1.25118	0.301628	3.35293e-05	64	2960
MyCode	433.11	433	Occlusion and stenosis of precerebral arteries	rs7098106	10:95668327	T	0.884781	0.115219	1.04818	0.269377	9.97828e-05	34	2982
MyCode	350.1	350	Trigeminal nerve disorders	RS4304697	10:96540889	G	0.936177	0.063823	2.42041	0.561095	1.6053e-05	11	3013
MyCode	350.1	350	Trigeminal nerve disorders	rs1057910	10:96741053	A	0.933532	0.066468	2.36715	0.562744	2.5941e-05	11	3013
MyCode	715.95	715	Osteoarthrosis and allied disorders	rs1341159	10:96815619	G	0.655258	0.344742	1.29507	0.297627	1.3532e-05	26	2998
MyCode	722.9	722	Intervertebral disc disorders	RS4534508	10:98282986	C	0.844742	0.155258	1.01701	0.244856	3.27416e-05	37	2987
BioVU	202	202	Other malignant neoplasms of lymphoid and histiocytic tissue	rs508001	10:99754973	A	0.878579	0.121421	0.987981	0.211151	2.88246e-06	60	2839
MyCode	715.09	715	Osteoarthrosis and allied disorders	rs11224879	11:101448621	T	0.901765	0.098235	1.26249	0.315837	6.40766e-05	29	2974
BioVU	296.1	296	Bipolar	rs499459	11:102693186	G	0.870031	0.129969	1.18658	0.291475	4.68239e-05	29	2864
MyCode	788.31	788	Urinary incontinence	rs499459	11:102693186	G	0.873965	0.126035	1.45252	0.364128	6.63384e-05	18	3001
BioVU	296.1	296	Bipolar	rs655403	11:102708507	C	0.869685	0.130315	1.18607	0.291594	4.75124e-05	29	2864
MyCode	788.31	788	Urinary incontinence	rs655403	11:102708507	C	0.873214	0.126786	1.446	0.364714	7.34768e-05	18	2991
MyCode	682.6	682	Superficial cellulitis and abscess	rs10895510	11:103551960	T	0.963362	0.036638	1.48543	0.317851	2.96307e-06	49	2967
BioVU	788.2	788	Symptoms involving urinary system	rs7950498	11:104119650	C	0.852657	0.147343	0.974341	0.240227	4.99387e-05	47	2851
BioVU	470	470	Deviated nasal septum	rs72859181	11:10555586	C	0.988256	0.011744	2.37679	0.584821	4.82113e-05	20	2875
BioVU	599.2	599	Other disorders of urethra and urinary tract	rs1487906	11:106598286	A	0.585029	0.414971	0.682633	0.170309	6.118e-05	73	2826
BioVU	599.2	599	Other disorders of urethra and urinary tract	rs996782	11:106604810	A	0.584339	0.415661	0.680834	0.170342	6.41857e-05	73	2826
BioVU	785.6	785	Symptoms involving cardiovascular system	rs1544863	11:10676255	C	0.738531	0.261469	0.943413	0.24229	9.87123e-05	35	2864
MyCode	162.5	162	Malignant neoplasm of trachea bronchus and lung	rs35760785	11:106849400	G	0.912741	0.087259	1.62433	0.411242	7.8213e-05	14	3000
MyCode	787.2	787	Symptoms involving digestive system	rs2445107	11:106933270	A	0.666611	0.333389	0.975493	0.246465	7.56027e-05	34	2976
MyCode	725	725	Polymyalgia Rheumatica	rs12577980	11:108631764	C	0.836816	0.163184	1.32439	0.298453	9.10057e-06	26	2989
MyCode	728.85	728	Disorders of muscle ligament and fascia	rs11213050	11:109228317	A	0.944684	0.055316	1.63823	0.346289	2.23623e-06	27	2983
MyCode	780.52	780	General symptoms	RS3802842	11:111171709	A	0.721561	0.278439	0.526471	0.12946	4.76909e-05	135	2889
BioVU	436	436	Acute but ill-defined cerebrovascular disease	rs9919552	11:111959625	C	0.985152	0.014848	2.43586	0.553825	1.09123e-05	27	2869
MyCode	441.2	441	Aortic aneurysm and dissection	RS1799978	11:113346351	T	0.940642	0.059358	1.30605	0.318465	4.11241e-05	32	2992
MyCode	414.9	414	Ischemic heart disease	rs77946495	11:114269017	T	0.971704	0.028296	0.876483	0.219854	6.70097e-05	280	2724
MyCode	414.9	414	Ischemic heart disease	rs76214812	11:114282310	G	0.971381	0.028619	0.868492	0.219412	7.54958e-05	279	2726
BioVU	780.9	780	General symptoms	rs79554856	11:114284418	A	0.948593	0.051407	1.3708	0.348064	8.20442e-05	36	2843
MyCode	414.9	414	Ischemic heart disease	rs7122448	11:114288739	C	0.971372	0.028628	0.863818	0.219402	8.24543e-05	280	2724
BioVU	799.3	799	Other ill-defined and unknown causes of morbidity and mortality	rs73554063	11:114297935	T	0.83788	0.16212	0.764017	0.194045	8.23948e-05	75	2821
BioVU	799.3	799	Other ill-defined and unknown causes of morbidity and mortality	rs4938104	11:114298395	C	0.837936	0.162064	0.764231	0.19404	8.19864e-05	75	2822
BioVU	799.3	799	Other ill-defined and unknown causes of morbidity and mortality	rs7116557	11:114299674	C	0.837703	0.162297	0.780762	0.192258	4.88604e-05	76	2823
BioVU	799.3	799	Other ill-defined and unknown causes of morbidity and mortality	rs7117153	11:114300002	G	0.837703	0.162297	0.780762	0.192258	4.88604e-05	76	2823
BioVU	799.3	799	Other ill-defined and unknown causes of morbidity and mortality	rs7942551	11:114300737	C	0.837875	0.162125	0.781614	0.192216	4.77576e-05	76	2823
BioVU	799.3	799	Other ill-defined and unknown causes of morbidity and mortality	rs10891660	11:114301495	A	0.837703	0.162297	0.780762	0.192258	4.88604e-05	76	2823
BioVU	799.3	799	Other ill-defined and unknown causes of morbidity and mortality	rs11214987	11:114301641	T	0.840437	0.159563	0.80731	0.19302	2.88307e-05	76	2810
BioVU	799.3	799	Other ill-defined and unknown causes of morbidity and mortality	rs10502186	11:114301835	C	0.837703	0.162297	0.780762	0.192258	4.88604e-05	76	2823
BioVU	799.3	799	Other ill-defined and unknown causes of morbidity and mortality	rs17116987	11:114301927	T	0.838048	0.161952	0.782159	0.192174	4.7e-05	76	2823
BioVU	799.3	799	Other ill-defined and unknown causes of morbidity and mortality	rs12361873	11:114303396	C	0.837647	0.162353	0.780607	0.19226	4.90372e-05	76	2822
BioVU	70.3	70	Viral hepatitis B	rs7951844	11:114385514	G	0.865816	0.134184	1.2574	0.307066	4.2241e-05	25	2874
BioVU	70.3	70	Viral hepatitis B	rs12420560	11:114385999	G	0.866068	0.133932	1.25782	0.306904	4.15977e-05	25	2872
BioVU	70.3	70	Viral hepatitis B	rs12420571	11:114386029	G	0.865816	0.134184	1.2574	0.307066	4.2241e-05	25	2874
BioVU	70.3	70	Viral hepatitis B	rs2061145	11:114386965	C	0.861687	0.138313	1.21571	0.306365	7.24226e-05	25	2867
BioVU	70.3	70	Viral hepatitis B	rs2061144	11:114386969	T	0.861687	0.138313	1.21571	0.306365	7.24226e-05	25	2867
BioVU	70.3	70	Viral hepatitis B	rs11215030	11:114387374	A	0.862755	0.137245	1.21837	0.305823	6.77893e-05	25	2864
BioVU	70.3	70	Viral hepatitis B	rs2061143	11:114388222	T	0.862111	0.137889	1.20882	0.305471	7.58247e-05	25	2865
BioVU	70.3	70	Viral hepatitis B	rs10790019	11:114389708	T	0.859979	0.140021	1.20201	0.306556	8.8173e-05	25	2871
BioVU	70.3	70	Viral hepatitis B	rs9326244	11:114390106	C	0.859952	0.140048	1.19911	0.305811	8.81506e-05	25	2874
BioVU	70.3	70	Viral hepatitis B	rs11215031	11:114390447	T	0.862224	0.137776	1.21212	0.305316	7.18539e-05	25	2871
BioVU	70.3	70	Viral hepatitis B	rs9667836	11:114390565	T	0.859434	0.140566	1.19656	0.306207	9.31837e-05	25	2874
BioVU	70.3	70	Viral hepatitis B	rs10891691	11:114390979	C	0.859952	0.140048	1.19911	0.305811	8.81506e-05	25	2874
BioVU	70.3	70	Viral hepatitis B	rs7103402	11:114391633	C	0.860124	0.139876	1.20141	0.30606	8.6588e-05	25	2874
BioVU	70.3	70	Viral hepatitis B	rs11215033	11:114391807	G	0.861504	0.138496	1.2046	0.305125	7.88454e-05	25	2874
BioVU	70.3	70	Viral hepatitis B	rs7103827	11:114392017	C	0.859952	0.140048	1.19911	0.305811	8.81506e-05	25	2874
BioVU	70.3	70	Viral hepatitis B	rs1378543	11:114392298	T	0.859952	0.140048	1.19911	0.305811	8.81506e-05	25	2874
BioVU	70.3	70	Viral hepatitis B	rs1840585	11:114393491	G	0.859952	0.140048	1.19911	0.305811	8.81506e-05	25	2874
BioVU	70.3	70	Viral hepatitis B	rs11215034	11:114394234	C	0.859952	0.140048	1.19911	0.305811	8.81506e-05	25	2874
BioVU	70.3	70	Viral hepatitis B	rs2366362	11:114397088	A	0.859952	0.140048	1.19911	0.305811	8.81506e-05	25	2874
BioVU	70.3	70	Viral hepatitis B	rs6589433	11:114397533	T	0.859952	0.140048	1.19911	0.305811	8.81506e-05	25	2874
BioVU	70.3	70	Viral hepatitis B	rs1318849	11:114397748	C	0.861504	0.138496	1.2046	0.305125	7.88454e-05	25	2874
BioVU	70.3	70	Viral hepatitis B	rs12269781	11:114400284	G	0.859952	0.140048	1.19911	0.305811	8.81506e-05	25	2874
BioVU	70.3	70	Viral hepatitis B	rs7941923	11:114401283	C	0.859952	0.140048	1.19911	0.305811	8.81506e-05	25	2874
BioVU	70.3	70	Viral hepatitis B	rs7944960	11:114401611	A	0.859952	0.140048	1.19911	0.305811	8.81506e-05	25	2874
BioVU	70.3	70	Viral hepatitis B	rs7127901	11:114402577	C	0.859952	0.140048	1.19911	0.305811	8.81506e-05	25	2874
BioVU	70.3	70	Viral hepatitis B	rs7128010	11:114402739	A	0.859952	0.140048	1.19911	0.305811	8.81506e-05	25	2874
BioVU	70.3	70	Viral hepatitis B	rs12282557	11:114403755	T	0.861629	0.138371	1.20514	0.30506	7.79864e-05	25	2873
BioVU	70.3	70	Viral hepatitis B	rs11215048	11:114410501	A	0.859952	0.140048	1.19911	0.305811	8.81506e-05	25	2874
BioVU	70.3	70	Viral hepatitis B	rs7932181	11:114411081	C	0.859952	0.140048	1.19911	0.305811	8.81506e-05	25	2874
BioVU	70.3	70	Viral hepatitis B	rs7935156	11:114411373	A	0.861504	0.138496	1.2046	0.305125	7.88454e-05	25	2874
BioVU	70.3	70	Viral hepatitis B	rs2168324	11:114415702	G	0.861504	0.138496	1.2046	0.305125	7.88454e-05	25	2874
BioVU	70.3	70	Viral hepatitis B	rs6589438	11:114416768	T	0.859952	0.140048	1.19911	0.305811	8.81506e-05	25	2874
BioVU	70.3	70	Viral hepatitis B	rs6589439	11:114416967	A	0.859952	0.140048	1.19911	0.305811	8.81506e-05	25	2874
BioVU	70.3	70	Viral hepatitis B	rs10891699	11:114426991	T	0.860421	0.139579	1.20051	0.305568	8.53805e-05	25	2873
BioVU	70.3	70	Viral hepatitis B	rs10502190	11:114427940	G	0.860421	0.139579	1.20051	0.305568	8.53805e-05	25	2873
BioVU	70.3	70	Viral hepatitis B	rs1455649	11:114428671	G	0.861676	0.138324	1.21418	0.306088	7.28569e-05	25	2874
BioVU	70.3	70	Viral hepatitis B	rs12364094	11:114435644	T	0.861698	0.138302	1.21268	0.306195	7.47938e-05	25	2860
BioVU	70.3	70	Viral hepatitis B	rs1598464	11:114436933	A	0.861698	0.138302	1.21268	0.306195	7.47938e-05	25	2860
BioVU	70.3	70	Viral hepatitis B	rs1598466	11:114437182	A	0.861698	0.138302	1.21268	0.306195	7.47938e-05	25	2860
BioVU	70.3	70	Viral hepatitis B	rs1598467	11:114437259	G	0.861698	0.138302	1.21268	0.306195	7.47938e-05	25	2860
BioVU	70.3	70	Viral hepatitis B	rs10891700	11:114437886	C	0.861698	0.138302	1.21268	0.306195	7.47938e-05	25	2860
BioVU	70.3	70	Viral hepatitis B	rs10891701	11:114437954	A	0.861698	0.138302	1.21268	0.306195	7.47938e-05	25	2860
BioVU	70.3	70	Viral hepatitis B	rs10790023	11:114438044	T	0.861746	0.138254	1.21296	0.306186	7.44825e-05	25	2861
BioVU	70.3	70	Viral hepatitis B	rs10790024	11:114438124	C	0.861621	0.138379	1.21291	0.306219	7.46603e-05	25	2862
BioVU	70.3	70	Viral hepatitis B	rs10891703	11:114438198	G	0.861794	0.138206	1.21368	0.306078	7.33188e-05	25	2862
BioVU	70.3	70	Viral hepatitis B	rs11215058	11:114438226	A	0.861621	0.138379	1.21291	0.306219	7.46603e-05	25	2862
BioVU	70.3	70	Viral hepatitis B	rs11215059	11:114438394	G	0.861621	0.138379	1.21291	0.306219	7.46603e-05	25	2862
BioVU	70.3	70	Viral hepatitis B	rs991515	11:114439505	C	0.861746	0.138254	1.21322	0.306169	7.41398e-05	25	2861
BioVU	70.3	70	Viral hepatitis B	rs991514	11:114439611	A	0.861746	0.138254	1.21322	0.306169	7.41398e-05	25	2861
BioVU	70.3	70	Viral hepatitis B	rs991513	11:114439761	G	0.860948	0.139052	1.1908	0.304194	9.05527e-05	25	2866
BioVU	70.3	70	Viral hepatitis B	rs12421748	11:114441936	A	0.864884	0.135116	1.22284	0.303351	5.55179e-05	25	2854
BioVU	161.1	161	Malignant neoplasm of larynx	rs77403357	11:114458800	T	0.893887	0.106113	1.8555	0.412509	6.85705e-06	13	2866
BioVU	161.1	161	Malignant neoplasm of larynx	rs55746559	11:114460046	A	0.89385	0.10615	1.85501	0.412549	6.90902e-06	13	2865
MyCode	424	424	Other diseases of endocardium	RS17117217	11:114465917	T	0.849041	0.150959	0.749884	0.187378	6.28134e-05	77	2947
BioVU	161.1	161	Malignant neoplasm of larynx	rs11215096	11:114490852	G	0.893765	0.106235	1.85483	0.412465	6.89381e-06	13	2858
BioVU	161.1	161	Malignant neoplasm of larynx	rs117196106	11:114496015	A	0.882997	0.117003	1.72923	0.407551	2.20582e-05	13	2863
BioVU	161.1	161	Malignant neoplasm of larynx	rs10891727	11:114512015	G	0.880131	0.119869	1.70603	0.4064	2.69389e-05	13	2886
BioVU	161.1	161	Malignant neoplasm of larynx	rs76172339	11:114515497	A	0.88078	0.11922	1.72644	0.409353	2.47047e-05	13	2885
BioVU	161.1	161	Malignant neoplasm of larynx	rs10891728	11:114518744	T	0.880648	0.119352	1.72642	0.409436	2.48042e-05	13	2886
BioVU	161.1	161	Malignant neoplasm of larynx	rs56227695	11:114523644	T	0.880648	0.119352	1.72642	0.409436	2.48042e-05	13	2886
BioVU	161.1	161	Malignant neoplasm of larynx	rs56137536	11:114524115	A	0.880648	0.119352	1.72642	0.409436	2.48042e-05	13	2886
BioVU	161.1	161	Malignant neoplasm of larynx	rs10458937	11:114529494	C	0.880648	0.119352	1.72642	0.409436	2.48042e-05	13	2886
BioVU	161.1	161	Malignant neoplasm of larynx	rs10458961	11:114530086	A	0.880648	0.119352	1.72642	0.409436	2.48042e-05	13	2886
BioVU	161.1	161	Malignant neoplasm of larynx	rs11215131	11:114532500	G	0.880648	0.119352	1.72642	0.409436	2.48042e-05	13	2886
BioVU	161.1	161	Malignant neoplasm of larynx	rs11215135	11:114538112	A	0.880648	0.119352	1.72642	0.409436	2.48042e-05	13	2886
BioVU	161.1	161	Malignant neoplasm of larynx	rs12577752	11:114538732	T	0.880648	0.119352	1.72642	0.409436	2.48042e-05	13	2886
BioVU	161.1	161	Malignant neoplasm of larynx	rs55910516	11:114539012	C	0.881043	0.118957	1.72711	0.409074	2.42139e-05	13	2883
BioVU	161.1	161	Malignant neoplasm of larynx	rs11215136	11:114539232	C	0.880648	0.119352	1.72642	0.409436	2.48042e-05	13	2886
BioVU	161.1	161	Malignant neoplasm of larynx	rs1517687	11:114539981	G	0.880648	0.119352	1.72642	0.409436	2.48042e-05	13	2886
BioVU	161.1	161	Malignant neoplasm of larynx	rs11215137	11:114540487	T	0.880648	0.119352	1.72642	0.409436	2.48042e-05	13	2886
BioVU	161.1	161	Malignant neoplasm of larynx	rs11215138	11:114540682	G	0.880648	0.119352	1.72642	0.409436	2.48042e-05	13	2886
BioVU	161.1	161	Malignant neoplasm of larynx	rs1517688	11:114541075	T	0.880648	0.119352	1.72642	0.409436	2.48042e-05	13	2886
BioVU	161.1	161	Malignant neoplasm of larynx	rs11215142	11:114543427	T	0.883189	0.116811	1.77383	0.413044	1.75058e-05	13	2872
MyCode	715.36	715	Osteoarthrosis and allied disorders	rs11215145	11:114550041	G	0.922031	0.077969	0.847685	0.215727	8.51443e-05	82	2932
MyCode	715.36	715	Osteoarthrosis and allied disorders	rs11215146	11:114550230	G	0.922082	0.077918	0.848437	0.215717	8.38591e-05	82	2934
MyCode	424	424	Other diseases of endocardium	RS11605843	11:114552194	A	0.744048	0.255952	0.741257	0.169154	1.17524e-05	77	2947
MyCode	424	424	Other diseases of endocardium	rs1517689	11:114555664	T	0.745518	0.254482	0.739401	0.170081	1.37794e-05	76	2936
MyCode	424	424	Other diseases of endocardium	rs1400817	11:114556228	C	0.743963	0.256037	0.740795	0.169168	1.19197e-05	77	2946
BioVU	161.1	161	Malignant neoplasm of larynx	rs11533179	11:114558528	T	0.873186	0.126814	1.67222	0.41408	5.38194e-05	13	2881
BioVU	997	997	Complications affecting specified body systems not elsewhere classified	rs12274839	11:114562167	C	0.925734	0.074266	1.81352	0.465621	9.82621e-05	14	2881
BioVU	161.1	161	Malignant neoplasm of larynx	rs79987094	11:114562268	T	0.873137	0.126863	1.6693	0.414149	5.56163e-05	13	2872
BioVU	161.1	161	Malignant neoplasm of larynx	rs78297178	11:114563631	T	0.873057	0.126943	1.67093	0.414297	5.50263e-05	13	2882
BioVU	997	997	Complications affecting specified body systems not elsewhere classified	rs7109284	11:114564203	G	0.925613	0.074387	1.81517	0.465732	9.7204e-05	14	2883
MyCode	424	424	Other diseases of endocardium	rs10891731	11:114564322	C	0.777943	0.222057	0.75247	0.17231	1.25993e-05	77	2947
BioVU	161.1	161	Malignant neoplasm of larynx	rs12226340	11:114564921	A	0.872542	0.127458	1.66979	0.414651	5.64992e-05	13	2886
BioVU	161.1	161	Malignant neoplasm of larynx	rs12226353	11:114565030	A	0.872542	0.127458	1.66979	0.414651	5.64992e-05	13	2886
MyCode	424	424	Other diseases of endocardium	rs11215155	11:114565422	A	0.777943	0.222057	0.75247	0.17231	1.25993e-05	77	2947
BioVU	161.1	161	Malignant neoplasm of larynx	rs76033168	11:114567226	C	0.873054	0.126946	1.67051	0.413858	5.42698e-05	13	2878
BioVU	161.1	161	Malignant neoplasm of larynx	rs11215157	11:114568279	G	0.873269	0.126731	1.67001	0.413829	5.44863e-05	13	2875
BioVU	161.1	161	Malignant neoplasm of larynx	rs11215158	11:114568942	T	0.873181	0.126819	1.66956	0.413863	5.48137e-05	13	2873
BioVU	997	997	Complications affecting specified body systems not elsewhere classified	rs1712839	11:114571244	A	0.925407	0.074593	1.83289	0.469415	9.43737e-05	14	2875
BioVU	153.1	153	Malignant neoplasm of colon	rs12279683	11:115437364	C	0.838971	0.161029	1.41762	0.31546	6.99589e-06	22	2875
BioVU	788.1	788	Symptoms involving urinary system	rs12279683	11:115437364	C	0.838971	0.161029	1.19949	0.287506	3.01875e-05	29	2868
BioVU	153.1	153	Malignant neoplasm of colon	rs11215599	11:115438895	A	0.838454	0.161546	1.41586	0.315877	7.38383e-06	22	2875
BioVU	788.1	788	Symptoms involving urinary system	rs11215599	11:115438895	A	0.838454	0.161546	1.19726	0.287813	3.18475e-05	29	2868
BioVU	153.1	153	Malignant neoplasm of colon	rs12291124	11:115443873	C	0.83822	0.16178	1.41566	0.315989	7.46179e-06	22	2877
BioVU	788.1	788	Symptoms involving urinary system	rs12291124	11:115443873	C	0.83822	0.16178	1.19243	0.288246	3.52121e-05	29	2870
BioVU	729	729	Other disorders of soft tissues	rs12290752	11:116434429	C	0.977739	0.022261	0.990087	0.23749	3.05995e-05	243	2632
MyCode	998.59	998	Other complications of procedures NEC	rs964184	11:116648917	C	0.849585	0.150415	1.02989	0.259705	7.32067e-05	33	2982
MyCode	724.2	724	Other and unspecified disorders of back	rs4936388	11:117440404	T	0.756797	0.243203	0.532511	0.120946	1.06819e-05	171	2845
MyCode	785.6	785	Symptoms involving cardiovascular system	rs10892151	11:117531731	C	0.977295	0.022705	1.96609	0.501967	8.97407e-05	18	2999
BioVU	695.4	695	Lupus erythematosus	rs11216534	11:117629468	C	0.928596	0.071404	1.83454	0.437788	2.78355e-05	16	2883
BioVU	112	112	Candidiasis	rs4252314	11:117868517	A	0.962746	0.037254	1.82587	0.466952	9.22227e-05	16	2883
MyCode	709.9	709	Other disorders of skin and subcutaneous tissue	RS11216720	11:117909101	C	0.978671	0.021329	2.05882	0.514585	6.30925e-05	21	3003
MyCode	709.9	709	Other disorders of skin and subcutaneous tissue	rs12223183	11:117910116	G	0.978836	0.021164	2.05978	0.514589	6.26054e-05	21	3003
MyCode	110.1	110	Dermatophytosis	RS4639966	11:118573519	T	0.75463	0.24537	0.881918	0.218486	5.42568e-05	47	2977
BioVU	266	266	Deficiency of B-complex components	rs12365699	11:118743286	G	0.838737	0.161263	1.11718	0.28167	7.30005e-05	32	2867
MyCode	441.4	441	Aortic aneurysm and dissection	RS4612814	11:120594813	A	0.847222	0.152778	0.379539	0.0937255	5.13323e-05	778	2246
BioVU	473	473	Chronic sinusitis	rs1343784	11:122793880	A	0.725595	0.274405	0.683995	0.170622	6.10184e-05	71	2828
BioVU	294	294	Persistent mental disorders due to conditions classified elsewhere	rs1344615	11:12454046	C	0.941664	0.058336	1.04374	0.250658	3.12692e-05	108	2789
BioVU	294	294	Persistent mental disorders due to conditions classified elsewhere	rs7941929	11:12455128	C	0.942394	0.057606	1.08066	0.251048	1.67296e-05	108	2791
MyCode	491.2	491	Chronic bronchitis	RS1054997	11:125618813	G	0.886739	0.113261	1.98242	0.489489	5.12233e-05	11	3013
BioVU	461	461	Acute sinusitis	rs2114391	11:12569519	G	0.90307	0.09693	0.97772	0.237032	3.70992e-05	58	2841
BioVU	465	465	Acute upper respiratory infections of multiple or unspecified sites	rs7108023	11:127268774	T	0.651776	0.348224	0.859873	0.207001	3.26776e-05	50	2849
MyCode	403.9	403	hypertension	rs7106191	11:128280800	G	0.811714	0.188286	0.812164	0.193468	2.69367e-05	66	2956
MyCode	403.9	403	hypertension	RS6590328	11:128281264	G	0.811839	0.188161	0.812733	0.193461	2.65714e-05	66	2958
MyCode	403.9	403	hypertension	rs7123188	11:128281626	T	0.811714	0.188286	0.811888	0.193475	2.71263e-05	66	2956
MyCode	403.9	403	hypertension	rs11221287	11:128281918	C	0.811921	0.188079	0.819163	0.194038	2.42496e-05	66	2954
MyCode	403.9	403	hypertension	rs34431347	11:128284096	T	0.815649	0.184351	0.780895	0.19941	9.00204e-05	64	2933
MyCode	403.9	403	hypertension	rs34666372	11:128284231	A	0.811921	0.188079	0.819136	0.194043	2.42777e-05	66	2954
MyCode	403.9	403	hypertension	rs11221290	11:128287077	C	0.811774	0.188226	0.81261	0.193365	2.64016e-05	66	2949
MyCode	403.9	403	hypertension	rs12274537	11:128287850	T	0.813207	0.186793	0.819834	0.196365	2.9791e-05	65	2941
MyCode	276.9	276	Disorders of fluid electrolyte and acid-base balance	rs1894216	11:128301759	A	0.801561	0.198439	0.875351	0.214266	4.40117e-05	51	2960
MyCode	438.9	438	Late effects of cerebrovascular disease	rs10750399	11:128302174	G	0.829414	0.170586	1.55564	0.390546	6.79783e-05	16	3003
MyCode	438.9	438	Late effects of cerebrovascular disease	rs9665767	11:128314016	T	0.829798	0.170202	1.5569	0.390644	6.73482e-05	16	3001
MyCode	438.9	438	Late effects of cerebrovascular disease	RS4285885	11:128319146	G	0.833995	0.166005	1.60764	0.391521	4.02301e-05	16	3008
MyCode	38.9	38	Septicemia	RS7122859	11:128350686	C	0.916005	0.083995	1.52818	0.38438	7.01731e-05	18	3006
MyCode	240.9	240	Simple and unspecified goiter	RS10893882	11:128373736	C	0.75959	0.24041	1.28923	0.310314	3.25841e-05	22	3002
MyCode	599.7	599	Other disorders of urethra and urinary tract	rs4937341	11:128379479	C	0.934193	0.065807	1.25192	0.319646	8.98089e-05	35	2989
MyCode	599.7	599	Other disorders of urethra and urinary tract	rs79313323	11:128382754	G	0.934193	0.065807	1.25192	0.319646	8.98089e-05	35	2989
MyCode	599.7	599	Other disorders of urethra and urinary tract	rs75749683	11:128383480	T	0.934193	0.065807	1.25192	0.319646	8.98089e-05	35	2989
MyCode	599.7	599	Other disorders of urethra and urinary tract	RS3935794	11:128390677	A	0.934028	0.065972	1.25143	0.319685	9.05612e-05	35	2989
MyCode	599.7	599	Other disorders of urethra and urinary tract	rs3935795	11:128390791	T	0.934171	0.065829	1.25183	0.319647	8.99175e-05	35	2988
MyCode	599.7	599	Other disorders of urethra and urinary tract	rs3935796	11:128390927	T	0.934193	0.065807	1.25192	0.319646	8.98089e-05	35	2989
BioVU	733	733	Other disorders of bone and cartilage	rs11221442	11:128577624	G	0.755286	0.244714	-0.871979	0.220618	7.7358e-05	99	2786
BioVU	301	301	Personality disorders	rs11221453	11:128607735	T	0.91773	0.08227	1.75265	0.424605	3.66384e-05	13	2886
MyCode	726.6	726	Peripheral enthesopathies and allied syndromes	rs2323491	11:129032694	A	0.909725	0.090275	1.39726	0.34386	4.83521e-05	27	2986
MyCode	556.9	556	Ulcerative colitis	RS7941340	11:12917042	G	0.871528	0.128472	1.53805	0.370624	3.32613e-05	15	3009
MyCode	403.1	403	hypertension	rs59265937	11:129817221	A	0.983828	0.016172	2.76797	0.617364	7.34176e-06	13	2986
MyCode	250.6	250	Diabetes mellitus Type 2	RS5744015	11:1298430	C	0.953704	0.046296	1.30332	0.300468	1.44031e-05	48	2976
BioVU	200	200	Lymphosarcoma and reticulosarcoma and other specified malignant tumors of lymphatic tissue	rs17605375	11:130134510	T	0.892722	0.107278	1.15677	0.2962	9.40756e-05	32	2867
BioVU	202	202	Other malignant neoplasms of lymphoid and histiocytic tissue	rs17605375	11:130134510	T	0.892722	0.107278	0.936203	0.228929	4.32319e-05	60	2839
MyCode	272.4	272	Disorders of lipoid metabolism	rs7123981	11:130974923	G	0.919575	0.080425	-0.439463	0.0969511	5.81979e-06	1800	1209
MyCode	719.41	719	Other and unspecified disorders of joint	rs9787872	11:131718314	T	0.529804	0.470196	-0.540576	0.134796	6.06307e-05	130	2873
MyCode	367.9	367	Disorders of refraction and accommodation	RS6590724	11:133530847	C	0.920966	0.079034	0.54011	0.138178	9.27585e-05	304	2720
MyCode	781.2	781	Symptoms involving nervous and musculoskeletal systems	RS1259158	11:134024427	G	0.810516	0.189484	0.904361	0.213643	2.30542e-05	53	2971
MyCode	296.9	296	Episodic mood disorders	RS12272129	11:134177205	G	0.795139	0.204861	1.74302	0.444997	8.96892e-05	12	3012
BioVU	459	459	Other disorders of circulatory system	rs1528663	11:13967222	A	0.808555	0.191445	1.65474	0.414534	6.55708e-05	13	2886
MyCode	340	340	Multiple sclerosis	RS12419818	11:14721212	A	0.92047	0.07953	1.81523	0.455593	6.76741e-05	13	3011
MyCode	530.85	530	Diseases of esophagus	rs12417567	11:15430161	A	0.987256	0.012744	2.05646	0.467304	1.07903e-05	38	2983
BioVU	478	478	Other diseases of upper respiratory tract	rs1354329	11:16485301	G	0.705071	0.294929	0.727818	0.176137	3.59459e-05	69	2830
BioVU	478	478	Other diseases of upper respiratory tract	rs10832618	11:16509357	T	0.568678	0.431322	0.866442	0.179918	1.46647e-06	69	2814
BioVU	478	478	Other diseases of upper respiratory tract	rs4756856	11:16641718	T	0.592963	0.407037	0.859511	0.179132	1.60107e-06	69	2830
BioVU	478	478	Other diseases of upper respiratory tract	rs11024008	11:16667834	C	0.593296	0.406704	0.860747	0.179092	1.53853e-06	69	2825
BioVU	478	478	Other diseases of upper respiratory tract	rs11024021	11:16735491	G	0.589859	0.410141	0.84689	0.179191	2.28765e-06	69	2830
MyCode	410.9	410	myocardial infarction	RS5215	11:17408630	T	0.630622	0.369378	1.27347	0.316006	5.58074e-05	24	3000
BioVU	211.1	211	Benign neoplasm of other parts of digestive system	rs7926934	11:17433088	A	0.897206	0.102794	1.33668	0.341684	9.15271e-05	22	2877
MyCode	273.1	273	Disorders of plasma protein metabolism	RS2237929	11:17897414	A	0.956349	0.043651	1.82255	0.466636	9.39503e-05	19	3005
MyCode	739.2	739	Nonallopathic lesions not elsewhere classified	rs11603377	11:21999145	A	0.982622	0.017378	2.57998	0.629598	4.17064e-05	13	3008
MyCode	112	112	Candidiasis	rs7123940	11:2226225	C	0.988982	0.011018	2.80404	0.687938	4.58156e-05	12	2983
MyCode	413.9	413	Angina pectoris	RS10840595	11:2231273	C	0.843915	0.156085	0.698349	0.174644	6.3693e-05	102	2922
MyCode	413.9	413	Angina pectoris	rs12419620	11:2232553	T	0.84375	0.15625	0.69634	0.174623	6.67254e-05	102	2906
BioVU	780.7	780	General symptoms	rs721319	11:23259944	T	0.76971	0.23029	-0.47895	0.120274	6.82948e-05	288	2604
BioVU	780.7	780	General symptoms	rs989169	11:23268171	A	0.75285	0.24715	-0.462883	0.115656	6.27458e-05	289	2606
BioVU	780.7	780	General symptoms	rs7350500	11:23268425	G	0.752159	0.247841	-0.46697	0.11556	5.32362e-05	289	2606
BioVU	780.7	780	General symptoms	rs7350546	11:23268514	T	0.752504	0.247496	-0.465438	0.115584	5.65305e-05	289	2606
BioVU	780.7	780	General symptoms	rs10833998	11:23269120	G	0.752846	0.247154	-0.461706	0.115642	6.53667e-05	289	2610
BioVU	780.7	780	General symptoms	rs10834000	11:23269184	A	0.752846	0.247154	-0.461706	0.115642	6.53667e-05	289	2610
BioVU	780.7	780	General symptoms	rs12224970	11:23270560	C	0.753018	0.246982	-0.461073	0.115633	6.68092e-05	289	2610
BioVU	780.7	780	General symptoms	rs7104013	11:23271677	A	0.752673	0.247327	-0.463628	0.115561	6.02118e-05	289	2610
BioVU	780.7	780	General symptoms	rs1905195	11:23272496	G	0.75302	0.24698	-0.460582	0.115622	6.79022e-05	289	2608
BioVU	780.7	780	General symptoms	rs7124897	11:23272806	T	0.751466	0.248534	-0.471978	0.115268	4.22867e-05	289	2610
BioVU	780.7	780	General symptoms	rs10834002	11:23272869	A	0.751898	0.248102	-0.467719	0.115482	5.11869e-05	289	2609
BioVU	780.7	780	General symptoms	rs7946935	11:23276603	G	0.750863	0.249137	-0.447197	0.114667	9.61993e-05	289	2609
BioVU	780.7	780	General symptoms	rs1384468	11:23278347	G	0.750776	0.249224	-0.447924	0.114685	9.39579e-05	289	2610
BioVU	780.7	780	General symptoms	rs10767029	11:23278852	G	0.750776	0.249224	-0.447924	0.114685	9.39579e-05	289	2610
BioVU	780.7	780	General symptoms	rs10834005	11:23278909	A	0.750776	0.249224	-0.447924	0.114685	9.39579e-05	289	2610
BioVU	780.7	780	General symptoms	rs11027101	11:23279138	C	0.750776	0.249224	-0.447924	0.114685	9.39579e-05	289	2610
BioVU	780.7	780	General symptoms	rs10834011	11:23284646	C	0.744736	0.255264	-0.471921	0.114773	3.92622e-05	289	2608
BioVU	780.7	780	General symptoms	rs1564625	11:23284937	G	0.75069	0.24931	-0.448702	0.114696	9.15008e-05	289	2609
BioVU	780.7	780	General symptoms	rs2170593	11:23285227	T	0.742837	0.257163	-0.455071	0.113802	6.36638e-05	289	2608
BioVU	780.7	780	General symptoms	rs6483912	11:23285335	T	0.742837	0.257163	-0.455071	0.113802	6.36638e-05	289	2608
MyCode	440.1	440	Atherosclerosis	rs7131395	11:24599878	C	0.616733	0.383267	0.814186	0.191797	2.18559e-05	58	2966
MyCode	285.9	285	Other and unspecified anemias	rs4415760	11:24666240	G	0.801956	0.198044	0.419533	0.0938246	7.76867e-06	367	2650
MyCode	250.5	250	Diabetes mellitus Type 2	RS7395433	11:24719920	C	0.942295	0.057705	1.28946	0.309189	3.03974e-05	36	2988
BioVU	371	371	Corneal opacity and other disorders of cornea	rs7395433	11:24719920	C	0.947913	0.052087	1.98787	0.478614	3.27593e-05	14	2885
MyCode	414.9	414	Ischemic heart disease	rs10834699	11:25528550	T	0.783122	0.216878	0.422369	0.106259	7.04111e-05	279	2725
MyCode	725	725	Polymyalgia Rheumatica	rs1389454	11:26648410	T	0.855333	0.144667	1.30141	0.317185	4.07809e-05	26	2974
MyCode	725	725	Polymyalgia Rheumatica	rs11029655	11:26651116	G	0.854084	0.145916	1.29542	0.317751	4.56511e-05	26	2986
MyCode	725	725	Polymyalgia Rheumatica	rs12269966	11:26651147	T	0.854084	0.145916	1.29542	0.317751	4.56511e-05	26	2986
BioVU	824	824	Fracture of ankle	rs2237892	11:2839751	C	0.9386	0.0614	1.3307	0.314551	2.33187e-05	34	2865
MyCode	362.5	362	Degeneration of macula and posterior pole of retina	RS10767935	11:32426704	C	0.792659	0.207341	1.10571	0.261375	2.33308e-05	32	2992
MyCode	362.5	362	Degeneration of macula and posterior pole of retina	rs3858441	11:32428032	A	0.792659	0.207341	1.10571	0.261375	2.33308e-05	32	2992
BioVU	820	820	Fracture of neck of femur	rs6598040	11:330630	G	0.549845	0.450155	1.25172	0.320985	9.63479e-05	26	2873
BioVU	288	288	Diseases of white blood cells	rs11032460	11:33967637	A	0.957054	0.042946	1.48929	0.361709	3.83229e-05	33	2866
BioVU	788.1	788	Symptoms involving urinary system	rs11032460	11:33967637	A	0.957054	0.042946	1.71094	0.435669	8.59552e-05	29	2870
MyCode	789.06	789	Other symptoms involving abdomen and pelvis	RS11032460	11:33967637	A	0.946759	0.053241	1.01014	0.251389	5.86326e-05	83	2941
MyCode	286.5	286	Coagulation defects	rs117376487	11:35093202	G	0.985211	0.014789	2.12086	0.535047	7.37404e-05	27	2982
MyCode	289.9	289	Other diseases of blood and blood-forming organs	rs117026945	11:35132140	A	0.988553	0.011447	2.895	0.708869	4.42722e-05	15	2999
MyCode	715.15	715	Osteoarthrosis and allied disorders	rs117026945	11:35132140	A	0.988553	0.011447	2.33142	0.58291	6.34411e-05	26	2988
MyCode	172.5	172	Malignant melanoma of skin	rs117710268	11:35137111	G	0.988885	0.011115	2.80186	0.715458	8.99666e-05	11	3003
MyCode	289.9	289	Other diseases of blood and blood-forming organs	rs117710268	11:35137111	G	0.988885	0.011115	2.95249	0.713214	3.47751e-05	15	2999
MyCode	715.15	715	Osteoarthrosis and allied disorders	rs117710268	11:35137111	G	0.988885	0.011115	2.36295	0.584391	5.2674e-05	26	2988
MyCode	250.62	250	Diabetes mellitus Type 2	RS353565	11:35139072	T	0.790344	0.209656	1.20573	0.30788	8.9939e-05	23	3001
MyCode	250.62	250	Diabetes mellitus Type 2	rs2553813	11:35141449	A	0.807195	0.192805	1.22136	0.311201	8.68506e-05	23	2993
MyCode	250.62	250	Diabetes mellitus Type 2	rs353563	11:35142764	G	0.790478	0.209522	1.20568	0.307515	8.82896e-05	23	2991
MyCode	250.62	250	Diabetes mellitus Type 2	rs353561	11:35143503	A	0.790478	0.209522	1.20568	0.307515	8.82896e-05	23	2991
MyCode	250.62	250	Diabetes mellitus Type 2	rs2785178	11:35144986	A	0.790478	0.209522	1.20568	0.307515	8.82896e-05	23	2991
MyCode	250.62	250	Diabetes mellitus Type 2	rs626524	11:35145401	T	0.790478	0.209522	1.20568	0.307515	8.82896e-05	23	2991
MyCode	250.62	250	Diabetes mellitus Type 2	rs2553812	11:35145585	G	0.807399	0.192601	1.22189	0.310972	8.52023e-05	23	2991
MyCode	250.62	250	Diabetes mellitus Type 2	rs353580	11:35145787	A	0.790478	0.209522	1.20568	0.307515	8.82896e-05	23	2991
MyCode	250.62	250	Diabetes mellitus Type 2	rs353577	11:35146596	C	0.79074	0.20926	1.20566	0.30751	8.82881e-05	23	2990
MyCode	250.62	250	Diabetes mellitus Type 2	rs2785176	11:35146682	C	0.807335	0.192665	1.22184	0.310974	8.52761e-05	23	2990
BioVU	783	783	Symptoms concerning nutrition metabolism and development	rs12420172	11:35500956	G	0.867023	0.132977	1.88315	0.44875	2.71158e-05	12	2887
MyCode	585	585	Chronic kidney disease (CKD)	rs963811	11:35709501	G	0.98066	0.01934	2.49696	0.474365	1.41107e-07	29	2970
BioVU	560	560	Intestinal obstruction without mention of hernia	rs7103677	11:36429041	T	0.833391	0.166609	0.983438	0.22578	1.32622e-05	48	2851
BioVU	584	584	Acute renal failure	rs11601211	11:36465159	T	0.920317	0.079683	0.872507	0.219379	6.97424e-05	85	2814
BioVU	584	584	Acute renal failure	rs12281565	11:36471571	A	0.841842	0.158158	0.748697	0.179152	2.92649e-05	85	2814
BioVU	584	584	Acute renal failure	rs11600757	11:36473784	G	0.845809	0.154191	0.732352	0.181522	5.4718e-05	85	2814
BioVU	584	584	Acute renal failure	rs2303439	11:36514290	C	0.845688	0.154312	0.726825	0.180928	5.8895e-05	85	2802
BioVU	584	584	Acute renal failure	rs5030445	11:36522260	C	0.845568	0.154432	0.72763	0.180913	5.77099e-05	85	2803
BioVU	584	584	Acute renal failure	rs5030437	11:36524755	G	0.844947	0.155053	0.725285	0.181099	6.20426e-05	85	2814
BioVU	348	348	Other conditions of brain	rs16929016	11:36555840	T	0.883023	0.116977	1.12372	0.276318	4.76729e-05	37	2861
MyCode	530.3	530	Diseases of esophagus	rs867802	11:36617858	C	0.956044	0.043956	1.93679	0.439505	1.04935e-05	15	2988
MyCode	78.1	78	Other diseases due to viruses and Chlamydiae	RS11028806	11:3676824	C	0.671958	0.328042	1.3117	0.328764	6.61282e-05	21	3003
MyCode	585.3	585	Chronic kidney disease (CKD)	rs16925378	11:3677096	C	0.983278	0.016722	1.13562	0.2629	1.56323e-05	383	2637
MyCode	729.81	729	Other disorders of soft tissues	rs16925378	11:3677096	C	0.983278	0.016722	2.63434	0.611855	1.66605e-05	15	3005
BioVU	729.8	729	Other disorders of soft tissues	rs7129503	11:38645915	A	0.927216	0.072784	1.56579	0.40172	9.71069e-05	17	2882
MyCode	367.9	367	Disorders of refraction and accommodation	rs10742635	11:42637748	T	0.707575	0.292425	0.370002	0.0929987	6.93307e-05	304	2719
MyCode	367.9	367	Disorders of refraction and accommodation	RS4755620	11:42650289	A	0.707837	0.292163	0.371556	0.0929642	6.42134e-05	304	2720
BioVU	366	366	Cataract	rs886198	11:44017783	C	0.548637	0.451363	-0.554391	0.132012	2.67437e-05	150	2749
MyCode	365.02	365	Glaucoma	rs79448530	11:4598956	C	0.942876	0.057124	2.12603	0.53195	6.42384e-05	11	3000
BioVU	611	611	Other disorders of breast	rs4910524	11:4673647	G	0.865126	0.134874	0.712434	0.1731	3.85943e-05	93	2806
MyCode	715.36	715	Osteoarthrosis and allied disorders	RS3136435	11:46742426	G	0.93006	0.06994	0.937302	0.236738	7.51876e-05	82	2942
MyCode	715.36	715	Osteoarthrosis and allied disorders	rs17197710	11:47225996	T	0.918079	0.081921	0.848727	0.217932	9.84208e-05	82	2927
MyCode	491.2	491	Chronic bronchitis	rs6485967	11:49215288	C	0.949155	0.050845	2.5255	0.628174	5.81039e-05	11	3008
MyCode	715.15	715	Osteoarthrosis and allied disorders	RS16907312	11:4936613	G	0.876157	0.123843	1.16232	0.29611	8.6619e-05	26	2998
MyCode	724.02	724	Other and unspecified disorders of back	rs12421239	11:545276	G	0.783901	0.216099	0.535711	0.128357	2.99839e-05	154	2840
BioVU	586	586	RENAL FAILURE NOS	rs16930998	11:5462702	G	0.979723	0.020277	2.40635	0.587851	4.24953e-05	11	2874
BioVU	718.3	718	Other derangement of joint	rs16930998	11:5462702	G	0.979723	0.020277	2.2072	0.510231	1.51926e-05	17	2868
BioVU	707	707	Chronic ulcer of skin	rs12577167	11:5475118	A	0.873405	0.126595	0.956683	0.242794	8.13744e-05	46	2853
BioVU	719	719	Other and unspecified disorders of joint	rs4910828	11:5630635	C	0.75526	0.24474	-0.349816	0.0863219	5.06803e-05	519	2380
BioVU	354	354	Mononeuritis of upper limb and mononeuritis multiplex	rs34954482	11:563257	G	0.959549	0.040451	1.15058	0.287073	6.12472e-05	68	2812
BioVU	354	354	Mononeuritis of upper limb and mononeuritis multiplex	rs1599727	11:564045	T	0.958781	0.041219	1.12638	0.28708	8.72419e-05	68	2819
MyCode	724.02	724	Other and unspecified disorders of back	RS12802200	11:566936	C	0.809358	0.190642	0.515823	0.132354	9.7271e-05	154	2870
MyCode	724.02	724	Other and unspecified disorders of back	rs1062099	11:567627	G	0.812041	0.187959	0.535833	0.132202	5.05363e-05	154	2844
MyCode	724.02	724	Other and unspecified disorders of back	rs35788385	11:570094	G	0.809492	0.190508	0.518483	0.132468	9.07683e-05	154	2859
BioVU	790	790	Nonspecific findings on examination of blood	rs2510863	11:58266788	G	0.984477	0.015523	2.36116	0.532003	9.06946e-06	21	2878
BioVU	790	790	Nonspecific findings on examination of blood	rs10750899	11:58284951	A	0.984984	0.015016	2.40525	0.532349	6.23756e-06	21	2876
BioVU	717	717	Internal derangement of knee	rs117818025	11:599588	C	0.981103	0.018897	1.89449	0.456331	3.30207e-05	29	2855
MyCode	110.4	110	Dermatophytosis	rs74728634	11:60725702	C	0.957889	0.042111	1.82748	0.445266	4.05625e-05	17	2987
MyCode	110.4	110	Dermatophytosis	rs75725334	11:60727475	G	0.95807	0.04193	1.82749	0.445274	4.05723e-05	17	2988
BioVU	189.1	189	Malignant neoplasm of kidney and other and unspecified urinary organs	rs80346847	11:60730278	C	0.951106	0.048894	1.48557	0.375334	7.55834e-05	29	2865
MyCode	110.4	110	Dermatophytosis	rs76309090	11:60732042	A	0.957585	0.042415	1.80122	0.439546	4.1691e-05	17	2989
MyCode	110.4	110	Dermatophytosis	rs2905529	11:60738202	C	0.955975	0.044025	1.77636	0.441096	5.64574e-05	17	3004
MyCode	110.4	110	Dermatophytosis	RS1859206	11:60738832	A	0.955688	0.044312	1.77243	0.441422	5.93798e-05	17	3007
MyCode	110.4	110	Dermatophytosis	rs2905690	11:60739751	G	0.95614	0.04386	1.77838	0.441221	5.56373e-05	17	3004
MyCode	110.4	110	Dermatophytosis	rs76676738	11:60740259	G	0.956306	0.043694	1.78837	0.440867	4.98161e-05	17	3004
MyCode	110.4	110	Dermatophytosis	rs79133440	11:60744268	C	0.956004	0.043996	1.78244	0.441105	5.32575e-05	17	3006
MyCode	110.4	110	Dermatophytosis	rs117129716	11:60744793	G	0.956457	0.043543	1.79518	0.440395	4.5758e-05	17	3003
MyCode	496	496	Chronic airway obstruction not elsewhere classified	rs78778058	11:60764371	T	0.983483	0.016517	1.01118	0.254261	6.98146e-05	370	2627
BioVU	785.5	785	Symptoms involving cardiovascular system	rs2905515	11:60765187	A	0.965505	0.034495	2.38046	0.454922	1.6708e-07	16	2883
BioVU	785.5	785	Symptoms involving cardiovascular system	rs2905516	11:60767694	G	0.965988	0.034012	2.39242	0.454749	1.43295e-07	16	2880
MyCode	296.9	296	Episodic mood disorders	rs2237998	11:60772921	A	0.983006	0.016994	2.88245	0.737997	9.39256e-05	12	2989
MyCode	701.9	701	Other hypertrophic and atrophic conditions of skin	rs2237998	11:60772921	A	0.983006	0.016994	2.75216	0.627513	1.15552e-05	13	2988
MyCode	611.72	611	Other disorders of breast	rs117624126	11:60793790	G	0.987691	0.012309	2.16463	0.551556	8.68775e-05	23	2983
BioVU	785.5	785	Symptoms involving cardiovascular system	rs61897686	11:60795907	C	0.861901	0.138099	1.39776	0.357134	9.08447e-05	16	2866
BioVU	785.5	785	Symptoms involving cardiovascular system	rs56208184	11:60796476	C	0.861824	0.138176	1.39774	0.35727	9.14274e-05	16	2868
BioVU	785.5	785	Symptoms involving cardiovascular system	rs11230575	11:60796490	G	0.861824	0.138176	1.39774	0.35727	9.14274e-05	16	2868
BioVU	785.5	785	Symptoms involving cardiovascular system	rs11230576	11:60796966	G	0.861854	0.138146	1.39758	0.35716	9.11427e-05	16	2865
BioVU	785.5	785	Symptoms involving cardiovascular system	rs2905524	11:60797703	C	0.861159	0.138841	1.39405	0.357414	9.60373e-05	16	2883
MyCode	442.9	442	Other aneurysm	RS3016175	11:60830367	G	0.868882	0.131118	1.74448	0.408708	1.9698e-05	14	3010
BioVU	802	802	Fracture of skull	rs118187319	11:612382	C	0.958145	0.041855	1.8524	0.431545	1.76693e-05	21	2858
MyCode	327.8	327	Organic sleep disorders	RS2238003	11:61523735	C	0.753968	0.246032	1.11962	0.281249	6.86587e-05	28	2996
MyCode	276.6	276	Disorders of fluid electrolyte and acid-base balance	RS2524289	11:61687033	A	0.520503	0.479497	-1.34224	0.328785	4.457e-05	30	2994
MyCode	276.6	276	Disorders of fluid electrolyte and acid-base balance	RS2073588	11:61736411	A	0.942626	0.057374	1.38353	0.35171	8.3641e-05	30	2994
BioVU	802	802	Fracture of skull	rs112725555	11:621030	A	0.956454	0.043546	1.80215	0.431729	2.98958e-05	21	2861
BioVU	802	802	Fracture of skull	rs112269777	11:621242	C	0.956771	0.043229	1.80714	0.431687	2.83614e-05	21	2859
MyCode	112	112	Candidiasis	RS679626	11:62541232	G	0.979167	0.020833	2.46782	0.6315	9.31113e-05	12	3012
BioVU	355	355	Mononeuritis of lower limb	rs679626	11:62541232	G	0.982235	0.017765	2.2361	0.529375	2.39959e-05	18	2881
MyCode	719.47	719	Other and unspecified disorders of joint	rs653565	11:64212843	C	0.684603	0.315397	0.932786	0.230429	5.16494e-05	38	2982
MyCode	719.47	719	Other and unspecified disorders of joint	RS653578	11:64212852	C	0.684193	0.315807	0.931155	0.230343	5.28927e-05	38	2986
BioVU	274	274	Gout	rs523200	11:64532579	A	0.903587	0.096413	1.17449	0.278156	2.41711e-05	44	2855
BioVU	233	233	Carcinoma in situ of breast and genitourinary system	rs1004154	11:6466091	A	0.814419	0.185581	1.33217	0.320315	3.1972e-05	21	2878
MyCode	366.14	366	Cataract	chr11:65415305:D	11:65415305	CTCTCTT	0.874833	0.125167	1.46273	0.340454	1.73592e-05	20	2976
MyCode	366.14	366	Cataract	rs7119750	11:65422591	C	0.880172	0.119828	1.35583	0.339042	6.36095e-05	20	3001
MyCode	366.14	366	Cataract	RS11227247	11:65422853	A	0.878142	0.121858	1.45556	0.335763	1.45711e-05	20	3004
MyCode	366.14	366	Cataract	rs2306365	11:65427346	G	0.880298	0.119702	1.35593	0.338942	6.32116e-05	20	3000
MyCode	366.14	366	Cataract	rs4930158	11:65428302	G	0.880424	0.119576	1.35651	0.338811	6.2352e-05	20	2999
MyCode	366.14	366	Cataract	RS7101916	11:65431360	C	0.880126	0.119874	1.35597	0.339029	6.34606e-05	20	3004
MyCode	366.14	366	Cataract	rs1962691	11:65433189	A	0.880212	0.119788	1.35627	0.338918	6.28747e-05	20	3002
MyCode	366.14	366	Cataract	rs56115979	11:65438215	C	0.880716	0.119284	1.3581	0.338487	6.01377e-05	20	2998
MyCode	366.14	366	Cataract	rs35927673	11:65440049	T	0.879728	0.120272	1.35326	0.339208	6.62244e-05	20	2994
MyCode	366.14	366	Cataract	rs3862385	11:65440432	T	0.879768	0.120232	1.35377	0.339123	6.55234e-05	20	2995
BioVU	511	511	Pleurisy	rs559298	11:65998757	A	0.927389	0.072611	0.879273	0.211819	3.30944e-05	96	2803
MyCode	365.02	365	Glaucoma	rs12292546	11:6652416	C	0.987073	0.012927	2.87441	0.713352	5.59106e-05	11	3006
MyCode	577	577	Diseases of pancreas	rs12292546	11:6652416	C	0.987073	0.012927	2.2687	0.575261	8.02092e-05	21	2996
MyCode	726.1	726	Peripheral enthesopathies and allied syndromes	RS2229745	11:66617790	G	0.984788	0.015212	1.7275	0.401749	1.70846e-05	60	2964
MyCode	780.93	780	General symptoms	RS4988300	11:68088831	G	0.516204	0.483796	1.01544	0.250729	5.12292e-05	40	2984
BioVU	724.1	724	Other and unspecified disorders of back	rs676318	11:68217420	T	0.934978	0.065022	1.0202	0.230948	9.98688e-06	84	2815
MyCode	287.5	287	Purpura and other hemorrhagic conditions	rs118067545	11:682373	C	0.985977	0.014023	2.49261	0.484037	2.61008e-07	29	2966
MyCode	434.91	434	Occlusion of cerebral arteries	rs7106259	11:68298512	T	0.714947	0.285053	1.1166	0.275204	4.96275e-05	28	2996
MyCode	434.91	434	Occlusion of cerebral arteries	rs7109294	11:68332093	T	0.727679	0.272321	1.16947	0.273442	1.89557e-05	28	2996
MyCode	434.91	434	Occlusion of cerebral arteries	RS2510389	11:68408004	C	0.874669	0.125331	1.17108	0.299651	9.30119e-05	28	2996
MyCode	729.2	729	Other disorders of soft tissues	RS2510389	11:68408004	C	0.874669	0.125331	1.60354	0.366007	1.18043e-05	15	3009
BioVU	455	455	Hemorrhoids	rs17136727	11:69395443	C	0.922491	0.077509	1.26399	0.31646	6.49278e-05	28	2862
BioVU	253	253	Disorders of the pituitary gland and its hypothalamic control	rs7479018	11:69563733	C	0.64229	0.35771	1.10752	0.274323	5.40763e-05	30	2869
MyCode	595	595	Cystitis	RS6597990	11:697761	T	0.672619	0.327381	1.08783	0.253577	1.78703e-05	35	2989
MyCode	595	595	Cystitis	rs10902197	11:698443	T	0.672471	0.327529	1.09034	0.25361	1.71348e-05	35	2980
BioVU	790.7	790	Nonspecific findings on examination of blood	rs12293143	11:705404	A	0.916695	0.083305	1.22693	0.30505	5.76874e-05	32	2867
BioVU	191	191	Malignant neoplasm of brain	rs3020043	11:70985372	T	0.844983	0.155017	1.33919	0.342385	9.1784e-05	19	2871
BioVU	191	191	Malignant neoplasm of brain	rs7113007	11:70992478	A	0.846738	0.153262	1.34931	0.342156	8.02825e-05	19	2878
MyCode	382.9	382	Otitis media and Eustachian tube disorders	rs11602848	11:71022055	C	0.896863	0.103137	1.4203	0.363371	9.28082e-05	19	2977
MyCode	382.9	382	Otitis media and Eustachian tube disorders	rs11233076	11:71023090	G	0.896735	0.103265	1.42019	0.363474	9.3343e-05	19	2983
BioVU	715	715	Osteoarthrosis and allied disorders	rs1792263	11:71040869	A	0.728878	0.271122	0.380218	0.0949802	6.25099e-05	307	2581
MyCode	382.9	382	Otitis media and Eustachian tube disorders	rs11233266	11:71061369	T	0.898445	0.101555	1.39717	0.358183	9.59034e-05	19	3004
BioVU	715	715	Osteoarthrosis and allied disorders	rs1660891	11:71088942	G	0.613132	0.386868	0.374981	0.089302	2.6807e-05	305	2581
BioVU	715	715	Osteoarthrosis and allied disorders	rs1790338	11:71089270	G	0.613132	0.386868	0.374981	0.089302	2.6807e-05	305	2581
BioVU	715	715	Osteoarthrosis and allied disorders	rs1792252	11:71095300	T	0.613315	0.386685	0.38472	0.0888912	1.50481e-05	308	2591
BioVU	715	715	Osteoarthrosis and allied disorders	rs1790321	11:71097633	T	0.613315	0.386685	0.38472	0.0888912	1.50481e-05	308	2591
BioVU	715	715	Osteoarthrosis and allied disorders	rs1660845	11:71099031	A	0.613315	0.386685	0.38472	0.0888912	1.50481e-05	308	2591
BioVU	715	715	Osteoarthrosis and allied disorders	rs1790318	11:71100214	A	0.613354	0.386646	0.384809	0.0888777	1.49349e-05	308	2590
MyCode	211.3	211	Benign neoplasm of other parts of digestive system	rs77281220	11:71117093	C	0.9565	0.0435	0.907799	0.202704	7.51879e-06	174	2849
MyCode	211.3	211	Benign neoplasm of other parts of digestive system	rs11233542	11:71118269	C	0.9565	0.0435	0.907799	0.202704	7.51879e-06	174	2849
MyCode	211.3	211	Benign neoplasm of other parts of digestive system	rs58906324	11:71121489	A	0.9565	0.0435	0.907799	0.202704	7.51879e-06	174	2849
MyCode	211.3	211	Benign neoplasm of other parts of digestive system	rs11233570	11:71126315	C	0.956486	0.043514	0.906761	0.202728	7.71995e-06	174	2848
BioVU	536	536	Disorders of function of stomach	rs7113783	11:71200139	G	0.935623	0.064377	1.7276	0.434066	6.8903e-05	16	2881
BioVU	536	536	Disorders of function of stomach	rs949178	11:71200320	C	0.935323	0.064677	1.72238	0.434434	7.35056e-05	16	2883
MyCode	427.81	427	Cardiac dysrhythmias	RS4539348	11:71242461	T	0.712798	0.287202	1.10341	0.257642	1.84621e-05	33	2991
MyCode	362.83	362	Other retinal disorders	RS12421674	11:72056591	C	0.926091	0.073909	1.63698	0.365563	7.53514e-06	23	3001
BioVU	780.7	780	General symptoms	rs1783587	11:72887612	T	0.625388	0.374612	-0.383413	0.0971167	7.88201e-05	289	2610
BioVU	780.7	780	General symptoms	rs1783583	11:72889432	G	0.578728	0.421272	-0.426783	0.094909	6.8996e-06	287	2590
BioVU	233	233	Carcinoma in situ of breast and genitourinary system	rs11235714	11:72997921	T	0.892549	0.107451	1.31541	0.324165	4.9531e-05	21	2878
BioVU	494	494	Bronchiectasis	rs17134356	11:75526190	C	0.869783	0.130217	1.6096	0.402887	6.46476e-05	13	2886
MyCode	250.8	250	Diabetes mellitus Type 2	RS11236561	11:75556323	G	0.926422	0.073578	1.90892	0.411391	3.48128e-06	16	3008
MyCode	412	412	myocardial infarction	RS11236561	11:75556323	G	0.926422	0.073578	0.870798	0.202681	1.73596e-05	118	2906
MyCode	365.02	365	Glaucoma	rs678108	11:75966144	T	0.899536	0.100464	2.11782	0.469031	6.32266e-06	11	3005
MyCode	788.31	788	Urinary incontinence	rs2851478	11:76085259	A	0.945053	0.054947	1.74461	0.405429	1.68401e-05	18	2994
BioVU	189.1	189	Malignant neoplasm of kidney and other and unspecified urinary organs	rs7123631	11:76097676	T	0.98469	0.01531	2.11725	0.466635	5.69876e-06	29	2845
BioVU	189.1	189	Malignant neoplasm of kidney and other and unspecified urinary organs	rs61892809	11:76100924	T	0.984229	0.015771	2.11054	0.466672	6.11026e-06	29	2856
BioVU	189.1	189	Malignant neoplasm of kidney and other and unspecified urinary organs	rs61892858	11:76110569	T	0.984434	0.015566	2.1062	0.466283	6.27251e-06	29	2862
BioVU	189.1	189	Malignant neoplasm of kidney and other and unspecified urinary organs	rs80306865	11:76112223	C	0.984434	0.015566	2.1062	0.466283	6.27251e-06	29	2862
BioVU	189.1	189	Malignant neoplasm of kidney and other and unspecified urinary organs	rs61894462	11:76113663	G	0.984434	0.015566	2.1062	0.466283	6.27251e-06	29	2862
MyCode	591	591	Hydronephrosis	RS7938584	11:76124816	G	0.988261	0.011739	2.85111	0.706926	5.50432e-05	11	3013
MyCode	591	591	Hydronephrosis	rs4944109	11:76125373	T	0.988087	0.011913	2.83902	0.70782	6.04776e-05	11	3011
MyCode	591	591	Hydronephrosis	rs10793161	11:76127824	G	0.988584	0.011416	2.86938	0.707823	5.03902e-05	11	3011
MyCode	591	591	Hydronephrosis	rs10793162	11:76127861	G	0.988584	0.011416	2.86938	0.707823	5.03902e-05	11	3011
MyCode	591	591	Hydronephrosis	rs7945460	11:76135357	A	0.988422	0.011578	2.86783	0.70782	5.08609e-05	11	3012
MyCode	591	591	Hydronephrosis	rs4945089	11:76143472	C	0.988422	0.011578	2.86783	0.70782	5.08609e-05	11	3012
MyCode	591	591	Hydronephrosis	rs10736807	11:76143667	C	0.988422	0.011578	2.86783	0.70782	5.08609e-05	11	3012
MyCode	591	591	Hydronephrosis	RS6592634	11:76147984	A	0.988261	0.011739	2.84924	0.708281	5.75219e-05	11	3013
MyCode	591	591	Hydronephrosis	rs10736808	11:76151520	C	0.988422	0.011578	2.86783	0.70782	5.08609e-05	11	3012
MyCode	591	591	Hydronephrosis	rs7125744	11:76153481	A	0.988418	0.011582	2.86741	0.707838	5.10112e-05	11	3011
MyCode	591	591	Hydronephrosis	rs7925129	11:76157686	C	0.988584	0.011416	2.88401	0.707597	4.58592e-05	11	3011
MyCode	591	591	Hydronephrosis	rs10793168	11:76158636	C	0.988584	0.011416	2.88401	0.707597	4.58592e-05	11	3011
MyCode	591	591	Hydronephrosis	rs6592637	11:76160198	A	0.988587	0.011413	2.88447	0.707589	4.57242e-05	11	3012
MyCode	709.2	709	Other disorders of skin and subcutaneous tissue	rs34407750	11:76169154	T	0.966144	0.033856	1.77793	0.430253	3.5915e-05	19	2979
MyCode	709.2	709	Other disorders of skin and subcutaneous tissue	rs114497247	11:76185374	A	0.966133	0.033867	1.77793	0.430253	3.59156e-05	19	2978
MyCode	709.2	709	Other disorders of skin and subcutaneous tissue	rs74752710	11:76201114	C	0.966133	0.033867	1.7776	0.430262	3.60502e-05	19	2978
MyCode	591	591	Hydronephrosis	rs78281794	11:76202798	G	0.989725	0.010275	2.95403	0.70858	3.06012e-05	11	3006
MyCode	591	591	Hydronephrosis	rs76620021	11:76242107	C	0.988753	0.011247	2.89104	0.707758	4.41187e-05	11	3012
MyCode	591	591	Hydronephrosis	rs3753052	11:76257535	A	0.988753	0.011247	2.89104	0.707758	4.41187e-05	11	3012
BioVU	275.3	275	Disorders of mineral metabolism	rs117676909	11:76337265	G	0.989721	0.010279	2.99095	0.705048	2.21349e-05	11	2859
MyCode	338.4	338	Pain not elsewhere classified	rs12285681	11:78289368	C	0.942672	0.057328	1.93609	0.478926	5.28681e-05	14	2995
MyCode	338.4	338	Pain not elsewhere classified	rs7946044	11:78290437	G	0.943302	0.056698	1.98451	0.490167	5.15134e-05	14	3002
MyCode	535.5	535	Gastritis and duodenitis	rs11237799	11:79067472	A	0.833774	0.166226	1.07695	0.27541	9.21542e-05	30	2993
MyCode	535.5	535	Gastritis and duodenitis	rs7932890	11:79068394	A	0.835159	0.164841	1.0904	0.276079	7.82899e-05	30	2982
MyCode	585.3	585	Chronic kidney disease (CKD)	RS10792740	11:83939591	T	0.854663	0.145337	0.449891	0.10893	3.6264e-05	384	2640
BioVU	870	870	Open wounds	rs10501579	11:84598945	A	0.928769	0.071231	1.04059	0.256747	5.05676e-05	64	2835
BioVU	870	870	Open wounds	rs17147761	11:84605753	C	0.928769	0.071231	1.03869	0.256794	5.23646e-05	64	2835
MyCode	725	725	Polymyalgia Rheumatica	rs12223670	11:85927433	G	0.908759	0.091241	1.27786	0.309956	3.74419e-05	26	2988
MyCode	780.97	780	General symptoms	rs10431169	11:86108112	T	0.948327	0.051673	1.97939	0.481569	3.9515e-05	14	3005
MyCode	820.8	820	Fracture of neck of femur	RS949538	11:88902404	G	0.913029	0.086971	1.54269	0.391035	7.97525e-05	18	3006
MyCode	202.8	202	Other malignant neoplasms of lymphoid and histiocytic tissue	RS11018542	11:88962090	C	0.921462	0.078538	1.71692	0.439357	9.31364e-05	14	3010
MyCode	440.21	440	Atherosclerosis	RS1393350	11:89011046	G	0.732308	0.267692	0.488256	0.121756	6.06861e-05	162	2862
MyCode	573.8	573	Other disorders of liver	RS11019575	11:91342130	T	0.929067	0.070933	1.90262	0.464434	4.19195e-05	13	3011
MyCode	573.8	573	Other disorders of liver	RS707319	11:91365548	C	0.928571	0.071429	1.89783	0.464667	4.42153e-05	13	3011
MyCode	429.3	429	Ill-defined descriptions and complications of heart disease	RS1255150	11:95519243	T	0.940642	0.059358	1.43504	0.363466	7.87414e-05	22	3002
BioVU	710	710	Diffuse diseases of connective tissue	rs1255150	11:95519243	T	0.948359	0.051641	2.12385	0.478019	8.87043e-06	11	2884
MyCode	429.3	429	Ill-defined descriptions and complications of heart disease	rs2097080	11:95540565	C	0.940953	0.059047	1.43847	0.363255	7.49622e-05	22	3001
BioVU	710	710	Diffuse diseases of connective tissue	rs2097080	11:95540565	C	0.948086	0.051914	2.12064	0.478796	9.46222e-06	11	2888
MyCode	300.02	300	Anxiety dissociative and somatoform disorders	rs627568	11:95569253	A	0.628477	0.371523	-0.674329	0.163075	3.54815e-05	108	2912
BioVU	710	710	Diffuse diseases of connective tissue	rs6483461	11:95651386	G	0.961165	0.038835	2.39745	0.53579	7.65525e-06	11	2873
MyCode	793.1	793	Nonspecific abnormal findings on radiological and other examination of body structure	RS1939470	11:95845917	G	0.9208	0.0792	1.83644	0.435789	2.50832e-05	14	3010
BioVU	293	293	Transient mental disorders due to conditions classified elsewhere	rs4753192	11:95956622	A	0.737323	0.262677	1.03135	0.261628	8.07858e-05	31	2868
MyCode	366.15	366	Cataract	RS1557469	11:96975093	G	0.619378	0.380622	-0.678815	0.174361	9.89514e-05	95	2929
MyCode	553.3	553	Hernia of abdominopelvic cavity	rs7118743	11:99618600	T	0.808638	0.191362	0.790694	0.195728	5.35067e-05	65	2945
MyCode	553.3	553	Hernia of abdominopelvic cavity	RS4754642	11:99619383	T	0.804729	0.195271	0.782121	0.19442	5.75013e-05	66	2958
BioVU	251	251	Other disorders of pancreatic internal secretion	rs2908699	12:10004932	G	0.963169	0.036831	2.01398	0.458738	1.13208e-05	17	2861
MyCode	272.5	272	Disorders of lipoid metabolism	rs118179644	12:10007732	G	0.93812	0.06188	1.69834	0.414643	4.20488e-05	16	3006
MyCode	272.5	272	Disorders of lipoid metabolism	rs33869	12:10007848	G	0.937955	0.062045	1.69575	0.414949	4.37677e-05	16	3006
BioVU	251	251	Other disorders of pancreatic internal secretion	rs116958710	12:10022351	A	0.969042	0.030958	2.04957	0.493704	3.30441e-05	17	2874
BioVU	251	251	Other disorders of pancreatic internal secretion	rs10844999	12:10032756	T	0.943888	0.056112	1.65145	0.415038	6.91984e-05	17	2879
BioVU	251	251	Other disorders of pancreatic internal secretion	rs11053495	12:10034513	A	0.943523	0.056477	1.63028	0.416002	8.89461e-05	17	2878
BioVU	251	251	Other disorders of pancreatic internal secretion	rs10845001	12:10034666	A	0.943774	0.056226	1.64477	0.415325	7.48853e-05	17	2882
BioVU	251	251	Other disorders of pancreatic internal secretion	rs10772220	12:10036941	T	0.943888	0.056112	1.65145	0.415038	6.91984e-05	17	2879
BioVU	251	251	Other disorders of pancreatic internal secretion	rs7310121	12:10038407	C	0.943888	0.056112	1.65145	0.415038	6.91984e-05	17	2879
BioVU	536	536	Disorders of function of stomach	rs11110208	12:100433633	T	0.939765	0.060235	1.6853	0.427674	8.12748e-05	16	2881
BioVU	595	595	Cystitis	rs11110208	12:100433633	T	0.939765	0.060235	1.87841	0.457388	4.01154e-05	14	2883
BioVU	251	251	Other disorders of pancreatic internal secretion	rs7307479	12:10044243	A	0.944387	0.055613	1.66872	0.414096	5.58254e-05	17	2878
BioVU	536	536	Disorders of function of stomach	rs11832216	12:100452832	C	0.939807	0.060193	1.68532	0.427879	8.18965e-05	16	2883
BioVU	595	595	Cystitis	rs11832216	12:100452832	C	0.939807	0.060193	1.87874	0.457839	4.0697e-05	14	2885
BioVU	251	251	Other disorders of pancreatic internal secretion	rs11053499	12:10048065	A	0.953432	0.046568	1.78765	0.4542	8.29111e-05	17	2882
BioVU	595	595	Cystitis	rs17851246	12:100482866	G	0.940456	0.059544	1.88534	0.457411	3.75984e-05	14	2883
BioVU	595	595	Cystitis	rs17029986	12:100495426	T	0.938772	0.061228	1.82818	0.452063	5.25314e-05	14	2885
BioVU	595	595	Cystitis	rs11110268	12:100560416	T	0.940324	0.059676	1.84342	0.450122	4.21494e-05	14	2885
MyCode	707.12	707	Chronic ulcer of skin	rs74568970	12:10088446	G	0.950399	0.049601	2.02778	0.512459	7.59097e-05	11	2993
MyCode	793.1	793	Nonspecific abnormal findings on radiological and other examination of body structure	RS17030365	12:101018081	C	0.97338	0.02662	2.05362	0.510186	5.69162e-05	14	3010
MyCode	729.3	729	Other disorders of soft tissues	RS7302084	12:10102441	T	0.888724	0.111276	0.799143	0.185939	1.72443e-05	111	2913
MyCode	428	428	Heart failure	RS4764327	12:10364362	C	0.591601	0.408399	0.426377	0.103734	3.95176e-05	223	2801
MyCode	428.32	428	Heart failure	rs17033662	12:103676625	T	0.844154	0.155846	1.74899	0.344937	3.96834e-07	19	3000
MyCode	428.32	428	Heart failure	rs2374054	12:103752882	A	0.828524	0.171476	1.59143	0.337301	2.38034e-06	19	2996
MyCode	428.32	428	Heart failure	RS11111539	12:103761292	G	0.735119	0.264881	1.59162	0.34827	4.87573e-06	19	3005
MyCode	428.32	428	Heart failure	rs4462440	12:103763208	T	0.831068	0.168932	1.62254	0.33876	1.67094e-06	19	2997
BioVU	796.2	796	Other nonspecific abnormal findings	rs17036007	12:105032581	A	0.934805	0.065195	1.90887	0.482143	7.52195e-05	12	2887
MyCode	241	241	Nontoxic nodular goiter	RS1035768	12:106989040	C	0.862599	0.137401	1.28523	0.31975	5.83259e-05	22	3002
MyCode	375.15	375	Disorders of lacrimal system	rs17038732	12:107113769	G	0.981806	0.018194	1.95632	0.455547	1.75136e-05	26	2997
BioVU	244.1	244	Acquired hypothyroidism	rs7973935	12:107799741	C	0.96792	0.03208	1.49187	0.377232	7.66061e-05	38	2861
BioVU	244.1	244	Acquired hypothyroidism	rs10778560	12:107801401	A	0.967736	0.032264	1.48315	0.37725	8.44283e-05	38	2860
MyCode	244	244	Acquired hypothyroidism	rs2375015	12:109227765	A	0.728297	0.271703	1.63645	0.415256	8.12055e-05	13	3005
BioVU	327.3	327	Organic sleep disorders	rs4766567	12:111707556	G	0.841325	0.158675	0.662221	0.163282	4.99877e-05	101	2798
MyCode	346.11	346	Migraine	RS4766567	12:111707556	G	0.839616	0.160384	1.54236	0.376405	4.17424e-05	17	3007
BioVU	327.3	327	Organic sleep disorders	rs3809283	12:111707754	A	0.841905	0.158095	0.668249	0.163533	4.38255e-05	101	2796
MyCode	346.11	346	Migraine	rs3809283	12:111707754	A	0.840743	0.159257	1.59461	0.380968	2.84334e-05	17	2997
BioVU	327.3	327	Organic sleep disorders	rs4766568	12:111724699	T	0.870069	0.129931	0.70327	0.169829	3.45719e-05	101	2789
BioVU	327.3	327	Organic sleep disorders	rs3809278	12:111725185	C	0.869783	0.130217	0.700863	0.16995	3.72458e-05	101	2798
MyCode	346.11	346	Migraine	RS2301658	12:111733274	C	0.834821	0.165179	1.48075	0.372482	7.02764e-05	17	3007
BioVU	327.3	327	Organic sleep disorders	rs10849930	12:111739236	T	0.838565	0.161435	0.669366	0.162352	3.74074e-05	101	2798
BioVU	327.3	327	Organic sleep disorders	rs3742007	12:111747963	C	0.868385	0.131615	0.703187	0.170422	3.6887e-05	100	2791
MyCode	252.01	252	Disorders of parathyroid gland	rs77838113	12:111965525	A	0.98	0.02	2.74067	0.635259	1.6014e-05	14	2986
MyCode	252.01	252	Disorders of parathyroid gland	rs76821272	12:112009141	A	0.97952	0.02048	2.72185	0.635437	1.84032e-05	14	2989
BioVU	356	356	Hereditary and idiopathic perial neuropathy	rs968529	12:112234368	C	0.939634	0.060366	1.23343	0.30533	5.35282e-05	39	2860
MyCode	592.1	592	Nephrolithiasis	RS968529	12:112234368	C	0.932705	0.067295	1.55424	0.370908	2.78486e-05	25	2999
BioVU	327.3	327	Organic sleep disorders	rs7306501	12:112440847	A	0.986197	0.013803	1.46864	0.355962	3.69385e-05	101	2797
MyCode	702.19	702	Other dermatoses	rs7306501	12:112440847	A	0.985946	0.014054	1.90287	0.478952	7.09757e-05	46	2978
BioVU	327.3	327	Organic sleep disorders	rs7304461	12:112469155	T	0.986025	0.013975	1.45881	0.355743	4.11815e-05	101	2797
MyCode	702.19	702	Other dermatoses	rs7304461	12:112469155	T	0.985936	0.014064	1.90269	0.478954	7.10959e-05	46	2976
BioVU	327.3	327	Organic sleep disorders	rs11066148	12:112512945	G	0.986025	0.013975	1.45883	0.355742	4.11694e-05	101	2797
MyCode	702.19	702	Other dermatoses	rs11066148	12:112512945	G	0.985946	0.014054	1.90287	0.478952	7.09757e-05	46	2978
MyCode	571.8	571	Chronic liver disease and cirrhosis	rs4534647	12:112554962	C	0.982143	0.017857	1.54572	0.368092	2.67783e-05	81	2943
BioVU	327.3	327	Organic sleep disorders	rs12318542	12:112555702	G	0.985857	0.014143	1.44719	0.355494	4.68301e-05	101	2798
MyCode	702.19	702	Other dermatoses	rs12318542	12:112555702	G	0.98578	0.01422	1.87681	0.477975	8.61602e-05	46	2978
BioVU	327.3	327	Organic sleep disorders	rs7299227	12:112568643	T	0.985857	0.014143	1.44719	0.355494	4.68301e-05	101	2798
MyCode	702.19	702	Other dermatoses	rs7299227	12:112568643	T	0.985946	0.014054	1.90287	0.478952	7.09757e-05	46	2978
BioVU	436	436	Acute but ill-defined cerebrovascular disease	rs11611847	12:112647772	T	0.923249	0.076751	1.44953	0.360039	5.67238e-05	27	2872
BioVU	327.3	327	Organic sleep disorders	rs73423230	12:112681838	C	0.985857	0.014143	1.44719	0.355494	4.68301e-05	101	2798
MyCode	702.19	702	Other dermatoses	rs73423230	12:112681838	C	0.985946	0.014054	1.90287	0.478952	7.09757e-05	46	2978
BioVU	327.3	327	Organic sleep disorders	rs12309786	12:112691651	G	0.984738	0.015262	1.52241	0.342128	8.59413e-06	98	2785
BioVU	588	588	Disorders resulting from impaired renal function	rs73207628	12:112694879	G	0.976348	0.023652	2.30392	0.553692	3.1685e-05	16	2859
BioVU	327.3	327	Organic sleep disorders	rs9805001	12:112702958	A	0.985857	0.014143	1.44719	0.355494	4.68301e-05	101	2798
MyCode	702.19	702	Other dermatoses	rs9805001	12:112702958	A	0.986107	0.013893	1.90308	0.478901	7.0719e-05	46	2977
BioVU	327.3	327	Organic sleep disorders	rs7308489	12:112730027	A	0.985857	0.014143	1.44719	0.355494	4.68301e-05	101	2798
MyCode	702.19	702	Other dermatoses	rs7308489	12:112730027	A	0.986107	0.013893	1.90308	0.478901	7.0719e-05	46	2977
MyCode	682.6	682	Superficial cellulitis and abscess	rs117669645	12:112751795	C	0.988553	0.011447	1.8529	0.457964	5.21116e-05	49	2965
BioVU	327.3	327	Organic sleep disorders	rs7978824	12:112782858	G	0.986193	0.013807	1.46871	0.355998	3.69767e-05	101	2796
MyCode	702.19	702	Other dermatoses	rs7978824	12:112782858	G	0.986107	0.013893	1.90308	0.478901	7.0719e-05	46	2977
BioVU	327.3	327	Organic sleep disorders	rs1362036	12:112812282	C	0.986202	0.013798	1.46927	0.356004	3.67333e-05	101	2798
[truncated: 7,940 more rows]
