# Supplementary material for: Phenome-Wide Association Study to Explore Relationships between Immune System Related Genetic Loci and Complex Traits and Diseases
Source: PLoS One. 2016 Aug 10;11(8):e0160573. doi: 10.1371/journal.pone.0160573 (PMC4980020; doi:10.1371/journal.pone.0160573)
Supplement: S3 Table — (XLSX) [file pone.0160573.s004.xlsx]

## Sheet: S3_Table_ebi_grasp_catalog_pval
Gene	Distance (bp)	Direction	Chromosome:BP	SNP	ICD-9 Code	MyCode ICD-9 Code Description	Minor Allele	MyCode MAF	BioVU MAF	MyCode Beta	BioVU Beta	MyCode SE	BioVU SE	MyCode P-value	BioVU P-value	MyCode Cases	MyCode Controls	BioVU Cases	BioVU Controls	NHGRI-EBI Traits	GRASP Traits	Num LD SNPs	LD SNPs	ICD-9 Code in LD	Allele1	Allele2	Weight	METAL_Zscore	METAL_P-value	METAL_Direction
PLA2G2E	0	In-gene	1:20248361	rs1108975	729.1	MYALGIA AND MYOSITIS NOS	G	0.120701	0.107907	0.471563	1.19909	0.161076	0.257754	0.00341611	3.29e-06	136	2888	43	2853			3	rs1108973,rs1108974,rs2233688	729.1-Other disorders of soft tissues	t	g	5920	5.346	8.99e-08	++
PLA2G2E	0	In-gene	1:20248651	rs1108973	729.1	MYALGIA AND MYOSITIS NOS	G	0.120701	0.108006	0.471563	1.19886	0.161076	0.257794	0.00341611	3.31e-06	136	2888	43	2855			2	rs1108974,rs2233688	729.1-Other disorders of soft tissues	a	g	5922	5.345	9.03e-08	++
PLA2G2E	0	In-gene	1:20248709	rs1108974	729.1	MYALGIA AND MYOSITIS NOS	G	0.120701	0.108141	0.471563	1.19806	0.161076	0.257839	0.00341611	3.38e-06	136	2888	43	2856			1	rs2233688	729.1-Other disorders of soft tissues	a	g	5923	5.343	9.16e-08	++
RPL7P48	65739	downstream	17:49514043	rs11869607	281.1	Other vitamin B12 deficiency anemia	G	0.064815	0.080228	1.53012	1.41641	0.381249	0.478512	5.98e-05	0.003076	21	3003	16	2882			0	NA	NA	t	g	5922	4.939	7.87e-07	++
ZBTB46	0	In-gene	20:62392652	rs6010642	781.2	Abnormality of gait	C	0.494048	0.48308	-0.845395	-0.530148	0.22155	0.179768	0.000135729	0.00318733	53	2971	73	2823			2	rs6010646,rs6011091	781.2-Symptoms involving nervous and musculoskeletal systems	t	c	5920	-4.79	1.67e-06	--
ZBTB46	0	In-gene	20:62393480	rs6011091	781.2	Abnormality of gait	T	0.493882	0.482913	-0.844964	-0.529011	0.221732	0.179733	0.000138546	0.00324721	53	2971	73	2824			1	rs6010646	781.2-Symptoms involving nervous and musculoskeletal systems	a	t	5921	4.782	1.73e-06	++
ZBTB46	0	In-gene	20:62393583	rs6010646	781.2	Abnormality of gait	C	0.493882	0.482902	-0.844964	-0.528832	0.221732	0.179669	0.000138546	0.00324657	53	2971	73	2822			0	NA	NA	a	c	5919	-4.782	1.73e-06	--
ZBTB46	0	In-gene	20:62391014	rs6089770	781.2	Abnormality of gait	C	0.493882	0.482753	-0.844964	-0.526743	0.221732	0.179656	0.000138546	0.00336842	53	2971	73	2826			3	rs6010642,rs6010646,rs6011091	781.2-Symptoms involving nervous and musculoskeletal systems	t	c	5923	-4.774	1.81e-06	--
UBXN2B	15064	downstream	8:59308758	rs16923431	709.2	Scar conditions and fibrosis of skin	G	0.027556	0.028113	1.80997	1.72685	0.493341	0.572627	0.000243693	0.00256418	19	2993	16	2883			0	NA	NA	a	g	5911	4.731	2.24e-06	++
LOC100130476	15959	downstream	6:138128846	rs1416173	724.3	SCIATICA	C	0.141409	0.143597	0.623137	1.19348	0.189243	0.366139	0.000992015	0.00111554	81	2928	17	2880			0	NA	NA	a	c	5906	4.633	3.6e-06	++
RPL23AP38	18056	upstream	3:1655984	rs417975	725	POLYMYALGIA RHEUMATICA	C	0.058366	0.051742	1.2757	1.77254	0.414874	0.511306	0.00210563	0.000526909	26	2998	15	2884			0	NA	NA	t	c	5923	-4.622	3.79e-06	--
PLA2G2E	621	upstream	1:20250730	rs2233688	729.1	MYALGIA AND MYOSITIS NOS	G	0.108962	0.096413	0.617212	0.838009	0.170418	0.291738	0.000292604	0.00407278	136	2888	43	2856			0	NA	NA	a	g	5923	4.597	4.28e-06	++
PRDM15	0	In-gene	21:43236107	rs114337111	695.3	Rosacea	C	0.020743	0.018589	1.56728	1.97319	0.452707	0.654531	0.000536141	0.00257266	37	2976	12	2866			0	NA	NA	t	c	5891	-4.583	4.58e-06	--
KATNAL1	28953	downstream	13:30747813	rs12585344	424.1	AORTIC VALVE DISORDER	G	0.013092	0.014345	1.15225	2.00442	0.430534	0.532875	0.00744352	0.000168886	110	2907	30	2863			0	NA	NA	a	g	5910	-4.544	5.52e-06	--
ENOX1	15126	upstream	13:44376241	rs11619557	515	Postinflammatory pulmonary fibrosis	G	0.131118	0.119958	1.13634	1.48414	0.431247	0.39259	0.0084136	0.000156581	13	3011	15	2861			0	NA	NA	a	g	5900	4.526	6.02e-06	++
KATNAL1	37608	downstream	13:30739158	rs2183350	424.1	AORTIC VALVE DISORDER	C	0.013079	0.014681	1.14943	1.96993	0.43028	0.531718	0.00755434	0.000211532	110	2910	30	2865			0	NA	NA	a	c	5915	-4.501	6.77e-06	--
ALOX5	0	In-gene	10:45939617	rs2229136	791	Proteinuria	G	0.063081	0.065721	0.876755	1.45025	0.260825	0.485419	0.000775306	0.00281146	61	2951	14	2877			0	NA	NA	a	g	5903	4.492	7.06e-06	++
RAB3A	958	upstream	19:18315831	rs2049051	785.1	Palpitations	G	0.301753	0.311314	0.644152	0.43918	0.173658	0.169809	0.000207824	0.00970083	71	2953	70	2829			0	NA	NA	a	g	5923	4.46	8.2e-06	++
LOC646498	0	In-gene	3:49228501	rs4541435	564.1	IRRITABLE BOWEL SYNDROME	C	0.0155	0.011672	1.36958	1.82339	0.450604	0.565059	0.00237026	0.00125138	56	2944	29	2841			0	NA	NA	t	c	5870	-4.429	9.46e-06	--
ARHGAP31	0	In-gene	3:119136267	rs115630304	791	Proteinuria	G	0.056016	0.064142	0.921215	1.45692	0.283209	0.486264	0.00114285	0.00273417	61	2956	14	2878			9	rs17203132,rs17203139,rs17281626,rs17281633,rs6789753,rs6799315,rs75416321,rs76407191,rs79327544	791.0-Nonspecific findings on examination of urine	c	g	5909	4.42	9.86e-06	++
ZNF804A	61827	downstream	2:185401265	rs17430153	724.3	SCIATICA	C	0.246362	0.252252	0.468444	1.20691	0.168444	0.349981	0.00541911	0.00056371	81	2943	17	2869			2	rs4399684,rs55732877	724.3-Other and unspecified disorders of back	a	c	5910	4.399	1.09e-05	++
SERINC5	0	In-gene	5:79501815	rs6880905	591	Hydronephrosis	C	0.09375	0.107796	1.3158	1.22127	0.49739	0.342724	0.00815895	0.000366068	11	3013	23	2876			0	NA	NA	t	c	5923	-4.383	1.17e-05	--
KRTAP5-3	55	upstream	11:1629747	rs7108647	496	Chronic airway obstruction, not elsewhere classified	C	0.07539	0.074671	0.447817	0.69225	0.137485	0.23714	0.0011251	0.0035098	371	2640	80	2806			0	NA	NA	t	c	5897	4.37	1.24e-05	++
ERRFI1	9390	downstream	1:8062388	rs11801326	333.1	Essential and other specified forms of tremor	C	0.427673	0.415313	0.8282	0.975591	0.289722	0.297422	0.00425516	0.00103748	26	2995	26	2867			4	rs12088110,rs6704330,rs72634228,rs9756	333.1-Other extrapyramidal disease and abnormal movement disorders	a	c	5914	-4.337	1.44e-05	--
ERRFI1	8250	downstream	1:8063528	rs12088110	333.1	Essential and other specified forms of tremor	G	0.428169	0.416148	0.827197	0.972826	0.289746	0.297355	0.00430493	0.00106941	26	2995	26	2866			3	rs6704330,rs72634228,rs9756	333.1-Other extrapyramidal disease and abnormal movement disorders	a	g	5913	-4.329	1.5e-05	--
MYT1L	331729	upstream	2:2666773	rs896227	340	MULTIPLE SCLEROSIS	G	0.160053	0.147465	1.14409	1.00402	0.41133	0.301768	0.0054118	0.000877476	13	3011	28	2871			0	NA	NA	a	g	5923	-4.315	1.6e-05	--
PARK7	12106	upstream	1:8057447	rs12087103	333.1	Essential and other specified forms of tremor	G	0.428904	0.417621	0.825312	0.966952	0.289559	0.297339	0.0043687	0.00114588	26	2984	26	2857			6	rs11801326,rs12088110,rs55662800,rs6704330,rs72634228,rs9756	333.1-Other extrapyramidal disease and abnormal movement disorders	a	g	5893	-4.312	1.62e-05	--
MAGI3	0	In-gene	1:113974344	rs12071016	781.2	Abnormality of gait	G	0.201786	0.196292	0.700871	0.520305	0.213429	0.185763	0.00102396	0.00509583	53	2970	73	2813			0	NA	NA	a	g	5909	4.306	1.66e-05	++
LOC100130891	7512	upstream	8:28104028	rs7015363	785.6	Enlargement of lymph nodes	G	0.042025	0.038289	1.43317	1.27105	0.504952	0.395482	0.00453656	0.00130927	18	3004	35	2864		Autism	0	NA	NA	a	g	5921	4.277	1.9e-05	++
BRDT	0	In-gene	1:92444199	rs12045408	193	Malignant neoplasm of thyroid gland	G	0.057374	0.060386	1.54669	1.26387	0.533142	0.402357	0.00371879	0.00168274	13	3011	21	2877			5	rs12024343,rs12569167,rs61779157,rs6681152,rs76647137	193-Malignant neoplasm of thyroid gland	a	g	5922	4.27	1.95e-05	++
BRDT	0	In-gene	1:92427416	rs12040031	193	Malignant neoplasm of thyroid gland	T	0.057374	0.060538	1.54669	1.26292	0.533142	0.402401	0.00371879	0.00169835	13	3011	21	2878			9	rs10783071,rs1156281,rs12024343,rs12045408,rs12569167,rs61779157,rs6604070,rs6681152,rs7541712	193-Malignant neoplasm of thyroid gland	a	t	5923	-4.269	1.97e-05	--
BRDT	0	In-gene	1:92429025	rs6604070	193	Malignant neoplasm of thyroid gland	G	0.057374	0.060538	1.54669	1.26292	0.533142	0.402401	0.00371879	0.00169835	13	3011	21	2878			8	rs1156281,rs12024343,rs12045408,rs12569167,rs61779157,rs6681152,rs7541712,rs76647137	193-Malignant neoplasm of thyroid gland	c	g	5923	4.269	1.97e-05	++
ARHGAP31	1940	upstream	3:119140262	rs79327544	791	Proteinuria	T	0.058551	0.06578	0.871945	1.42435	0.282594	0.483562	0.00203205	0.00322395	61	2962	14	2882			9	rs115431061,rs115511641,rs116524207,rs17203132,rs17203139,rs6789753,rs6799315,rs75416321,rs76407191	791.0-Nonspecific findings on examination of urine	a	t	5919	4.265	2e-05	++
POGLUT1	0	In-gene	3:119188213	rs75416321	791	Proteinuria	G	0.058532	0.06593	0.872353	1.42347	0.282591	0.483652	0.00202202	0.00324873	61	2963	14	2883			7	rs115431061,rs115511641,rs116242422,rs116524207,rs17203139,rs6799315,rs77922702	791.0-Nonspecific findings on examination of urine	t	g	5921	-4.265	2e-05	--
POGLUT1	0	In-gene	3:119196437	rs6799315	791	Proteinuria	G	0.058532	0.06593	0.872353	1.42347	0.282591	0.483652	0.00202202	0.00324873	61	2963	14	2883			6	rs115431061,rs115511641,rs116242422,rs116524207,rs17203139,rs77922702	791.0-Nonspecific findings on examination of urine	a	g	5921	-4.265	2e-05	--
TMEM39A	0	In-gene	3:119158073	rs6789753	791	Proteinuria	G	0.058551	0.065908	0.871945	1.42378	0.282594	0.483647	0.00203205	0.00324158	61	2962	14	2884			9	rs115431061,rs115511641,rs116524207,rs17203132,rs17203139,rs6799315,rs75416321,rs76407191,rs77922702	791.0-Nonspecific findings on examination of urine	a	g	5921	-4.264	2.01e-05	--
TMEM39A	0	In-gene	3:119168640	rs76407191	791	Proteinuria	C	0.058551	0.065908	0.871945	1.42378	0.282594	0.483647	0.00203205	0.00324158	61	2962	14	2884			8	rs115431061,rs115511641,rs116524207,rs17203132,rs17203139,rs6799315,rs75416321,rs77922702	791.0-Nonspecific findings on examination of urine	a	c	5921	4.264	2.01e-05	++
TMEM39A	0	In-gene	3:119168790	rs17203132	791	Proteinuria	G	0.058551	0.065908	0.871945	1.42378	0.282594	0.483647	0.00203205	0.00324158	61	2962	14	2884			8	rs115431061,rs115511641,rs116242422,rs116524207,rs17203139,rs6799315,rs75416321,rs77922702	791.0-Nonspecific findings on examination of urine	a	g	5921	4.264	2.01e-05	++
BRDT	0	In-gene	1:92433595	rs7541712	193	Malignant neoplasm of thyroid gland	C	0.057374	0.060711	1.54669	1.26038	0.533142	0.402641	0.00371879	0.00174639	13	3011	21	2878			7	rs1156281,rs12024343,rs12045408,rs12569167,rs61779157,rs6681152,rs76647137	193-Malignant neoplasm of thyroid gland	t	c	5923	-4.263	2.02e-05	--
POGLUT1	0	In-gene	3:119206620	rs116524207	791	Proteinuria	C	0.058532	0.06608	0.872353	1.42165	0.282591	0.483822	0.00202202	0.00329938	61	2963	14	2884			4	rs115431061,rs115511641,rs116242422,rs77922702	791.0-Nonspecific findings on examination of urine	t	c	5922	-4.261	2.03e-05	--
ARHGAP31	1446	upstream	3:119139768	rs17281626	791	Proteinuria	G	0.058551	0.06593	0.871945	1.42149	0.282594	0.483792	0.00203205	0.00330105	61	2962	14	2883			9	rs116524207,rs17203132,rs17203139,rs17281633,rs6789753,rs6799315,rs75416321,rs76407191,rs79327544	791.0-Nonspecific findings on examination of urine	a	g	5920	4.26	2.04e-05	++
ARHGAP31	1633	upstream	3:119139955	rs17281633	791	Proteinuria	C	0.058551	0.06593	0.871945	1.42149	0.282594	0.483792	0.00203205	0.00330105	61	2962	14	2883			9	rs115511641,rs116524207,rs17203132,rs17203139,rs6789753,rs6799315,rs75416321,rs76407191,rs79327544	791.0-Nonspecific findings on examination of urine	t	c	5920	4.26	2.04e-05	++
ARHGAP31	0	In-gene	3:119118860	rs116177831	791	Proteinuria	T	0.058551	0.06608	0.871046	1.42226	0.282603	0.483807	0.00205461	0.00328497	61	2962	14	2884			6	rs115630304,rs17281626,rs17281633,rs6789753,rs75203710,rs79327544	791.0-Nonspecific findings on examination of urine	a	t	5921	-4.259	2.05e-05	--
ARHGAP31	0	In-gene	3:119121679	rs75203710	791	Proteinuria	C	0.058697	0.06608	0.868203	1.42226	0.282641	0.483807	0.00212807	0.00328497	61	2963	14	2884			6	rs115630304,rs17281626,rs17281633,rs6789753,rs76407191,rs79327544	791.0-Nonspecific findings on examination of urine	t	c	5922	4.252	2.12e-05	++
BRDT	0	In-gene	1:92442695	rs1156281	193	Malignant neoplasm of thyroid gland	C	0.057374	0.060711	1.54669	1.24143	0.533142	0.399168	0.00371879	0.00187058	13	3011	21	2878			6	rs12024343,rs12045408,rs12569167,rs61779157,rs6681152,rs76647137	193-Malignant neoplasm of thyroid gland	a	c	5923	4.249	2.15e-05	++
MAGI3	0	In-gene	1:113943954	rs17507114	781.2	Abnormality of gait	G	0.201786	0.198654	0.700871	0.502206	0.213429	0.18492	0.00102396	0.00661166	53	2970	73	2824			1	rs12071016	781.2-Symptoms involving nervous and musculoskeletal systems	a	g	5920	4.246	2.17e-05	++
MAGI3	0	In-gene	1:113934304	rs1342650	781.2	Abnormality of gait	G	0.20172	0.199034	0.701482	0.500877	0.213408	0.184884	0.00101247	0.00674566	53	2971	73	2826			2	rs12071016,rs17507114	781.2-Symptoms involving nervous and musculoskeletal systems	a	g	5923	-4.244	2.2e-05	--
POGLUT1	0	In-gene	3:119205217	rs17203139	791	Proteinuria	G	0.058697	0.066057	0.858148	1.42215	0.280517	0.483803	0.00221957	0.00328706	61	2963	14	2885			5	rs115431061,rs115511641,rs116242422,rs116524207,rs77922702	791.0-Nonspecific findings on examination of urine	t	g	5923	4.242	2.21e-05	++
SEMA3B	142	downstream	3:50304897	rs188024255	564.1	IRRITABLE BOWEL SYNDROME	C	0.012987	0.011576	1.38047	1.72448	0.488855	0.545994	0.00474446	0.00158619	55	2948	29	2865			0	NA	NA	t	c	5897	-4.228	2.36e-05	--
GNAI2	0	In-gene	3:50290755	rs71583822	564.1	IRRITABLE BOWEL SYNDROME	C	0.012987	0.011584	1.38038	1.72376	0.488856	0.546015	0.00474726	0.00159408	55	2948	29	2863			1	rs188024255	564.1-Functional digestive disorders, not elsewhere classified	a	c	5895	-4.227	2.37e-05	--
GNAI2	0	In-gene	3:50276357	rs142550625	564.1	IRRITABLE BOWEL SYNDROME	C	0.012991	0.011592	1.38012	1.72284	0.488852	0.546031	0.00475502	0.0016038	55	2947	29	2861			2	rs188024255,rs71583822	564.1-Functional digestive disorders, not elsewhere classified	t	c	5892	-4.225	2.39e-05	--
ZBTB46	0	In-gene	20:62385479	rs7273624	781.2	Abnormality of gait	G	0.415013	0.404967	-0.6996	-0.541088	0.226591	0.187628	0.00201848	0.00392857	53	2971	73	2826			6	rs4809223,rs4809224,rs6010642,rs6010646,rs6011091,rs6089770	781.2-Symptoms involving nervous and musculoskeletal systems	a	g	5923	4.224	2.4e-05	++
IRF4	2562	downstream	6:389176	rs35162881	340	MULTIPLE SCLEROSIS	G	0.081788	0.067891	1.45395	0.971893	0.436162	0.369401	0.000857569	0.00851346	13	3007	28	2859			0	NA	NA	a	g	5907	4.223	2.41e-05	++
BRDT	0	In-gene	1:92428495	rs10783071	193	Malignant neoplasm of thyroid gland	C	0.05787	0.061745	1.53774	1.2441	0.533219	0.403545	0.00392821	0.00204973	13	3011	21	2878			9	rs1156281,rs12024343,rs12045408,rs12569167,rs61779157,rs6604070,rs6681152,rs7541712,rs76647137	193-Malignant neoplasm of thyroid gland	a	c	5923	4.217	2.47e-05	++
AEBP2	23267	upstream	12:19698439	rs12424628	591	Hydronephrosis	G	0.011913	0.017765	2.31495	1.64004	0.813164	0.526652	0.00441546	0.00184522	11	3011	23	2876			0	NA	NA	a	g	5921	-4.213	2.52e-05	--
LRRC16A	0	In-gene	6:25292401	rs10456320	380.4	Impacted cerumen	C	0.123512	0.115902	0.639428	1.15991	0.194383	0.436901	0.00100359	0.00793414	94	2930	14	2885			0	NA	NA	t	c	5923	-4.208	2.58e-05	--
ZNF804A	42191	downstream	2:185420901	rs4399684	724.3	SCIATICA	G	0.234333	0.240728	0.456478	1.13735	0.171113	0.346981	0.0076373	0.00104605	81	2919	17	2868			0	NA	NA	c	g	5885	-4.2	2.67e-05	--
ZNF804A	48874	downstream	2:185414218	rs55732877	724.3	SCIATICA	C	0.234568	0.240728	0.455343	1.13753	0.171147	0.346961	0.00780145	0.00104342	81	2916	17	2868			1	rs4399684	724.3-Other and unspecified disorders of back	t	c	5882	-4.195	2.73e-05	--
LRP1B	0	In-gene	2:142303568	rs7574682	281.1	Other vitamin B12 deficiency anemia	C	0.266038	0.266678	1.01977	0.976348	0.313683	0.365617	0.00115016	0.0075759	21	3003	16	2877			1	rs1483148	281.1-Other deficiency anemias	a	c	5917	-4.191	2.77e-05	--
LRP1B	0	In-gene	2:142302196	rs6719851	281.1	Other vitamin B12 deficiency anemia	C	0.266204	0.267382	1.01925	0.976102	0.313811	0.365309	0.00116235	0.00754035	21	3003	16	2875			2	rs1483148,rs7574682	281.1-Other deficiency anemias	t	c	5915	-4.19	2.79e-05	--
LRP1B	0	In-gene	2:142319770	rs1483148	281.1	Other vitamin B12 deficiency anemia	G	0.265869	0.269231	1.02849	0.970956	0.315214	0.366279	0.00110305	0.00802855	21	2988	16	2883			0	NA	NA	t	g	5908	4.185	2.85e-05	++
ERRFI1	0	In-gene	1:8072466	rs9756	333.1	Essential and other specified forms of tremor	C	0.42611	0.41263	0.829308	0.896357	0.289101	0.293852	0.00412319	0.00228561	26	2992	26	2864			1	rs6704330	333.1-Other extrapyramidal disease and abnormal movement disorders	t	c	5908	-4.184	2.87e-05	--
ERRFI1	0	In-gene	1:8076085	rs6704330	333.1	Essential and other specified forms of tremor	G	0.426251	0.41263	0.828725	0.896357	0.289045	0.293852	0.00414231	0.00228561	26	2991	26	2864			0	NA	NA	t	g	5907	-4.183	2.88e-05	--
ERRFI1	7200	downstream	1:8064578	rs72634228	333.1	Essential and other specified forms of tremor	G	0.426845	0.413006	0.829076	0.896488	0.28955	0.294135	0.00419225	0.00230465	26	2995	26	2865			2	rs6704330,rs9756	333.1-Other extrapyramidal disease and abnormal movement disorders	a	g	5912	4.178	2.94e-05	++
ATXN10	0	In-gene	22:46139928	rs9614511	782.1	Rash and other nonspecific skin eruption	G	0.03493	0.040014	1.66144	1.17307	0.579007	0.385865	0.00411176	0.00236494	13	2993	35	2864			0	NA	NA	a	g	5905	-4.177	2.95e-05	--
PARK7	12836	upstream	1:8058177	rs55662800	333.1	Essential and other specified forms of tremor	G	0.427152	0.413435	0.828641	0.89445	0.289634	0.294265	0.00422318	0.00236884	26	2994	26	2862			5	rs11801326,rs12088110,rs6704330,rs72634228,rs9756	333.1-Other extrapyramidal disease and abnormal movement disorders	a	g	5908	4.171	3.04e-05	++
C14orf64	0	In-gene	14:98433223	rs1478060	367.4	Presbyopia	G	0.090278	0.090704	0.425965	1.35058	0.154017	0.432425	0.0056801	0.0017886	224	2800	16	2867			0	NA	NA	a	g	5907	-4.161	3.17e-05	--
CD80,CSRP2P	0	In-gene	3:119250269	rs116242422	791	Proteinuria	C	0.063763	0.069723	0.846433	1.32639	0.274775	0.473409	0.00206682	0.00508195	61	2958	14	2876			0	NA	NA	t	c	5909	-4.161	3.17e-05	--
REV3L	0	In-gene	6:111655530	rs465969	515	Postinflammatory pulmonary fibrosis	G	0.084491	0.08296	1.22408	1.36531	0.471426	0.414394	0.0094165	0.000985212	13	3011	15	2884	Psoriasis	Psoriasis	0	NA	NA	a	g	5923	-4.16	3.18e-05	--
RORA	0	In-gene	15:61253179	rs12903220	277.7	Dysmetabolic syndrome X	C	0.306052	0.328044	0.801886	1.17051	0.274508	0.396046	0.00348708	0.00312161	28	2996	14	2885			0	NA	NA	t	c	5923	-4.155	3.25e-05	--
VAV3-AS1	12304	upstream	1:108549532	rs12039210	380.4	Impacted cerumen	C	0.062169	0.059676	0.681117	1.6261	0.248042	0.520906	0.00603324	0.00179824	94	2930	14	2885			0	NA	NA	t	c	5923	-4.146	3.38e-05	--
RPL21P71	104858	downstream	3:146889655	rs17564921	788.1	Dysuria	C	0.065707	0.071231	0.738637	1.05538	0.242032	0.376539	0.00227464	0.00506548	86	2935	29	2870			2	rs17565671,rs17565826	788.1-Symptoms involving urinary system	a	c	5920	4.141	3.45e-05	++
BRDT	0	In-gene	1:92479303	rs76647137	193	Malignant neoplasm of thyroid gland	G	0.0545	0.055633	1.6047	1.18668	0.530133	0.422475	0.00247018	0.00497161	13	2987	21	2864			0	NA	NA	a	g	5885	-4.128	3.66e-05	--
LOC100506136	59063	downstream	7:96191905	rs4346937	725	POLYMYALGIA RHEUMATICA	G	0.301295	0.290617	0.918187	0.967421	0.284374	0.372797	0.00124308	0.00945813	26	2986	15	2884			0	NA	NA	t	g	5911	4.122	3.75e-05	++
RPL21P71	81914	downstream	3:146912599	rs17565671	788.1	Dysuria	G	0.066138	0.071133	0.733855	1.04952	0.242085	0.37667	0.00243427	0.00533115	86	2938	29	2867			1	rs17565826	788.1-Symptoms involving urinary system	c	g	5920	-4.115	3.87e-05	--
ZBTB46	0	In-gene	20:62387830	rs4809224	781.2	Abnormality of gait	T	0.414897	0.40406	-0.673896	-0.53517	0.22732	0.187668	0.00303145	0.0043488	52	2962	73	2809			4	rs6010642,rs6010646,rs6011091,rs6089770	781.2-Symptoms involving nervous and musculoskeletal systems	a	t	5896	4.113	3.9e-05	++
ZBTB46	0	In-gene	20:62387549	rs4809223	781.2	Abnormality of gait	G	0.414788	0.403986	-0.674808	-0.534265	0.227393	0.18767	0.0030015	0.00441564	52	2964	73	2812			5	rs4809224,rs6010642,rs6010646,rs6011091,rs6089770	781.2-Symptoms involving nervous and musculoskeletal systems	c	g	5901	-4.112	3.92e-05	--
TAGAP	31947	upstream	6:159498130	rs524410	496	Chronic airway obstruction, not elsewhere classified	C	0.478505	0.473612	-0.247679	-0.473534	0.0832349	0.168084	0.00292355	0.00484386	372	2652	80	2819		Rheumatoid arthritis	0	NA	NA	t	c	5923	4.097	4.18e-05	++
RPL21P71	77665	downstream	3:146916848	rs17565826	788.1	Dysuria	G	0.066138	0.071157	0.733855	1.03983	0.242085	0.376998	0.00243427	0.00581227	86	2938	29	2866			0	NA	NA	t	g	5919	4.096	4.21e-05	++
LBR	6520	upstream	1:225623076	rs7539651	238.2	Neoplasm of uncertain behavior of skin	C	0.116237	0.116592	0.6215	0.707709	0.203379	0.259769	0.00224412	0.00644233	87	2937	46	2853			0	NA	NA	t	c	5923	4.089	4.32e-05	++
BRDT	9330	downstream	1:92405597	rs61779126	193	Malignant neoplasm of thyroid gland	G	0.060591	0.065489	1.48208	1.20556	0.528672	0.404198	0.00505664	0.0028581	13	2999	21	2865			9	rs10783071,rs1156281,rs12024343,rs12040031,rs12045408,rs12569167,rs61779157,rs6604070,rs7541712	193-Malignant neoplasm of thyroid gland	a	g	5898	-4.09	4.32e-05	--
TIMMDC1	258	downstream	3:119217109	rs115511641	791	Proteinuria	G	0.064649	0.070738	0.820814	1.31615	0.272936	0.474448	0.00263532	0.00553607	61	2963	14	2884			3	rs115431061,rs116242422,rs77922702	791.0-Nonspecific findings on examination of urine	c	g	5922	-4.09	4.32e-05	--
TIMMDC1	0	In-gene	3:119232937	rs115431061	791	Proteinuria	G	0.064649	0.070738	0.820814	1.31615	0.272936	0.474448	0.00263532	0.00553607	61	2963	14	2884			2	rs116242422,rs77922702	791.0-Nonspecific findings on examination of urine	a	g	5922	4.09	4.32e-05	++
CD80	0	In-gene	3:119246477	rs77922702	791	Proteinuria	C	0.064649	0.070738	0.820814	1.31615	0.272936	0.474448	0.00263532	0.00553607	61	2963	14	2884			1	rs116242422	791.0-Nonspecific findings on examination of urine	t	c	5922	4.09	4.32e-05	++
BRDT	0	In-gene	1:92452209	rs12569167	193	Malignant neoplasm of thyroid gland	T	0.055096	0.055863	1.5862	1.17849	0.530386	0.422837	0.0027838	0.00531813	13	3009	21	2870			3	rs12024343,rs6681152,rs76647137	193-Malignant neoplasm of thyroid gland	a	t	5913	-4.087	4.37e-05	--
BRDT	0	In-gene	1:92451018	rs61779157	193	Malignant neoplasm of thyroid gland	C	0.055114	0.055863	1.586	1.17849	0.530395	0.422837	0.0027878	0.00531813	13	3008	21	2870			4	rs12024343,rs12569167,rs6681152,rs76647137	193-Malignant neoplasm of thyroid gland	t	c	5912	-4.087	4.38e-05	--
TLL1	156201	upstream	4:167181809	rs396965	695.3	Rosacea	G	0.119947	0.132977	0.717652	1.40315	0.277965	0.438513	0.00982851	0.00137526	37	2981	12	2887			0	NA	NA	a	g	5917	-4.084	4.43e-05	--
PARK7	8324	upstream	1:8053665	rs72634219	333.1	Essential and other specified forms of tremor	C	0.427201	0.414182	0.828556	0.862315	0.289537	0.296449	0.00421431	0.00362803	26	2996	25	2859			9	rs11585541,rs11801326,rs12087103,rs12088110,rs55662800,rs6704330,rs72634221,rs72634228,rs9756	333.1-Other extrapyramidal disease and abnormal movement disorders	t	c	5906	-4.08	4.51e-05	--
PARK7	8952	upstream	1:8054293	rs11585541	333.1	Essential and other specified forms of tremor	G	0.427201	0.414182	0.828556	0.862315	0.289537	0.296449	0.00421431	0.00362803	26	2996	25	2859			8	rs11801326,rs12087103,rs12088110,rs55662800,rs6704330,rs72634221,rs72634228,rs9756	333.1-Other extrapyramidal disease and abnormal movement disorders	t	g	5906	-4.08	4.51e-05	--
LOC391383	9290	downstream	2:68665732	rs6719948	380.4	Impacted cerumen	C	0.2333	0.236978	0.484829	1.0411	0.160215	0.379964	0.00247713	0.00614385	94	2930	14	2885			0	NA	NA	a	c	5923	4.079	4.52e-05	++
PARK7	1493	upstream	1:8046834	rs670522	333.1	Essential and other specified forms of tremor	G	0.42739	0.414182	0.827127	0.862315	0.28943	0.296449	0.00426621	0.00362803	26	2997	25	2859			9	rs11585541,rs11801326,rs12087103,rs12088110,rs55662800,rs72634219,rs72634221,rs72634228,rs9756	333.1-Other extrapyramidal disease and abnormal movement disorders	a	g	5907	-4.077	4.56e-05	--
PARK7	0	In-gene	1:8041352	rs226258	333.1	Essential and other specified forms of tremor	G	0.427697	0.414152	0.828474	0.862154	0.289911	0.296407	0.00426753	0.00362956	26	2996	25	2858			9	rs11585541,rs11801326,rs12087103,rs12088110,rs498594,rs55662800,rs670522,rs72634219,rs72634221	333.1-Other extrapyramidal disease and abnormal movement disorders	t	g	5905	4.077	4.57e-05	++
BRDT	0	In-gene	1:92478832	rs6681152	193	Malignant neoplasm of thyroid gland	C	0.054909	0.056846	1.59677	1.16533	0.530182	0.423689	0.00259752	0.00595155	13	2992	21	2864			1	rs76647137	193-Malignant neoplasm of thyroid gland	t	c	5890	-4.076	4.58e-05	--
BRDT	0	In-gene	1:92463675	rs12024343	193	Malignant neoplasm of thyroid gland	C	0.055445	0.056191	1.5818	1.17623	0.530565	0.422995	0.00286982	0.00542377	13	2999	21	2862			2	rs6681152,rs76647137	193-Malignant neoplasm of thyroid gland	t	c	5895	-4.076	4.59e-05	--
PARK7	9572	upstream	1:8054913	rs72634221	333.1	Essential and other specified forms of tremor	G	0.427719	0.414554	0.827018	0.858452	0.289574	0.296073	0.00429037	0.00373799	26	2990	25	2854			7	rs11801326,rs12087103,rs12088110,rs55662800,rs6704330,rs72634228,rs9756	333.1-Other extrapyramidal disease and abnormal movement disorders	a	g	5895	4.069	4.72e-05	++
LOC100127962	37063	upstream	9:105317649	rs954126	782	Disturbance of skin sensation	C	0.427621	0.442221	-0.713	-0.882553	0.24439	0.311641	0.00352882	0.00462639	44	2961	28	2871			0	NA	NA	t	c	5904	4.066	4.79e-05	++
LOC100507162	0	In-gene	8:134690434	rs1975605	586	RENAL FAILURE NOS	G	0.145999	0.133149	0.725426	1.22923	0.248554	0.434401	0.00351619	0.00465909	47	2977	11	2888			0	NA	NA	a	g	5923	-4.065	4.8e-05	--
SLC16A10	0	In-gene	6:111518300	rs354537	515	Postinflammatory pulmonary fibrosis	C	0.146034	0.139111	1.1595	1.1499	0.407279	0.396275	0.00441416	0.00371042	13	3000	15	2864			6	rs1215848,rs354547,rs354551,rs402940,rs434034,rs557028	515-Postinflammatory pulmonary fibrosis	t	c	5892	4.064	4.82e-05	++
NLRP3	0	In-gene	1:247586336	rs3806265	486	Pneumonia, organism unspecified	C	0.319279	0.334081	0.410052	0.400111	0.153583	0.130078	0.00758709	0.00209847	94	2930	129	2770			0	NA	NA	t	c	5923	4.06	4.91e-05	++
C14orf64	0	In-gene	14:98413803	rs2604984	367.4	Presbyopia	C	0.091075	0.090295	0.407047	1.35605	0.156046	0.433142	0.00909403	0.00174372	222	2792	16	2869			1	rs1478060	367.4-Disorders of refraction and accommodation	t	c	5899	4.054	5.04e-05	++
PARD3B	0	In-gene	2:206150594	rs1207421	709.2	Scar conditions and fibrosis of skin	G	0.101852	0.101414	1.01298	1.22194	0.38359	0.394541	0.00827164	0.00195421	19	3005	16	2883	Knee_osteoarthritis	Knee osteoarthritis,Serum ratio of (gamma-glutamylleucine)/(myo-inositol)	0	NA	NA	a	g	5923	-4.054	5.04e-05	--
RORA	0	In-gene	15:61234882	rs4775330	277.7	Dysmetabolic syndrome X	G	0.309603	0.335288	0.778923	1.14737	0.27457	0.396536	0.00455569	0.00380995	28	2992	14	2885			1	rs12903220	277.7-Other and unspecified disorders of metabolism	a	g	5919	-4.051	5.09e-05	--
SLC16A10	933	upstream	6:111545540	rs354551	515	Postinflammatory pulmonary fibrosis	C	0.146382	0.141372	1.17595	1.13866	0.410369	0.39782	0.00416248	0.00420634	13	2986	15	2871			0	NA	NA	t	c	5885	-4.05	5.12e-05	--
SLC16A10	0	In-gene	6:111422602	rs9398265	515	Postinflammatory pulmonary fibrosis	C	0.146451	0.140083	1.15825	1.1388	0.406652	0.395668	0.00439608	0.00400004	13	2988	15	2869			9	rs193281,rs354528,rs354530,rs3749867,rs377716,rs395564,rs783085,rs9384787,rs9400468	515-Postinflammatory pulmonary fibrosis	t	c	5885	-4.049	5.15e-05	--
LONRF2	23093	upstream	2:100962287	rs73968415	786.6	Swelling, mass, or lump in chest	T	0.012235	0.011913	1.41547	1.74246	0.49245	0.611741	0.00404859	0.00439445	55	2969	31	2865			0	NA	NA	a	t	5920	-4.047	5.2e-05	--
PDLIM4	13130	downstream	5:131580220	rs6871350	424.1	AORTIC VALVE DISORDER	C	0.450348	0.445615	-0.399182	-0.896406	0.144001	0.303567	0.00556996	0.00314794	110	2911	30	2866		Height	4	rs2171247,rs334902,rs3763112,rs4705929	424.1-Other diseases of endocardium	t	c	5917	4.047	5.2e-05	++
PDLIM4	13116	downstream	5:131580234	rs2171247	424.1	AORTIC VALVE DISORDER	G	0.450017	0.444617	-0.398764	-0.889476	0.143993	0.303179	0.00561721	0.00334805	110	2911	30	2868			3	rs334902,rs3763112,rs4705929	424.1-Other diseases of endocardium	t	g	5919	-4.031	5.55e-05	--
SLC16A10	0	In-gene	6:111424818	rs3749867	515	Postinflammatory pulmonary fibrosis	G	0.147069	0.141773	1.15758	1.1323	0.407017	0.396439	0.00445425	0.00428788	13	3006	15	2884			9	rs193281,rs354525,rs354528,rs354530,rs377716,rs395564,rs783085,rs9384787,rs9400468	515-Postinflammatory pulmonary fibrosis	a	g	5918	-4.03	5.57e-05	--
P4HA2	13959	upstream	5:131577514	rs2136188	424.1	AORTIC VALVE DISORDER	C	0.450017	0.444444	-0.398764	-0.887967	0.143993	0.303156	0.00561721	0.00339966	110	2911	30	2868		Height	7	rs2136187,rs2171247,rs334902,rs3763112,rs4705929,rs6871350,rs6890009	424.1-Other diseases of endocardium	t	c	5919	-4.028	5.63e-05	--
P4HA2	13217	upstream	5:131576772	rs11952099	424.1	AORTIC VALVE DISORDER	G	0.449983	0.444444	-0.398392	-0.887967	0.143944	0.303156	0.00564566	0.00339966	110	2909	30	2868			9	rs1588263,rs2136187,rs2136188,rs2171247,rs334902,rs3763112,rs4705929,rs6871350,rs6890009	424.1-Other diseases of endocardium	a	g	5917	4.027	5.65e-05	++
P4HA2	13603	upstream	5:131577158	rs1588263	424.1	AORTIC VALVE DISORDER	C	0.449983	0.444444	-0.398392	-0.887967	0.143944	0.303156	0.00564566	0.00339966	110	2909	30	2868			8	rs2136187,rs2136188,rs2171247,rs334902,rs3763112,rs4705929,rs6871350,rs6890009	424.1-Other diseases of endocardium	t	c	5917	4.027	5.65e-05	++
PDLIM4	6791	downstream	5:131586559	rs334902	424.1	AORTIC VALVE DISORDER	G	0.45045	0.444849	-0.399663	-0.885658	0.14421	0.302863	0.00558155	0.00345242	110	2887	30	2853		Height	0	NA	NA	c	g	5880	4.026	5.67e-05	++
P4HA2	14339	upstream	5:131577894	rs2136187	424.1	AORTIC VALVE DISORDER	C	0.449735	0.444291	-0.398576	-0.887185	0.144033	0.303122	0.00565289	0.00342436	110	2914	30	2869		Asthma,Height	6	rs2171247,rs334902,rs3763112,rs4705929,rs6871350,rs6890009	424.1-Other diseases of endocardium	t	c	5923	4.025	5.7e-05	++
PDLIM4	9172	downstream	5:131584178	rs4705929	424.1	AORTIC VALVE DISORDER	G	0.449518	0.445791	-0.394167	-0.894786	0.144143	0.3033	0.0062465	0.003176	110	2901	30	2857			2	rs334902,rs3763112	424.1-Other diseases of endocardium	t	g	5898	-4.018	5.87e-05	--
SLC16A10	0	In-gene	6:111459969	rs9400468	515	Postinflammatory pulmonary fibrosis	C	0.147215	0.141866	1.15235	1.12952	0.407564	0.396342	0.00469268	0.00437382	13	3003	15	2868			9	rs187130,rs193281,rs354523,rs354525,rs354528,rs354530,rs377716,rs395564,rs783085	515-Postinflammatory pulmonary fibrosis	a	c	5899	4.014	5.97e-05	++
SLC16A10	0	In-gene	6:111525383	rs434034	515	Postinflammatory pulmonary fibrosis	C	0.147633	0.141229	1.1486	1.13385	0.407559	0.396753	0.00482869	0.00426556	13	3008	15	2881			4	rs1215848,rs354547,rs354551,rs402940	515-Postinflammatory pulmonary fibrosis	t	c	5917	-4.013	5.99e-05	--
SLC16A10	0	In-gene	6:111518066	rs354538	515	Postinflammatory pulmonary fibrosis	G	0.147682	0.141945	1.14806	1.13022	0.407578	0.396731	0.00485054	0.00438811	13	3007	15	2884			7	rs1215848,rs354537,rs354547,rs354551,rs402940,rs434034,rs557028	515-Postinflammatory pulmonary fibrosis	a	g	5919	4.006	6.18e-05	++
SLC16A10	0	In-gene	6:111535122	rs354547	515	Postinflammatory pulmonary fibrosis	G	0.148326	0.141773	1.14572	1.12991	0.407686	0.396172	0.00494962	0.00434354	13	3004	15	2884			1	rs354551	515-Postinflammatory pulmonary fibrosis	t	g	5916	4.003	6.24e-05	++
SLC16A10	0	In-gene	6:111527988	rs402940	515	Postinflammatory pulmonary fibrosis	G	0.148577	0.141845	1.14608	1.12885	0.407675	0.396187	0.00493495	0.00438165	13	3009	15	2879			2	rs354547,rs354551	515-Postinflammatory pulmonary fibrosis	a	g	5916	4.002	6.28e-05	++
PARK7	1006	upstream	1:8046347	rs498594	333.1	Essential and other specified forms of tremor	C	0.430206	0.416927	0.808161	0.846399	0.288426	0.296108	0.00507922	0.00425765	26	2990	25	2852			9	rs11585541,rs11801326,rs12087103,rs12088110,rs55662800,rs670522,rs72634219,rs72634221,rs72634228	333.1-Other extrapyramidal disease and abnormal movement disorders	t	c	5893	-4.002	6.29e-05	--
SLC16A10	0	In-gene	6:111476685	rs783085	515	Postinflammatory pulmonary fibrosis	G	0.147517	0.142142	1.14452	1.12965	0.407278	0.396816	0.00495162	0.00441616	13	3007	15	2880			9	rs187130,rs193281,rs354523,rs354525,rs354528,rs354530,rs354542,rs377716,rs395564	515-Postinflammatory pulmonary fibrosis	a	g	5915	-4	6.35e-05	--
SLC16A10	0	In-gene	6:111525536	rs1215848	515	Postinflammatory pulmonary fibrosis	T	0.148626	0.142018	1.14574	1.12752	0.407703	0.396265	0.00495064	0.00443618	13	3008	15	2879			3	rs354547,rs354551,rs402940	515-Postinflammatory pulmonary fibrosis	a	t	5915	3.999	6.37e-05	++
SLC16A10	0	In-gene	6:111487690	rs193281	515	Postinflammatory pulmonary fibrosis	G	0.147517	0.142191	1.14452	1.129	0.407278	0.396855	0.00495162	0.00444314	13	3007	15	2879			9	rs1216020,rs187130,rs354523,rs354525,rs354528,rs354530,rs354542,rs377716,rs395564	515-Postinflammatory pulmonary fibrosis	a	g	5914	-3.998	6.38e-05	--
CDH7	244153	downstream	18:63173334	rs12965811	564.2	Postgastric surgery syndromes	G	0.053737	0.064505	0.444674	0.781599	0.161929	0.268825	0.00603065	0.00364366	462	2562	70	2829			0	NA	NA	t	g	5923	-3.996	6.44e-05	--
SLAIN1	0	In-gene	13:78318389	rs17777179	709.2	Scar conditions and fibrosis of skin	G	0.077877	0.081407	1.22014	1.16845	0.403495	0.445759	0.00249527	0.00876062	19	3005	16	2883			0	NA	NA	a	g	5923	-3.995	6.48e-05	--
SLC16A10	0	In-gene	6:111522809	rs557028	515	Postinflammatory pulmonary fibrosis	C	0.148626	0.142635	1.14578	1.12434	0.407708	0.396312	0.00494949	0.00455383	13	3008	15	2884			5	rs1215848,rs354547,rs354551,rs402940,rs434034	515-Postinflammatory pulmonary fibrosis	a	c	5920	3.993	6.53e-05	++
SLC16A10	0	In-gene	6:111516465	rs354541	515	Postinflammatory pulmonary fibrosis	G	0.148676	0.142635	1.14524	1.12434	0.407726	0.396312	0.00497177	0.00455383	13	3007	15	2884			9	rs1215848,rs354537,rs354538,rs354540,rs354547,rs354551,rs402940,rs434034,rs557028	515-Postinflammatory pulmonary fibrosis	a	g	5919	-3.992	6.56e-05	--
SLC16A10	0	In-gene	6:111514686	rs354542	515	Postinflammatory pulmonary fibrosis	C	0.148559	0.142956	1.14563	1.12336	0.407568	0.39648	0.00494028	0.00460652	13	3006	15	2881			8	rs1215848,rs1216020,rs354537,rs354538,rs354540,rs354541,rs434034,rs557028	515-Postinflammatory pulmonary fibrosis	t	c	5915	-3.991	6.59e-05	--
SLC16A10	0	In-gene	6:111515207	rs1216020	515	Postinflammatory pulmonary fibrosis	G	0.148559	0.142956	1.14563	1.12336	0.407568	0.39648	0.00494028	0.00460652	13	3006	15	2881			8	rs1215848,rs354537,rs354538,rs354540,rs354541,rs402940,rs434034,rs557028	515-Postinflammatory pulmonary fibrosis	a	g	5915	-3.991	6.59e-05	--
ZNF804B	0	In-gene	7:88582676	rs1990020	496	Chronic airway obstruction, not elsewhere classified	C	0.243882	0.250259	0.272438	0.464936	0.0921414	0.173328	0.00310907	0.0073093	372	2652	80	2819			1	rs10952941	281.1-Other deficiency anemias	t	c	5923	3.989	6.63e-05	++
SLC16A10	0	In-gene	6:111515850	chr6:111515850:D	515	Postinflammatory pulmonary fibrosis	AT	0.148725	0.142783	1.14404	1.12396	0.407801	0.396333	0.00502579	0.0045698	13	3006	15	2881			0	NA	NA	a	at	5915	3.989	6.65e-05	++
SLC16A10	0	In-gene	6:111517030	rs354540	515	Postinflammatory pulmonary fibrosis	G	0.148676	0.143153	1.14524	1.12125	0.407726	0.396008	0.00497177	0.00463462	13	3007	15	2884			8	rs1215848,rs354537,rs354538,rs354547,rs354551,rs402940,rs434034,rs557028	515-Postinflammatory pulmonary fibrosis	a	g	5919	-3.988	6.67e-05	--
SLC16A10	0	In-gene	6:111502908	rs377716	515	Postinflammatory pulmonary fibrosis	C	0.147701	0.142734	1.1489	1.11092	0.407637	0.393921	0.0048258	0.00479993	13	3010	15	2882			8	rs1216020,rs187130,rs354523,rs354525,rs354528,rs354530,rs354541,rs354542	515-Postinflammatory pulmonary fibrosis	t	c	5920	3.987	6.7e-05	++
SLC16A10	0	In-gene	6:111504489	rs354530	515	Postinflammatory pulmonary fibrosis	G	0.148693	0.14367	1.14608	1.10447	0.407786	0.393719	0.00494655	0.00502814	13	3010	15	2884			8	rs1216020,rs187130,rs354523,rs354525,rs354528,rs354540,rs354541,rs354542	515-Postinflammatory pulmonary fibrosis	t	g	5922	-3.971	7.17e-05	--
SLC16A10	0	In-gene	6:111505271	rs354528	515	Postinflammatory pulmonary fibrosis	C	0.148693	0.14367	1.14608	1.10447	0.407786	0.393719	0.00494655	0.00502814	13	3010	15	2884			8	rs1216020,rs187130,rs354523,rs354525,rs354538,rs354540,rs354541,rs354542	515-Postinflammatory pulmonary fibrosis	t	c	5922	3.971	7.17e-05	++
SLC16A10	0	In-gene	6:111509563	rs187130	515	Postinflammatory pulmonary fibrosis	G	0.148792	0.143498	1.14508	1.10498	0.407833	0.393574	0.00498959	0.00499184	13	3008	15	2884			8	rs1216020,rs354537,rs354538,rs354540,rs354541,rs354542,rs434034,rs557028	515-Postinflammatory pulmonary fibrosis	c	g	5920	-3.97	7.18e-05	--
SLC16A10	0	In-gene	6:111434910	rs9384787	515	Postinflammatory pulmonary fibrosis	T	0.149486	0.144217	1.1448	1.10984	0.408062	0.395327	0.00502458	0.00499436	13	3004	15	2873			9	rs193281,rs354523,rs354525,rs354528,rs354530,rs377716,rs395564,rs783085,rs9400468	515-Postinflammatory pulmonary fibrosis	a	t	5905	3.969	7.23e-05	++
SLC16A10	0	In-gene	6:111507396	rs354525	515	Postinflammatory pulmonary fibrosis	G	0.148792	0.14367	1.14508	1.10447	0.407833	0.393719	0.00498959	0.00502814	13	3008	15	2884			8	rs1216020,rs187130,rs354523,rs354537,rs354538,rs354540,rs354541,rs354542	515-Postinflammatory pulmonary fibrosis	a	g	5920	3.969	7.23e-05	++
SLC16A10	0	In-gene	6:111497379	rs395564	515	Postinflammatory pulmonary fibrosis	G	0.147983	0.14367	1.14218	1.10518	0.40702	0.394051	0.00501288	0.00503697	13	3011	15	2884			8	rs1216020,rs187130,rs354523,rs354525,rs354528,rs354530,rs354542,rs377716	515-Postinflammatory pulmonary fibrosis	a	g	5923	3.967	7.27e-05	++
SLC16A10	0	In-gene	6:111509325	rs354523	515	Postinflammatory pulmonary fibrosis	C	0.149038	0.143547	1.14315	1.10472	0.407986	0.393588	0.00507959	0.00500388	13	3003	15	2883			8	rs1216020,rs187130,rs354537,rs354538,rs354540,rs354541,rs354542,rs557028	515-Postinflammatory pulmonary fibrosis	t	c	5914	-3.966	7.32e-05	--
PPIP5K2	18188	upstream	5:102557097	rs74667532	564.1	IRRITABLE BOWEL SYNDROME	C	0.013062	0.015026	1.22955	1.67595	0.471816	0.557531	0.00916079	0.0026469	56	2968	29	2866			0	NA	NA	t	c	5919	-3.965	7.34e-05	--
RPL23AP38	10116	upstream	3:1648044	rs280789	725	POLYMYALGIA RHEUMATICA	C	0.055151	0.051123	1.15842	1.60982	0.434093	0.54864	0.00761692	0.00334413	26	2993	15	2880			1	rs417975	725-POLYMYALGIA RHEUMATICA	t	c	5914	-3.96	7.51e-05	--
RSL24D1P4	2108	upstream	1:242940714	rs10926852	725	POLYMYALGIA RHEUMATICA	C	0.051604	0.051415	1.18954	1.55522	0.422288	0.560774	0.00484895	0.00554841	26	2997	15	2883			0	NA	NA	t	c	5921	-3.953	7.72e-05	--
LOC100419929	9063	downstream	12:9960880	rs10772159	281.1	Other vitamin B12 deficiency anemia	C	0.320113	0.325121	0.838015	1.08296	0.313537	0.371736	0.00752252	0.003577	21	2992	16	2866			0	NA	NA	t	c	5895	-3.948	7.89e-05	--
FRMD4A	0	In-gene	10:14038779	rs1574584	791	Proteinuria	G	0.461144	0.475336	0.5388	1.19111	0.188176	0.440064	0.00419289	0.00679624	61	2963	14	2885			0	NA	NA	a	g	5923	3.939	8.17e-05	++
PPIP5K2	21292	upstream	5:102560201	rs79041213	564.1	IRRITABLE BOWEL SYNDROME	G	0.013062	0.015193	1.22955	1.653	0.471816	0.557617	0.00916079	0.00303283	56	2968	29	2867			0	NA	NA	c	g	5920	-3.936	8.29e-05	--
PPIP5K2	24457	upstream	5:102563366	rs79605432	564.1	IRRITABLE BOWEL SYNDROME	T	0.013062	0.015193	1.22955	1.653	0.471816	0.557617	0.00916079	0.00303283	56	2968	29	2867			0	NA	NA	a	t	5920	-3.936	8.29e-05	--
C5orf30	25761	downstream	5:102568680	rs114704361	564.1	IRRITABLE BOWEL SYNDROME	C	0.013062	0.015193	1.22955	1.653	0.471816	0.557617	0.00916079	0.00303283	56	2968	29	2867			0	NA	NA	t	c	5920	3.936	8.29e-05	++
C5orf30	18921	downstream	5:102575520	rs114114044	564.1	IRRITABLE BOWEL SYNDROME	C	0.013062	0.015193	1.22955	1.653	0.471816	0.557617	0.00916079	0.00303283	56	2968	29	2867			0	NA	NA	a	c	5920	-3.936	8.29e-05	--
C5orf30	4860	downstream	5:102589581	rs116692259	564.1	IRRITABLE BOWEL SYNDROME	G	0.013062	0.015193	1.22955	1.653	0.471816	0.557617	0.00916079	0.00303283	56	2968	29	2867			0	NA	NA	c	g	5920	3.936	8.29e-05	++
FRMD6-AS2	0	In-gene	14:51928947	rs8017430	515	Postinflammatory pulmonary fibrosis	G	0.182529	0.182132	1.1327	1.09664	0.43526	0.369682	0.0092585	0.00301281	13	2992	15	2884			0	NA	NA	a	g	5904	-3.935	8.31e-05	--
FTLP17	443569	upstream	1:105140299	rs12568560	785	TACHYCARDIA NOS	G	0.22834	0.22525	0.856987	0.618878	0.331813	0.207167	0.00980187	0.00281418	21	3003	53	2846			0	NA	NA	a	g	5923	-3.935	8.31e-05	--
FTH1P20	228257	downstream	2:181509165	rs13429032	794.8	Nonspecific abnormal results of function study of liver	G	0.152663	0.154536	0.550831	0.913811	0.204031	0.318703	0.00693939	0.00414013	72	2951	24	2875			1	rs2194691	794.8-Nonspecific abnormal results of function studies	a	g	5922	-3.935	8.32e-05	--
FTH1P20	221255	downstream	2:181516167	rs2194691	794.8	Nonspecific abnormal results of function study of liver	G	0.15377	0.153501	0.539316	0.934627	0.203453	0.320457	0.00802987	0.00353935	72	2952	24	2875			0	NA	NA	a	g	5923	-3.935	8.34e-05	--
C5orf30	25528	downstream	5:102568913	rs116508759	564.1	IRRITABLE BOWEL SYNDROME	C	0.013066	0.015214	1.22901	1.6512	0.471823	0.557638	0.00919246	0.00306585	56	2967	29	2863			0	NA	NA	t	c	5915	3.933	8.4e-05	++
PDLIM4	13317	downstream	5:131580033	rs6890009	424.1	AORTIC VALVE DISORDER	C	0.450331	0.446021	-0.399157	-0.847842	0.143998	0.304836	0.00557187	0.00541415	110	2910	29	2861		Height	5	rs2171247,rs334902,rs3763112,rs4705929,rs6871350	424.1-Other diseases of endocardium	a	c	5910	-3.926	8.62e-05	--
PDLIM4	6870	downstream	5:131586480	rs3763112	424.1	AORTIC VALVE DISORDER	G	0.45045	0.446453	-0.400353	-0.845885	0.144255	0.304559	0.0055148	0.00547942	110	2887	29	2847		Height	1	rs334902	424.1-Other diseases of endocardium	a	g	5873	3.926	8.63e-05	++
GRB10	10782	downstream	7:50646977	rs4512339	725	POLYMYALGIA RHEUMATICA	C	0.346905	0.349654	0.795455	1.08135	0.289341	0.38568	0.00597421	0.00505099	26	2995	15	2875			1	rs4469404	725-POLYMYALGIA RHEUMATICA	t	c	5911	3.926	8.64e-05	++
GRB10	10697	downstream	7:50647062	rs4469404	725	POLYMYALGIA RHEUMATICA	C	0.346804	0.349792	0.795336	1.08113	0.289273	0.385672	0.00596986	0.00505939	26	2993	15	2871			0	NA	NA	t	c	5905	3.926	8.65e-05	++
RSL24D1P4	1543	upstream	1:242940149	rs12406043	725	POLYMYALGIA RHEUMATICA	G	0.051753	0.05157	1.18863	1.5326	0.42238	0.560041	0.00489088	0.00620815	26	2998	15	2884			0	NA	NA	a	g	5923	3.925	8.66e-05	++
DDC	2246	upstream	7:50635399	rs12665904	725	POLYMYALGIA RHEUMATICA	G	0.34725	0.349341	0.794751	1.08219	0.289387	0.385659	0.00602672	0.00501499	26	2992	15	2869			2	rs4469404,rs4512339	725-POLYMYALGIA RHEUMATICA	a	g	5902	3.925	8.66e-05	++
C5orf30	23883	downstream	5:102570558	rs73194303	564.1	IRRITABLE BOWEL SYNDROME	G	0.013062	0.015539	1.22955	1.64046	0.471816	0.557246	0.00916079	0.0032413	56	2968	29	2867			0	NA	NA	a	g	5920	3.922	8.8e-05	++
C5orf30	22996	downstream	5:102571445	rs11953870	564.1	IRRITABLE BOWEL SYNDROME	G	0.013062	0.015539	1.22955	1.64046	0.471816	0.557246	0.00916079	0.0032413	56	2968	29	2867			0	NA	NA	a	g	5920	-3.922	8.8e-05	--
C5orf30	20806	downstream	5:102573635	rs73194313	564.1	IRRITABLE BOWEL SYNDROME	C	0.013062	0.015539	1.22955	1.64046	0.471816	0.557246	0.00916079	0.0032413	56	2968	29	2867			0	NA	NA	t	c	5920	-3.922	8.8e-05	--
C5orf30	5091	downstream	5:102589350	rs1363998	564.1	IRRITABLE BOWEL SYNDROME	G	0.013062	0.015539	1.22955	1.64046	0.471816	0.557246	0.00916079	0.0032413	56	2968	29	2867			0	NA	NA	t	g	5920	3.922	8.8e-05	++
AFF3	0	In-gene	2:100576304	rs13023088	782	Disturbance of skin sensation	C	0.14024	0.148071	0.690782	0.866556	0.256971	0.303201	0.0071844	0.00426286	44	2958	28	2849			0	NA	NA	t	c	5879	-3.92	8.85e-05	--
IDO2	55246	upstream	8:39929155	rs7838116	725	POLYMYALGIA RHEUMATICA	G	0.090066	0.077785	1.0415	1.21149	0.354137	0.467622	0.00327191	0.00957692	26	2994	15	2884			0	NA	NA	a	g	5919	-3.914	9.08e-05	--
LOC100506923	56214	downstream	2:186028163	rs72896990	515	Postinflammatory pulmonary fibrosis	G	0.059165	0.065338	1.4615	1.22972	0.524428	0.448093	0.00532243	0.00606316	13	3004	15	2870			2	rs72896996,rs72898913	515-Postinflammatory pulmonary fibrosis	a	g	5902	3.911	9.18e-05	++
ADIPOR1	0	In-gene	1:202915555	rs2275735	515	Postinflammatory pulmonary fibrosis	C	0.03836	0.037772	1.7232	1.47853	0.595536	0.561514	0.00380944	0.00846072	13	3011	15	2884			0	NA	NA	t	c	5923	-3.91	9.24e-05	--
LOC100506923	61541	downstream	2:186022836	rs72896984	515	Postinflammatory pulmonary fibrosis	G	0.059145	0.065616	1.46161	1.22565	0.524425	0.448445	0.0053188	0.00627399	13	3005	15	2873			3	rs72896990,rs72896996,rs72898913	515-Postinflammatory pulmonary fibrosis	a	g	5906	3.904	9.48e-05	++
SORCS1	663780	upstream	10:109588245	rs17123452	564.1	IRRITABLE BOWEL SYNDROME	C	0.062831	0.054265	0.826715	1.02283	0.285478	0.390616	0.00378072	0.00883168	56	2968	29	2855			0	NA	NA	t	c	5908	-3.901	9.57e-05	--
CCSER1	0	In-gene	4:91911659	rs17017905	193	Malignant neoplasm of thyroid gland	C	0.034226	0.037772	1.45765	1.29335	0.559182	0.444386	0.00914045	0.00360931	13	3011	21	2878			0	NA	NA	t	c	5923	3.899	9.67e-05	++
FABP5P5	9714	upstream	5:95318871	rs7736480	796.2	Elevated blood pressure reading without diagnosis of hypertension	C	0.010913	0.012418	1.57339	1.96819	0.545062	0.751517	0.00389399	0.00881979	49	2975	12	2887			1	rs10428702	796.2-Other nonspecific abnormal findings	t	c	5923	3.895	9.83e-05	++
THTPA	0	In-gene	14:23983329	rs727926	794.8	Nonspecific abnormal results of function study of liver	G	0.221395	0.217834	0.529245	0.767889	0.181847	0.297515	0.00360984	0.00985116	72	2952	24	2875			0	NA	NA	t	g	5923	3.885	0.0001022	++
KIAA1199	0	In-gene	15:81085249	rs7161895	564.2	Postgastric surgery syndromes	G	0.220734	0.223008	-0.264574	-0.745203	0.0986665	0.265	0.00732945	0.0049221	462	2562	70	2829			0	NA	NA	a	g	5923	-3.883	0.000103	--
LOC100506923	31155	downstream	2:186053222	rs72898913	515	Postinflammatory pulmonary fibrosis	G	0.059106	0.066448	1.46658	1.21639	0.526109	0.450576	0.00530996	0.00694166	13	3007	15	2882			0	NA	NA	a	g	5917	3.88	0.0001042	++
LOC100506923	107310	downstream	2:185977067	rs55954763	515	Postinflammatory pulmonary fibrosis	C	0.059689	0.066057	1.45958	1.20459	0.524877	0.445314	0.00542255	0.00682957	13	3011	15	2884			6	rs1483231,rs17438763,rs72896946,rs7572115,rs7585938,rs7604162	515-Postinflammatory pulmonary fibrosis	t	c	5923	-3.879	0.0001047	--
LOC100506923	101356	downstream	2:185983021	rs72896946	515	Postinflammatory pulmonary fibrosis	C	0.059689	0.066057	1.45958	1.20459	0.524877	0.445314	0.00542255	0.00682957	13	3011	15	2884			7	rs1483231,rs1483234,rs17438763,rs17438805,rs7572115,rs7585938,rs7604162	515-Postinflammatory pulmonary fibrosis	t	c	5923	3.879	0.0001047	++
LOC100506923	88119	downstream	2:185996258	rs17438763	515	Postinflammatory pulmonary fibrosis	G	0.059689	0.066057	1.45958	1.20459	0.524877	0.445314	0.00542255	0.00682957	13	3011	15	2884			7	rs1483234,rs17438805,rs72896984,rs72896990,rs72896996,rs72898913,rs7572115	515-Postinflammatory pulmonary fibrosis	a	g	5923	3.879	0.0001047	++
LOC100506923	77795	downstream	2:186006582	rs17438805	515	Postinflammatory pulmonary fibrosis	C	0.059689	0.066057	1.45958	1.20459	0.524877	0.445314	0.00542255	0.00682957	13	3011	15	2884			5	rs1483234,rs72896984,rs72896990,rs72896996,rs72898913	515-Postinflammatory pulmonary fibrosis	t	c	5923	3.879	0.0001047	++
LOC100506923	46061	downstream	2:186038316	rs72896996	515	Postinflammatory pulmonary fibrosis	G	0.059437	0.066344	1.45634	1.21634	0.523798	0.450104	0.00543	0.00688528	13	3007	15	2879			1	rs72898913	515-Postinflammatory pulmonary fibrosis	a	g	5914	-3.877	0.0001057	--
LOC100506923	73906	downstream	2:186010471	rs1483234	515	Postinflammatory pulmonary fibrosis	G	0.059457	0.066344	1.45187	1.21971	0.524943	0.449278	0.005679	0.00663101	13	3006	15	2879			4	rs72896984,rs72896990,rs72896996,rs72898913	515-Postinflammatory pulmonary fibrosis	a	g	5913	-3.876	0.0001064	--
TMEM174	18542	upstream	5:72489511	rs6452862	796.2	Elevated blood pressure reading without diagnosis of hypertension	G	0.094196	0.090389	0.766791	1.38926	0.284627	0.502616	0.00705948	0.00570856	49	2966	12	2870			2	rs4235668,rs4295368	796.2-Other nonspecific abnormal findings	a	g	5897	3.859	0.000114	++
TMEM174	20299	upstream	5:72491268	rs4235668	796.2	Elevated blood pressure reading without diagnosis of hypertension	C	0.094196	0.09061	0.766791	1.38717	0.284627	0.502998	0.00705948	0.0058192	49	2966	12	2874			1	rs4295368	796.2-Other nonspecific abnormal findings	t	c	5901	-3.854	0.0001161	--
LOC100506923	91580	downstream	2:185992797	rs1483231	515	Postinflammatory pulmonary fibrosis	G	0.06002	0.066747	1.44972	1.19871	0.525393	0.445984	0.00579234	0.00719276	13	3011	15	2884			7	rs1483234,rs17438763,rs17438805,rs72896984,rs72896990,rs7572115,rs7585938	515-Postinflammatory pulmonary fibrosis	c	g	5923	-3.852	0.0001172	--
LOC100506923	90804	downstream	2:185993573	rs7585938	515	Postinflammatory pulmonary fibrosis	G	0.06002	0.066747	1.44972	1.19871	0.525393	0.445984	0.00579234	0.00719276	13	3011	15	2884			6	rs1483234,rs17438763,rs17438805,rs72896984,rs72896990,rs7572115	515-Postinflammatory pulmonary fibrosis	t	g	5923	3.852	0.0001172	++
LOC100506923	84457	downstream	2:185999920	rs7572115	515	Postinflammatory pulmonary fibrosis	C	0.06002	0.066747	1.44972	1.19871	0.525393	0.445984	0.00579234	0.00719276	13	3011	15	2884			6	rs1483234,rs17438805,rs72896984,rs72896990,rs72896996,rs72898913	515-Postinflammatory pulmonary fibrosis	t	c	5923	-3.852	0.0001172	--
LOC100506923	136200	downstream	2:185948177	rs1483251	515	Postinflammatory pulmonary fibrosis	G	0.06006	0.066747	1.44911	1.19871	0.525422	0.445984	0.00581587	0.00719276	13	3009	15	2884			5	rs1483231,rs55954763,rs72896946,rs7585938,rs7604162	515-Postinflammatory pulmonary fibrosis	c	g	5921	-3.851	0.0001176	--
LOC100506923	95052	downstream	2:185989325	rs7604162	515	Postinflammatory pulmonary fibrosis	C	0.060185	0.066747	1.44904	1.19871	0.525509	0.445984	0.00582624	0.00719276	13	3011	15	2884			7	rs1483231,rs1483234,rs17438763,rs17438805,rs72896984,rs7572115,rs7585938	515-Postinflammatory pulmonary fibrosis	t	c	5923	-3.851	0.0001178	--
MIR583	24002	downstream	5:95390839	rs10428702	796.2	Elevated blood pressure reading without diagnosis of hypertension	C	0.011409	0.012936	1.55191	1.93935	0.544691	0.751529	0.00438354	0.00986461	49	2975	12	2887			0	NA	NA	t	c	5923	3.841	0.0001225	++
TMEM174	29171	upstream	5:72500140	rs4295368	796.2	Elevated blood pressure reading without diagnosis of hypertension	G	0.095017	0.090042	0.759284	1.38947	0.284873	0.50249	0.00769109	0.00568929	49	2961	12	2870			0	NA	NA	a	g	5892	3.839	0.0001236	++
C14orf64	0	In-gene	14:98419340	rs35456863	367.4	Presbyopia	T	0.091948	0.09017	0.429836	1.16354	0.15342	0.448137	0.00508345	0.0094208	223	2795	16	2873			0	NA	NA	a	t	5907	3.818	0.0001343	++
TMEM174	25490	upstream	5:72496459	rs4703598	796.2	Elevated blood pressure reading without diagnosis of hypertension	G	0.094907	0.091442	0.758792	1.38013	0.284883	0.504403	0.00773282	0.00621611	49	2975	12	2886			0	NA	NA	a	g	5922	-3.817	0.0001349	--
TMEM174	24684	upstream	5:72495653	rs4131969	796.2	Elevated blood pressure reading without diagnosis of hypertension	C	0.094907	0.091474	0.758792	1.37991	0.284883	0.504415	0.00773282	0.00622545	49	2975	12	2885			0	NA	NA	t	c	5921	3.817	0.0001351	++
TMEM174	22927	upstream	5:72493896	rs10036050	796.2	Elevated blood pressure reading without diagnosis of hypertension	C	0.094939	0.091474	0.758659	1.37991	0.284883	0.504415	0.00774343	0.00622545	49	2974	12	2885			0	NA	NA	a	c	5920	-3.817	0.0001352	--
TMEM174	23242	upstream	5:72494211	rs7724602	796.2	Elevated blood pressure reading without diagnosis of hypertension	G	0.094939	0.091474	0.758659	1.37991	0.284883	0.504415	0.00774343	0.00622545	49	2974	12	2885			0	NA	NA	a	g	5920	3.817	0.0001352	++
TMEM174	25210	upstream	5:72496179	rs4703597	796.2	Elevated blood pressure reading without diagnosis of hypertension	C	0.094907	0.091583	0.758792	1.37721	0.284883	0.504441	0.00773282	0.00633025	49	2975	12	2887			0	NA	NA	t	c	5923	-3.813	0.0001372	--
C14orf64	0	In-gene	14:98429525	rs35080912	367.4	Presbyopia	C	0.092188	0.08973	0.422635	1.16717	0.153277	0.447815	0.00582749	0.00915109	224	2797	16	2876			0	NA	NA	t	c	5913	-3.794	0.0001485	--
OR7A10	1815	upstream	19:14954503	rs4374305	794.8	Nonspecific abnormal results of function study of liver	G	0.05787	0.056916	0.786848	1.05324	0.28343	0.408262	0.00550042	0.00988531	72	2952	24	2875			0	NA	NA	a	g	5923	3.789	0.0001516	++
PDLIM4	14742	downstream	5:131578608	rs4705927	424.1	AORTIC VALVE DISORDER	G	0.456457	0.453287	-0.385813	-0.792409	0.143112	0.29911	0.00702044	0.00806762	110	2910	29	2861			0	NA	NA	c	g	5910	3.78	0.000157	++
C14orf64	0	In-gene	14:98431330	rs71415098	367.4	Presbyopia	G	0.092219	0.090501	0.422099	1.16052	0.15328	0.448501	0.00589102	0.00966602	224	2796	16	2879			0	NA	NA	a	g	5915	-3.778	0.0001581	--
TSN	659529	upstream	2:123184957	rs1406751	796.2	Elevated blood pressure reading without diagnosis of hypertension	G	0.337546	0.332011	0.550689	1.18623	0.21015	0.435844	0.00878123	0.00649493	49	2958	12	2887			0	NA	NA	t	g	5906	-3.777	0.0001589	--
C14orf64	0	In-gene	14:98430486	rs77196305	367.4	Presbyopia	C	0.092323	0.09058	0.421611	1.1602	0.153272	0.448557	0.00594626	0.00969547	224	2798	16	2882			0	NA	NA	t	c	5920	3.775	0.00016	++
C14orf64	0	In-gene	14:98426566	rs2274817	367.4	Presbyopia	C	0.092458	0.090548	0.420359	1.16045	0.153262	0.448538	0.00609283	0.00967638	224	2799	16	2883			0	NA	NA	t	c	5922	-3.77	0.0001634	--
C14orf64	0	In-gene	14:98426655	rs2274818	367.4	Presbyopia	C	0.092458	0.090548	0.420359	1.16045	0.153262	0.448538	0.00609283	0.00967638	224	2799	16	2883			0	NA	NA	t	c	5922	-3.77	0.0001634	--
C14orf64	0	In-gene	14:98428396	rs3809414	367.4	Presbyopia	C	0.092458	0.090548	0.420359	1.16045	0.153262	0.448538	0.00609283	0.00967638	224	2799	16	2883			0	NA	NA	t	c	5922	-3.77	0.0001634	--
ENOX1	15213	upstream	13:44376328	rs11617352	515	Postinflammatory pulmonary fibrosis	C	0.182014	0.173748	1.05466	1.04556	0.398625	0.390518	0.00815107	0.0074201	13	3006	15	2880			0	NA	NA	t	c	5914	-3.764	0.0001675	--
C14orf64	0	In-gene	14:98405321	rs57474088	367.4	Presbyopia	C	0.090969	0.088796	0.417181	1.17599	0.15502	0.448905	0.00712077	0.00880091	224	2799	16	2867			0	NA	NA	t	c	5906	3.756	0.0001729	++
C14orf64	0	In-gene	14:98405570	rs58219886	367.4	Presbyopia	G	0.090969	0.088796	0.417181	1.17599	0.15502	0.448905	0.00712077	0.00880091	224	2799	16	2867			0	NA	NA	a	g	5906	3.756	0.0001729	++
FRMD6-AS2	0	In-gene	14:51927226	rs12885230	515	Postinflammatory pulmonary fibrosis	G	0.180013	0.17713	1.1656	0.98451	0.436132	0.374127	0.00752682	0.00850127	13	3009	15	2884			1	rs8021596	515-Postinflammatory pulmonary fibrosis	a	g	5921	-3.751	0.0001764	--
FRMD6-AS2	0	In-gene	14:51929079	rs8021596	515	Postinflammatory pulmonary fibrosis	G	0.180225	0.177303	1.16541	0.983909	0.436274	0.374243	0.00755649	0.00856195	13	3011	15	2884			0	NA	NA	a	g	5923	-3.748	0.0001782	--
PLK2	63233	downstream	5:57686575	rs375523	586	RENAL FAILURE NOS	G	0.080192	0.071576	0.753056	1.41645	0.28714	0.528883	0.00872595	0.007402	47	2977	11	2888			0	NA	NA	a	g	5923	-3.748	0.0001785	--
HS3ST3A1	60572	upstream	17:13565815	rs7213713	429.3	Cardiomegaly	C	0.21875	0.21128	0.844508	0.712679	0.314304	0.273576	0.0072115	0.00918619	22	3002	27	2872			0	NA	NA	t	c	5923	-3.742	0.0001823	--
C14orf64	0	In-gene	14:98407879	rs10143394	367.4	Presbyopia	C	0.091105	0.089775	0.416118	1.16739	0.155022	0.448856	0.00726902	0.00930016	224	2800	16	2869			0	NA	NA	t	c	5909	3.738	0.0001858	++
ZNF804B	0	In-gene	7:88647986	rs10952941	281.1	Other vitamin B12 deficiency anemia	G	0.208916	0.218696	0.858806	0.952961	0.320648	0.365781	0.00739864	0.00917992	21	2985	16	2883			0	NA	NA	a	g	5905	3.736	0.0001867	++
C14orf64	0	In-gene	14:98417808	rs4144158	367.4	Presbyopia	G	0.090532	0.089397	0.411318	1.17548	0.156005	0.449181	0.00837491	0.00887227	222	2788	16	2870			0	NA	NA	c	g	5896	-3.715	0.0002034	--
C14orf64	0	In-gene	14:98410555	rs35893168	367.4	Presbyopia	G	0.090743	0.088735	0.408665	1.17657	0.156035	0.448869	0.00881719	0.00876226	222	2792	16	2869			0	NA	NA	a	g	5899	-3.705	0.0002112	--
C14orf64	0	In-gene	14:98411632	rs71415097	367.4	Presbyopia	T	0.090743	0.088735	0.408665	1.17657	0.156035	0.448869	0.00881719	0.00876226	222	2792	16	2869			0	NA	NA	a	t	5899	3.705	0.0002112	++
C14orf64	0	In-gene	14:98411741	rs35207329	367.4	Presbyopia	G	0.090743	0.088735	0.408665	1.17657	0.156035	0.448869	0.00881719	0.00876226	222	2792	16	2869			0	NA	NA	a	g	5899	3.705	0.0002112	++
HNF4GP1	305800	downstream	13:56264822	rs12866371	591	Hydronephrosis	T	0.050265	0.045705	1.47742	1.19727	0.572352	0.451433	0.00984253	0.00799784	11	3013	23	2876			0	NA	NA	a	t	5923	-3.7	0.0002157	--
FAM220BP	4890	downstream	9:38522203	rs2993164	277.7	Dysmetabolic syndrome X	G	0.013724	0.010348	1.69301	2.06844	0.648302	0.79645	0.00901591	0.00940203	28	2996	14	2885			0	NA	NA	a	g	5923	-3.683	0.0002306	--
FAM220BP	5929	downstream	9:38521164	rs2993166	277.7	Dysmetabolic syndrome X	C	0.013889	0.010693	1.67963	2.08405	0.647849	0.798321	0.00952468	0.00904	28	2996	14	2885			0	NA	NA	t	c	5923	3.679	0.0002343	++
RPL34P9	2184	upstream	3:120234219	rs1259475	788.1	Dysuria	C	0.466435	0.478441	-0.412609	-0.74556	0.159386	0.287961	0.00963274	0.00962273	86	2938	29	2870			0	NA	NA	t	c	5923	-3.661	0.0002512	--
C14orf64	0	In-gene	14:98434595	rs71415099	367.4	Presbyopia	T	0.091075	0.090704	0.401359	1.1602	0.155036	0.44853	0.00963095	0.00969069	222	2792	16	2867			0	NA	NA	a	t	5897	-3.659	0.0002528	--

## Sheet: Sheet1
rs1207421
rs2136188
rs2136187
rs6890009
rs6871350
rs3763112
rs334902
rs465969
rs524410
rs7015363
