# Supplementary material for: Phenome-Wide Association Study to Explore Relationships between Immune System Related Genetic Loci and Complex Traits and Diseases
Source: PLoS One. 2016 Aug 10;11(8):e0160573. doi: 10.1371/journal.pone.0160573 (PMC4980020; doi:10.1371/journal.pone.0160573)
Supplement: S4 Table — (XLSX) [file pone.0160573.s005.xlsx]

## Sheet: Sheet1
Gene	Distance	Direction	CHR:BP	SNP	ICD9 Category Code	ICD-9 Category Description	MyCode ICD-9 Code	MyCode ICD-9 Code Description	BioVU ICD-9 Code	BioVU ICD-9 Code Description	Minor Allele	MyCode MAF	BioVU MAF	MyCode Beta	BioVU Beta	MyCode SE	BioVU SE	MyCode Pvalue	BioVU Pvalue	MyCode Cases	MyCode Controls	BioVU Cases	BioVU Controls	NHGRI-EBI Traits	GRASP Traits	Num LD SNPs	LD SNPs	LD SNP ICD9 Category Codes	Allele1	Allele2	Weight	METAL_Zscore	METAL_pvalue	METAL_Direction
C6orf10	0	In-gene	6:32282854	rs6910071	714	Rheumatoid arthritis and other inflammatory polyarthropathies	714.0	Rheumatoid arthritis	714	Rheumatoid arthritis and other inflammatory polyarthropathies	G	0.190476	0.224733	0.921557	0.64691	0.19917	0.17078	3.71e-06	0.000151885	60	2964	81	2818	Rheumatoid_arthritis	Alopecia areata,Rheumatoid arthritis,Rheumatoid arthritis (ACPA-positive),Sarcoidosis,Type 1 diabetes	0	NA	NA	a	g	5923	5.956	2.58e-09	++
ATN1	0	In-gene	12:7038767	rs2239167	250	Diabetes mellitus, Type 2	250.62	Diabetes mellitus type II [non-insulin dependent type] [NIDDM type] [adult-onset type] or unspecified type, uncontrolled, with neurological manifestations	250.3	Diabetes with other coma	G	0.056052	0.059158	1.68602	1.24873	0.406272	0.307496	3.32e-05	4.89e-05	23	3001	41	2858			0	NA	NA	a	g	5923	-5.806	6.39e-09	--
VAV3-AS1	12304	upstream	1:108549532	rs12039210	477	Allergic rhinitis	477.8	Allergic rhinitis due to other allergen	477	Allergic rhinitis	C	0.062169	0.059676	0.969942	0.852371	0.238384	0.210753	4.73e-05	5.25e-05	81	2943	127	2772			0	NA	NA	t	c	5923	-5.737	9.65e-09	--
F5	0	In-gene	1:169490401	rs6682179	453	Pulmonary embolus and DVT	453.9	Embolism and thrombosis of unspecified site	453	Other venous embolism and thrombosis	C	0.07705	0.0699	1.26285	0.754297	0.239625	0.269411	1.36e-07	0.00511342	53	2971	63	2834		Activated protein C resistance,Venous thrombosis	0	NA	NA	t	c	5921	-5.725	1.04e-08	--
F5	0	In-gene	1:169481223	rs6427196	453	Pulmonary embolus and DVT	453.9	Embolism and thrombosis of unspecified site	453	Other venous embolism and thrombosis	G	0.077076	0.070763	1.26521	0.744422	0.239663	0.269425	1.3e-07	0.00572724	53	2970	63	2834	Venous_thromboembolism	Activated protein C resistance,Venous thromboembolism,Venous thrombosis	1	rs6682179	453-Pulmonary embolus and DVT	c	g	5920	-5.705	1.16e-08	--
CAST	0	In-gene	5:96039895	rs1021717	250	Diabetes mellitus, Type 1	250.01	type I diabetes mellitus [insulin dependent type] [IDDM] [juvenile type], not stated as uncontrolled, without mention of complication	250.3	Diabetes with other coma	G	0.016333	0.01891	2.03769	1.60429	0.505856	0.410702	5.62e-05	9.38e-05	22	2978	41	2841			0	NA	NA	t	g	5882	-5.611	2.01e-08	--
CAST	0	In-gene	5:96032889	rs113812196	250	Diabetes mellitus, Type 1	250.01	type I diabetes mellitus [insulin dependent type] [IDDM] [juvenile type], not stated as uncontrolled, without mention of complication	250.3	Diabetes with other coma	G	0.016344	0.018924	2.03728	1.60385	0.505839	0.410696	5.64e-05	9.42e-05	22	2976	41	2839			1	rs1021717	250-Diabetes mellitus,250-Diabetes mellitus, Type 2,276-Disorders of fluid, electrolyte, and acid-base balance	a	g	5878	-5.61	2.03e-08	--
MTCO3P1	6061	upstream	6:32680640	rs116687380	714	Rheumatoid arthritis and other inflammatory polyarthropathies	714.0	Rheumatoid arthritis	714	Rheumatoid arthritis and other inflammatory polyarthropathies	T	0.309595	0.345222	0.768334	0.61544	0.186533	0.161904	3.8e-05	0.000143958	60	2952	81	2807		Joint damage severity in rheumatoid arthritis,Rheumatoid arthritis,Total cholesterol	1	rs9275595	714-Rheumatoid arthritis and other inflammatory polyarthropathies	a	t	5900	-5.603	2.11e-08	--
SERPINB11	0	In-gene	18:61375975	rs7235427	250	Diabetes mellitus, Type 1	250.03	type I diabetes mellitus [juvenile type], uncontrolled, without mention of complication	250.3	Diabetes with other coma	G	0.106481	0.107623	1.15156	1.1363	0.340508	0.256037	0.000719928	9.08e-06	22	3002	41	2858			0	NA	NA	a	g	5923	-5.521	3.36e-08	--
SERPINB11	0	In-gene	18:61375975	rs7235427	250	Diabetes mellitus, Type 1	250.01	type I diabetes mellitus [insulin dependent type] [IDDM] [juvenile type], not stated as uncontrolled, without mention of complication	250.3	Diabetes with other coma	G	0.106481	0.107623	1.14928	1.1363	0.341561	0.256037	0.000766066	9.08e-06	22	3002	41	2858			0	NA	NA	a	g	5923	-5.509	3.61e-08	--
HLA-DRA	0	In-gene	6:32409708	rs115643100	274	Gout	274.0	Gouty arthropathy	274	Gout	C	0.101025	0.116742	0.995719	1.13176	0.283101	0.264641	0.000436151	1.9e-05	40	2984	44	2847		LDL cholesterol,Rheumatoid arthritis,Total cholesterol	3	rs114098379,rs116697128,rs17533090	274-Gout	t	c	5915	-5.505	3.7e-08	--
HLA-DRA	6582	downstream	6:32401036	rs115991519	274	Gout	274.0	Gouty arthropathy	274	Gout	T	0.101257	0.117667	0.992635	1.12727	0.283203	0.264648	0.000456564	2.05e-05	40	2982	44	2854		LDL cholesterol,Rheumatoid arthritis,Total cholesterol	4	rs114351193,rs114369580,rs114809735,rs115041320	250-Diabetes mellitus,250-Diabetes mellitus, Type 2,274-Gout	a	t	5920	5.484	4.15e-08	++
FLJ20712	0	In-gene	7:33767012	rs2232116	346	Migraine	346.11	Migraine without aura, with intractable migraine, so stated, without mention of status migrainosus	346	Migraine	G	0.024636	0.020352	2.82543	1.20166	0.55714	0.457437	3.95e-07	0.00861544	17	3007	48	2851			0	NA	NA	a	g	5923	5.461	4.72e-08	++
ESRRG	0	In-gene	1:217062140	rs11117717	273	Disorders of plasma protein metabolism	273.1	Monoclonal paraproteinemia	273	Disorders of plasma protein metabolism	G	0.111442	0.119179	1.31783	1.43365	0.360125	0.358765	0.000252837	6.44e-05	19	3005	18	2881			0	NA	NA	a	g	5923	-5.41	6.29e-08	--
LOC100130476	0	In-gene	6:138187498	rs5029924	784	Symptoms involving head and neck	784.0	Headache	784.2	Swelling, mass, or lump in head and neck	C	0.031541	0.034662	0.962813	2.15569	0.260088	0.552879	0.000214017	9.66e-05	129	2883	12	2873			7	rs2230926,rs5029937,rs5029949,rs57427648,rs9494892,rs9494894,rs719149	784-Symptoms involving head and neck,611-Other disorders of breast	t	c	5897	-5.373	7.75e-08	--
FLRT2	127586	upstream	14:86221855	rs1998531	440	Atherosclerosis	440.23	Atherosclerosis of native arteries of the extremities with ulceration	440	Atherosclerosis	G	0.01918	0.019145	1.68351	1.52377	0.514374	0.354151	0.00106442	1.69e-05	33	2991	62	2837			0	NA	NA	t	g	5923	-5.349	8.86e-08	--
PLA2G2E	0	In-gene	1:20248361	rs1108975	729	Other disorders of soft tissues	729.1	MYALGIA AND MYOSITIS NOS	729.1	MYALGIA AND MYOSITIS NOS	G	0.120701	0.107907	0.471563	1.19909	0.161076	0.257754	0.00341611	3.29e-06	136	2888	43	2853			3	rs1108973,rs1108974,rs2233688	729-Other disorders of soft tissues	t	g	5920	5.346	8.99e-08	++
PLA2G2E	0	In-gene	1:20248651	rs1108973	729	Other disorders of soft tissues	729.1	MYALGIA AND MYOSITIS NOS	729.1	MYALGIA AND MYOSITIS NOS	G	0.120701	0.108006	0.471563	1.19886	0.161076	0.257794	0.00341611	3.31e-06	136	2888	43	2855			2	rs1108974,rs2233688	729-Other disorders of soft tissues	a	g	5922	5.345	9.03e-08	++
PLA2G2E	0	In-gene	1:20248709	rs1108974	729	Other disorders of soft tissues	729.1	MYALGIA AND MYOSITIS NOS	729.1	MYALGIA AND MYOSITIS NOS	G	0.120701	0.108141	0.471563	1.19806	0.161076	0.257839	0.00341611	3.38e-06	136	2888	43	2856			1	rs2233688	729-Other disorders of soft tissues	a	g	5923	5.343	9.16e-08	++
CACNA1S	0	In-gene	1:201042268	rs3767507	724	Other and unspecified disorders of back	724.02	Spinal stenosis of lumbar region	724	Other and unspecified disorders of back	C	0.054233	0.04822	0.761867	0.619244	0.202706	0.166123	0.000170951	0.000193298	154	2870	338	2555			0	NA	NA	t	c	5917	-5.293	1.2e-07	--
CACNA1S	0	In-gene	1:201042153	rs3767506	724	Other and unspecified disorders of back	724.02	Spinal stenosis of lumbar region	724	Other and unspecified disorders of back	C	0.054233	0.048236	0.761867	0.618892	0.202706	0.166122	0.000170951	0.000194907	154	2870	338	2554			1	rs3767507	724-Other and unspecified disorders of back	t	c	5916	-5.292	1.21e-07	--
DOK6	497	upstream	18:67516819	rs6566445	296	Bipolar	296.80	BIPOLAR DISORDER NOS	296.22	Major depressive disorder, single episode, moderate degree	G	0.028424	0.03099	1.51284	1.40626	0.509135	0.312527	0.00296445	6.81e-06	25	2983	66	2822			8	rs11875291,rs62090785,rs62090786,rs62090787,rs62090789,rs62092081,rs7237309,rs74780047	296-Episodic mood disorders,296-Bipolar	a	g	5896	-5.272	1.35e-07	--
TRHDE	0	In-gene	12:72724034	rs12831974	440	Atherosclerosis	440.21	Atherosclerosis of native arteries of the extremities with intermittent claudication	440	Atherosclerosis	C	0.116733	0.10952	0.633662	0.817989	0.154429	0.245241	4.07e-05	0.000851608	162	2862	62	2837	Rheumatoid_arthritis	Rheumatoid arthritis	0	NA	NA	t	c	5923	5.265	1.4e-07	++
DOK6	1565	upstream	18:67517887	rs7237309	296	Bipolar	296.80	BIPOLAR DISORDER NOS	296.22	Major depressive disorder, single episode, moderate degree	G	0.028865	0.031163	1.50667	1.40177	0.509407	0.312417	0.0030996	7.23e-06	25	2989	66	2822			7	rs11875291,rs62090785,rs62090786,rs62090787,rs62090789,rs62092081,rs74780047	296-Episodic mood disorders,296-Bipolar	a	g	5902	-5.252	1.5e-07	--
MTCO3P1	2509	upstream	6:32677088	rs114208743	714	Rheumatoid arthritis and other inflammatory polyarthropathies	714.0	Rheumatoid arthritis	714	Rheumatoid arthritis and other inflammatory polyarthropathies	C	0.214026	0.228325	0.654328	0.685482	0.195548	0.168829	0.000819484	4.9e-05	60	2963	81	2814		Rheumatoid arthritis,Rheumatoid arthritis (ACPA-positive),Total cholesterol,Type 1 diabetes	5	rs114084573,rs115083834,rs116687380,rs9275582,rs9275595	714-Rheumatoid arthritis and other inflammatory polyarthropathies	t	c	5918	-5.231	1.68e-07	--
ATF7	0	In-gene	12:53934940	rs17100298	787	Symptoms involving digestive system	787.3	Flatulence, eructation, and gas pain	787.0	Nausea and vomiting	C	0.028974	0.030873	1.71086	1.01611	0.571336	0.230169	0.00274897	1.01e-05	16	3004	175	2724			0	NA	NA	a	c	5919	5.228	1.71e-07	++
KIAA0319	0	In-gene	6:24605424	rs4236031	780	General symptoms	780.57	Unspecified sleep apnea	780.3	Convulsions	C	0.135747	0.126595	0.488103	0.601023	0.103098	0.23036	2.2e-06	0.00907913	380	2644	61	2838			0	NA	NA	a	c	5923	5.208	1.91e-07	++
C11orf93	0	In-gene	11:111171709	rs3802842	780	General symptoms	780.52	INSOMNIA NOS	780.1	Hallucinations	C	0.278439	0.302173	0.526471	0.468106	0.12946	0.143208	4.77e-05	0.00108035	135	2889	109	2790	Colorectal_cancer	Colorectal cancer,Colorectal tumors,Rectal cancer	0	NA	NA	a	c	5923	5.193	2.07e-07	++
MIR1246	52304	downstream	2:177413403	rs10497450	410	myocardial infarction	410.90	Acute myocardial infarction, unspecified site, episode of care unspecified	410	Acute myocardial infarction	C	0.016876	0.020891	1.81705	1.48445	0.57199	0.357333	0.00148952	3.26e-05	24	2998	76	2820			0	NA	NA	t	c	5918	5.176	2.27e-07	++
CAST	0	In-gene	5:96039895	rs1021717	276	Disorders of fluid, electrolyte, and acid-base balance	276.7	Hyperpotassemia	276.1	Hyposmolality and/or hyponatremia	G	0.016333	0.01891	2.28351	1.01773	0.529852	0.340692	1.63e-05	0.00281502	17	2983	95	2787			0	NA	NA	t	g	5882	-5.169	2.36e-07	--
TNFAIP3	0	In-gene	6:138196066	rs2230926	784	Symptoms involving head and neck	784.0	Headache	784.2	Swelling, mass, or lump in head and neck	G	0.032738	0.038462	0.920386	2.08404	0.257396	0.557797	0.000349207	0.000186823	129	2895	12	2887	Rheumatoid_arthritis,Systemic_lupus_erythematosus	Rheumatoid arthritis,Selective immunoglobulin A deficiency (IgAD),Systemic lupus erythematosus (SLE)	4	rs5029949,rs57427648,rs9494892,rs9494894	784-Symptoms involving head and neck,611-Other disorders of breast	t	g	5923	5.169	2.36e-07	++
CAST	0	In-gene	5:96032889	rs113812196	276	Disorders of fluid, electrolyte, and acid-base balance	276.7	Hyperpotassemia	276.1	Hyposmolality and/or hyponatremia	G	0.016344	0.018924	2.28313	1.01742	0.529833	0.340684	1.64e-05	0.00282268	17	2981	95	2785			1	rs1021717	250-Diabetes mellitus,250-Diabetes mellitus, Type 2,276-Disorders of fluid, electrolyte, and acid-base balance	a	g	5878	-5.168	2.37e-07	--
TNFAIP3	0	In-gene	6:138195151	rs5029937	784	Symptoms involving head and neck	784.0	Headache	784.2	Swelling, mass, or lump in head and neck	G	0.032771	0.038661	0.920125	2.08319	0.257366	0.557815	0.000350021	0.000188048	129	2892	12	2885		Rheumatoid arthritis,Selective immunoglobulin A deficiency (IgAD)	5	rs2230926,rs5029949,rs57427648,rs9494892,rs9494894	784-Symptoms involving head and neck,611-Other disorders of breast	t	g	5918	-5.167	2.38e-07	--
NRXN1	0	In-gene	2:50268711	rs10191989	783	Symptoms concerning nutrition, metabolism, and development	783.1	Abnormal weight gain	783.4	Lack of expected normal physiological development in childhood	C	0.227951	0.228152	1.41477	1.08349	0.379287	0.303837	0.000191411	0.000362446	15	3001	23	2872			0	NA	NA	t	c	5911	-5.16	2.47e-07	--
DSCAML1	0	In-gene	11:117440404	rs4936388	724	Other and unspecified disorders of back	724.2	Lumbago	724	Other and unspecified disorders of back	G	0.243203	0.246637	0.532511	0.262958	0.120946	0.0916007	1.07e-05	0.00409562	171	2845	338	2561			0	NA	NA	t	g	5915	5.154	2.55e-07	++
CALCR	0	In-gene	7:93147883	rs989506	173	Other malignant neoplasm of skin	173.3	Other malignant neoplasm of skin of other and unspecified parts of face	173.1	Other malignant neoplasm of skin of eyelid, including canthus	G	0.178737	0.181959	1.01748	0.730837	0.25076	0.229094	4.96e-05	0.00142218	39	2985	48	2851			0	NA	NA	a	g	5923	5.131	2.88e-07	++
PSMA6	0	In-gene	14:35783706	rs77796720	786	Symptoms involving respiratory system and other chest symptoms	786.6	Swelling, mass, or lump in chest	786.5	Chest pain	G	0.12351	0.12694	0.687549	0.448032	0.2452	0.100573	0.00504683	8.4e-06	55	2965	435	2464			0	NA	NA	a	g	5919	-5.121	3.05e-07	--
PSMA6	0	In-gene	14:35782300	rs17597281	786	Symptoms involving respiratory system and other chest symptoms	786.6	Swelling, mass, or lump in chest	786.5	Chest pain	G	0.123553	0.126768	0.678599	0.449976	0.244246	0.100569	0.00546372	7.67e-06	55	2968	435	2464			1	rs77796720	786-Symptoms involving respiratory system and other chest symptoms	c	g	5922	5.116	3.13e-07	++
PSMA6	0	In-gene	14:35777358	rs8012896	786	Symptoms involving respiratory system and other chest symptoms	786.6	Swelling, mass, or lump in chest	786.5	Chest pain	G	0.123553	0.12694	0.678599	0.44892	0.244246	0.100576	0.00546372	8.06e-06	55	2968	435	2464			2	rs17597281,rs77796720	786-Symptoms involving respiratory system and other chest symptoms	t	g	5922	5.108	3.26e-07	++
CNOT10	12019	downstream	3:32714617	rs7621006	723	Other disorders of cervical region	723.1	Cervicalgia	723	Other disorders of cervical region	G	0.196925	0.181959	0.468392	0.556763	0.143868	0.140061	0.00113111	7.03e-05	131	2893	145	2754			1	rs6766872	723-Other disorders of cervical region	a	g	5923	5.107	3.27e-07	++
HLA-DRB1	19768	upstream	6:32577380	rs660895	714	Rheumatoid arthritis and other inflammatory polyarthropathies	714.0	Rheumatoid arthritis	714	Rheumatoid arthritis and other inflammatory polyarthropathies	G	0.183201	0.215764	0.924327	0.476567	0.203695	0.178835	5.68e-06	0.00770266	60	2964	81	2818	IgA_nephropathy,Rheumatoid_arthritis	Antibody titer to hepatitis B vaccination,Crohn's disease,IgA nephropathy,IgE in plasma,Irritable bowel disorder,Joint damage severity in rheumatoid arthritis,Longstanding arthritis,Parkinson's disease,Parkinson's disease (PD),Pediatric Ulcerative Colitis,Pemphigus vulgaris,Primary biliary cirrhosis,Primary biliary cirrhosis (antimitochondrial-antibody positive only),Rheumatoid arthritis,Rheumato…	1	rs9275224	714-Rheumatoid arthritis and other inflammatory polyarthropathies	a	g	5923	5.107	3.28e-07	++
NRG3	0	In-gene	10:84333436	rs2062020	733	Osteoporosis	733.09	Other osteoporosis	733.0	Osteoporosis	C	0.114253	0.106071	0.673884	0.74755	0.213975	0.18365	0.00163629	4.69e-05	85	2939	138	2761			0	NA	NA	t	c	5923	-5.098	3.43e-07	--
LOC101060164	99514	downstream	1:96753735	rs161991	296	Episodic mood disorders	296.90	Unspecified episodic mood disorder	296.22	Major depressive disorder, single episode, moderate degree	C	0.190103	0.198159	1.52714	0.698258	0.425704	0.192844	0.000334097	0.000293654	12	2989	65	2814			1	rs325952	296-Episodic mood disorders,296-Bipolar	t	c	5880	-5.096	3.46e-07	--
DOK6	0	In-gene	18:67516087	rs949274	296	Bipolar	296.80	BIPOLAR DISORDER NOS	296.22	Major depressive disorder, single episode, moderate degree	G	0.028434	0.030392	1.51203	1.36651	0.509148	0.321553	0.00298061	2.14e-05	25	2982	64	2815			9	rs11875291,rs62090785,rs62090786,rs62090787,rs62090789,rs62092081,rs6566445,rs7237309,rs74780047	296-Episodic mood disorders,296-Bipolar	a	g	5886	-5.095	3.49e-07	--
DPP10	212475	upstream	2:116814800	rs6728856	296	Bipolar	296.80	BIPOLAR DISORDER NOS	296.22	Major depressive disorder, single episode, moderate degree	G	0.053406	0.050052	1.17961	1.18006	0.395699	0.279101	0.00287239	2.36e-05	25	2999	66	2831			1	rs17602304	296-Episodic mood disorders,296-Bipolar	a	g	5921	-5.088	3.62e-07	--
PSMA6	0	In-gene	14:35772940	rs10141237	786	Symptoms involving respiratory system and other chest symptoms	786.6	Swelling, mass, or lump in chest	786.5	Chest pain	G	0.124669	0.127458	0.669559	0.44847	0.24467	0.100216	0.00620808	7.64e-06	55	2969	435	2464			3	rs17597281,rs77796720,rs8012896	786-Symptoms involving respiratory system and other chest symptoms	a	g	5923	5.086	3.65e-07	++
GPLD1	0	In-gene	6:24454679	rs6925475	788	Symptoms involving urinary system	788.43	Nocturia	788.2	Retention of urine	G	0.143047	0.146834	0.629157	0.72558	0.152148	0.239075	3.55e-05	0.00240575	133	2873	47	2827			0	NA	NA	a	g	5880	-5.078	3.81e-07	--
TGIF1P1	3405	downstream	19:46636139	rs7257956	362	Degeneration of macula and posterior pole of retina	362.56	MACULAR PUCKERING	362.3	Retinal vascular occlusion	C	0.049272	0.043118	1.81939	1.31113	0.444211	0.426814	4.21e-05	0.00212705	17	3007	25	2874			0	NA	NA	t	c	5923	-5.076	3.86e-07	--
LCE1E	897	upstream	1:152761798	rs79266973	374	Other disorders of eyelids	374.30	PTOSIS OF EYELID NOS	374	Other disorders of eyelids	C	0.015905	0.018185	2.76734	1.47821	0.621004	0.551551	8.34e-06	0.00736004	13	3005	30	2857			1	rs4845324	374-Other disorders of eyelids	t	c	5905	-5.06	4.2e-07	--
FAM205A	9883	upstream	9:34739417	rs77486373	790	Nonspecific findings on examination of blood	790.29	Other abnormal glucose	790	Nonspecific findings on examination of blood	G	0.011972	0.011761	2.24754	1.95062	0.562295	0.620738	6.41e-05	0.00167554	19	2988	21	2870			5	rs116842681,rs17356611,rs60295598,rs77645395,rs78736792	790-Nonspecific findings on examination of blood	t	g	5898	5.054	4.32e-07	++
SBNO1	0	In-gene	12:123776151	rs79015132	162	Malignant neoplasm of trachea, bronchus, and lung	162.9	Malignant neoplasm of bronchus and lung, unspecified	162	Malignant neoplasm of trachea, bronchus, and lung	C	0.039187	0.034667	1.33818	1.35894	0.421193	0.341538	0.00148744	6.92e-05	28	2996	50	2849			8	rs3825141,rs57356592,rs58537268,rs60755632,rs74240781,rs76466196,rs78862746,rs80151828	162-Malignant neoplasm of trachea, bronchus, and lung	a	c	5923	5.054	4.33e-07	++
MTCO3P1	6776	upstream	6:32681355	rs9275595	714	Rheumatoid arthritis and other inflammatory polyarthropathies	714.0	Rheumatoid arthritis	714	Rheumatoid arthritis and other inflammatory polyarthropathies	C	0.210979	0.224733	0.673053	0.638133	0.195844	0.172028	0.000588906	0.000207699	60	2964	81	2818	Body_mass_index	Rheumatoid arthritis,Rheumatoid arthritis (ACPA-positive),Total cholesterol,Type 1 diabetes	0	NA	NA	t	c	5923	5.051	4.4e-07	++
TNFAIP3	24324	upstream	6:138228774	rs57427648	784	Symptoms involving head and neck	784.0	Headache	784.2	Swelling, mass, or lump in head and neck	G	0.030454	0.032895	0.85674	2.31395	0.271454	0.579686	0.00159883	6.56e-05	129	2892	12	2876			0	NA	NA	t	g	5909	-5.047	4.48e-07	--
PDE4B	0	In-gene	1:66707856	rs7367706	427	Cardiac dysrhythmias	427.81	Sinoatrial node dysfunction	427.2	Paroxysmal tachycardia, unspecified	G	0.053241	0.052259	1.5345	0.628011	0.367026	0.215074	2.9e-05	0.00350059	33	2991	174	2725			0	NA	NA	t	g	5923	-5.03	4.9e-07	--
NDUFAB1	0	In-gene	16:23605032	rs240745	780	General symptoms	780.57	Unspecified sleep apnea	780.9	Other general symptoms	G	0.090563	0.091066	0.468566	1.07039	0.123703	0.322512	0.000151976	0.000903641	380	2640	36	2863			0	NA	NA	a	g	5919	-5.028	4.95e-07	--
MTCO3P1	5491	upstream	6:32680070	rs9275582	714	Rheumatoid arthritis and other inflammatory polyarthropathies	714.0	Rheumatoid arthritis	714	Rheumatoid arthritis and other inflammatory polyarthropathies	C	0.211144	0.225423	0.672444	0.631574	0.195889	0.171874	0.000597421	0.000238201	60	2964	81	2818		Childhood obesity (body mass index (BMI)),Joint damage severity in rheumatoid arthritis,Rheumatoid arthritis,Rheumatoid arthritis (ACPA-positive),Total cholesterol	2	rs116687380,rs9275595	714-Rheumatoid arthritis and other inflammatory polyarthropathies	t	c	5923	-5.024	5.07e-07	--
TNFAIP3	24070	upstream	6:138228520	rs9494894	784	Symptoms involving head and neck	784.0	Headache	784.2	Swelling, mass, or lump in head and neck	C	0.030454	0.033218	0.85674	2.2956	0.271454	0.580613	0.00159883	7.69e-05	129	2892	12	2878		Rheumatoid arthritis	1	rs57427648	784-Symptoms involving head and neck,611-Other disorders of breast	t	c	5911	5.021	5.14e-07	++
CTSB	0	In-gene	8:11701933	rs4839	250	Diabetes mellitus, Type 2	250.50	Diabetes mellitus type II [non-insulin dependent type] [NIDDM type] [adult-onset type] or unspecified type, not stated as uncontrolled, with ophthalmic manifestations	250.3	Diabetes with other coma	C	0.265708	0.267334	0.864661	0.79346	0.238444	0.228985	0.000287544	0.000529997	36	2988	41	2858			3	rs3947,rs709822,rs9009	250-Diabetes mellitus,250-Diabetes mellitus, Type 2	t	c	5923	5.015	5.3e-07	++
TNFAIP3	19039	upstream	6:138223489	rs9494892	784	Symptoms involving head and neck	784.0	Headache	784.2	Swelling, mass, or lump in head and neck	G	0.030649	0.033114	0.854458	2.29332	0.27146	0.580615	0.00164598	7.82e-05	129	2889	12	2872			2	rs57427648,rs9494894	784-Symptoms involving head and neck,611-Other disorders of breast	t	g	5902	-5.012	5.39e-07	--
C12orf65	0	In-gene	12:123738494	rs2280424	162	Malignant neoplasm of trachea, bronchus, and lung	162.9	Malignant neoplasm of bronchus and lung, unspecified	162	Malignant neoplasm of trachea, bronchus, and lung	C	0.039848	0.034703	1.31127	1.36098	0.42177	0.341564	0.0018774	6.76e-05	28	2996	50	2846			9	rs11554169,rs4759411,rs4759413,rs4759418,rs61231969,rs75529277,rs76327404,rs76514049,rs3759114	162-Malignant neoplasm of trachea, bronchus, and lung	t	c	5920	-5.009	5.47e-07	--
C12orf65	640	upstream	12:123743145	rs76327404	162	Malignant neoplasm of trachea, bronchus, and lung	162.9	Malignant neoplasm of bronchus and lung, unspecified	162	Malignant neoplasm of trachea, bronchus, and lung	C	0.039848	0.034703	1.31127	1.36098	0.42177	0.341564	0.0018774	6.76e-05	28	2996	50	2846			8	rs4759413,rs4759418,rs58537268,rs61231969,rs75529277,rs76514049,rs79015132,rs3759114	162-Malignant neoplasm of trachea, bronchus, and lung	t	c	5920	5.009	5.47e-07	++
C12orf65	931	upstream	12:123743436	rs4759413	162	Malignant neoplasm of trachea, bronchus, and lung	162.9	Malignant neoplasm of bronchus and lung, unspecified	162	Malignant neoplasm of trachea, bronchus, and lung	T	0.039848	0.034703	1.31127	1.36098	0.42177	0.341564	0.0018774	6.76e-05	28	2996	50	2846			8	rs4759418,rs58537268,rs60755632,rs61231969,rs75529277,rs76514049,rs79015132,rs3759114	162-Malignant neoplasm of trachea, bronchus, and lung	a	t	5920	-5.009	5.47e-07	--
HLA-DRA	0	In-gene	6:32408597	rs115053476	274	Gout	274.0	Gouty arthropathy	274	Gout	G	0.267828	0.294107	0.659994	0.986647	0.235635	0.229482	0.00509576	1.71e-05	40	2975	44	2841		Multiple sclerosis,Parkinson's disease (PC1 association),Primary biliary cirrhosis,Rheumatoid arthritis,Rheumatoid arthritis (ACPA-positive),Type 1 diabetes, combined control dataset	3	rs114632839,rs115643100,rs3129882	250-Diabetes mellitus,250-Diabetes mellitus, Type 2,274-Gout	a	g	5900	-5.009	5.48e-07	--
C12orf65	0	In-gene	12:123740843	rs4759411	162	Malignant neoplasm of trachea, bronchus, and lung	162.9	Malignant neoplasm of bronchus and lung, unspecified	162	Malignant neoplasm of trachea, bronchus, and lung	G	0.039848	0.034727	1.31127	1.36076	0.42177	0.341559	0.0018774	6.78e-05	28	2996	50	2844			9	rs11554169,rs4759413,rs4759418,rs61231969,rs75529277,rs76327404,rs76514049,rs79015132,rs3759114	162-Malignant neoplasm of trachea, bronchus, and lung	c	g	5918	5.008	5.49e-07	++
C12orf65	0	In-gene	12:123741706	rs11554169	162	Malignant neoplasm of trachea, bronchus, and lung	162.9	Malignant neoplasm of bronchus and lung, unspecified	162	Malignant neoplasm of trachea, bronchus, and lung	C	0.039848	0.034727	1.31127	1.36076	0.42177	0.341559	0.0018774	6.78e-05	28	2996	50	2844			8	rs4759413,rs4759418,rs61231969,rs75529277,rs76327404,rs76514049,rs79015132,rs3759114	162-Malignant neoplasm of trachea, bronchus, and lung	a	c	5918	-5.008	5.49e-07	--
ALDH7A1	0	In-gene	5:125918148	rs13182402	429	Ill-defined descriptions and complications of heart disease	429.2	ASCVD	429	Ill-defined descriptions and complications of heart disease	G	0.105655	0.103002	0.637778	1.511	0.185515	0.414712	0.000586295	0.000268962	110	2914	16	2882	Osteoporosis	Hip bone mineral density (BMD),Osteoperotic fracture,Osteoporotic fracture	0	NA	NA	a	g	5922	5.005	5.57e-07	++
PSMA6	0	In-gene	14:35765829	rs8014594	786	Symptoms involving respiratory system and other chest symptoms	786.6	Swelling, mass, or lump in chest	786.5	Chest pain	C	0.122929	0.126768	0.648362	0.449976	0.248054	0.100569	0.00895429	7.67e-06	54	2964	435	2464			5	rs10141237,rs10142113,rs17597281,rs77796720,rs8012896	786-Symptoms involving respiratory system and other chest symptoms	t	c	5917	-4.999	5.78e-07	--
KIAA0391	0	In-gene	14:35673470	rs9806058	786	Symptoms involving respiratory system and other chest symptoms	786.6	Swelling, mass, or lump in chest	786.5	Chest pain	T	0.124958	0.129256	0.685965	0.430266	0.245209	0.100679	0.00515046	1.92e-05	54	2943	433	2445			9	rs10141237,rs10142113,rs17458583,rs2277460,rs28461608,rs7140912,rs8014594,rs8017330,rs8017676	786-Symptoms involving respiratory system and other chest symptoms	a	t	5875	4.989	6.06e-07	++
LOC100533628	295667	downstream	14:41469945	rs1779599	362	Other retinal disorders	362.10	Background retinopathy, unspecified	362.3	Retinal vascular occlusion	C	0.098477	0.102418	1.65429	1.08587	0.447942	0.324109	0.000221546	0.000807154	11	3010	25	2870			0	NA	NA	t	c	5916	4.983	6.27e-07	++
PSMA6	0	In-gene	14:35767829	rs10142113	786	Symptoms involving respiratory system and other chest symptoms	786.6	Swelling, mass, or lump in chest	786.5	Chest pain	G	0.12326	0.127157	0.647622	0.446129	0.248074	0.100436	0.00903834	8.92e-06	54	2964	435	2463			4	rs10141237,rs17597281,rs77796720,rs8012896	786-Symptoms involving respiratory system and other chest symptoms	a	g	5916	4.973	6.58e-07	++
C2CD2	0	In-gene	21:43319214	rs9985096	726	Peripheral enthesopathies and allied syndromes	726.32	Lateral epicondylitis	726	Peripheral enthesopathies and allied syndromes	C	0.015873	0.013326	2.60211	1.12034	0.681616	0.349787	0.000134775	0.00136039	12	3012	156	2733			0	NA	NA	t	c	5913	-4.969	6.73e-07	--
TNFAIP3	0	In-gene	6:138197506	rs5029949	784	Symptoms involving head and neck	784.0	Headache	784.2	Swelling, mass, or lump in head and neck	G	0.030919	0.035357	0.850075	2.15982	0.271409	0.553492	0.00173571	9.53e-05	129	2895	12	2887		Rheumatoid arthritis	3	rs57427648,rs9494892,rs9494894	784-Symptoms involving head and neck,611-Other disorders of breast	a	g	5923	4.968	6.77e-07	++
DPP10	226927	upstream	2:116829252	rs17602304	296	Bipolar	296.80	BIPOLAR DISORDER NOS	296.22	Major depressive disorder, single episode, moderate degree	G	0.053075	0.049707	1.20919	1.13304	0.397212	0.284032	0.00233296	6.63e-05	25	2999	66	2831		Serum ratio of (mannose)/(N2,N2-dimethylguanosine)	0	NA	NA	c	g	5921	-4.966	6.84e-07	--
DDC	0	In-gene	7:50594738	rs10228056	250	Diabetes mellitus, Type 1	250.03	type I diabetes mellitus [juvenile type], uncontrolled, without mention of complication	250	Diabetes mellitus	C	0.018592	0.024378	1.87597	1.76591	0.510958	0.53009	0.000241158	0.000864306	22	2990	21	2871			7	rs11763051,rs11771860,rs2167363,rs4245549,rs4455783,rs4947621,rs4947631	250-Diabetes mellitus,250-Diabetes mellitus, Type 2	t	c	5904	-4.954	7.27e-07	--
LOC645754	0	In-gene	17:26074715	rs11656954	454	Varicose veins	454.8	Varicose veins of the lower extremities with other complications	454	Varicose veins of lower extremities	C	0.02422	0.027509	1.89235	1.76109	0.487061	0.56606	0.000102227	0.00186371	19	2995	16	2874			0	NA	NA	t	c	5904	-4.953	7.32e-07	--
HLA-DRA	0	In-gene	6:32409242	rs114632839	250	Diabetes mellitus, Type 2	250.60	Diabetes mellitus type II [non-insulin dependent type] [NIDDM type] [adult-onset type] or unspecified type, not stated as uncontrolled, with neurological manifestations	250.3	Diabetes with other coma	C	0.368796	0.391695	0.707395	0.827065	0.209734	0.227617	0.000744042	0.000279522	48	2974	41	2849		Multiple sclerosis,Rheumatoid arthritis,Rheumatoid arthritis (ACPA-positive),Type 1 diabetes, combined control dataset	0	NA	NA	a	c	5912	-4.952	7.35e-07	--
PSMA6	0	In-gene	14:35761573	rs2277460	786	Symptoms involving respiratory system and other chest symptoms	786.6	Swelling, mass, or lump in chest	786.5	Chest pain	C	0.122929	0.126727	0.648362	0.443728	0.248054	0.10076	0.00895429	1.06e-05	54	2964	434	2462			8	rs10141237,rs10142113,rs17458583,rs17597281,rs77796720,rs8012896,rs8014594,rs8017676	786-Symptoms involving respiratory system and other chest symptoms	a	c	5914	-4.949	7.47e-07	--
PSMA6	0	In-gene	14:35762501	rs17458583	786	Symptoms involving respiratory system and other chest symptoms	786.6	Swelling, mass, or lump in chest	786.5	Chest pain	G	0.122929	0.126727	0.648362	0.443728	0.248054	0.10076	0.00895429	1.06e-05	54	2964	434	2462			7	rs10141237,rs10142113,rs17597281,rs77796720,rs8012896,rs8014594,rs8017676	786-Symptoms involving respiratory system and other chest symptoms	a	g	5914	4.949	7.47e-07	++
PADI4	0	In-gene	1:17659386	rs71644036	477	Allergic rhinitis	477.9	ALLERGIC RHINITIS NOS	477	Allergic rhinitis	G	0.023313	0.02087	0.901532	1.04786	0.259263	0.297549	0.000506523	0.000428883	183	2841	126	2749			3	rs34965564,rs35442836,rs35489932	477-Allergic rhinitis	a	g	5899	-4.948	7.49e-07	--
APP	28024	upstream	21:27571469	rs17001793	411	ISCHEMIC HEART DISEASE	411.1	Intermediate coronary syndrome	411	Other acute and subacute forms of ischemic heart disease	C	0.059019	0.073555	1.02547	0.573779	0.322008	0.150699	0.00144948	0.000140408	41	2975	316	2573			0	NA	NA	t	c	5905	-4.939	7.85e-07	--
RPL7P48	65739	downstream	17:49514043	rs11869607	281	Other deficiency anemias	281.1	Other vitamin B12 deficiency anemia	281.1	Other vitamin B12 deficiency anemia	G	0.064815	0.080228	1.53012	1.41641	0.381249	0.478512	5.98e-05	0.003076	21	3003	16	2882			0	NA	NA	t	g	5922	4.939	7.87e-07	++
MTCO3P1	4805	upstream	6:32679384	rs115083834	714	Rheumatoid arthritis and other inflammatory polyarthropathies	714.0	Rheumatoid arthritis	714	Rheumatoid arthritis and other inflammatory polyarthropathies	G	0.211144	0.224186	0.672444	0.617044	0.195889	0.173732	0.000597421	0.000382741	60	2964	79	2807		Joint damage severity in rheumatoid arthritis,Rheumatoid arthritis,Rheumatoid arthritis (ACPA-positive),Total cholesterol	4	rs114084573,rs116687380,rs9275582,rs9275595	714-Rheumatoid arthritis and other inflammatory polyarthropathies	t	g	5910	-4.937	7.92e-07	--
MTCO3P1	6010	downstream	6:32667910	rs2647044	250	Diabetes mellitus, Type 1	250.01	type I diabetes mellitus [insulin dependent type] [IDDM] [juvenile type], not stated as uncontrolled, without mention of complication	250.1	Diabetes with ketoacidosis	G	0.128638	0.14574	1.18297	0.410454	0.271171	0.157797	1.29e-05	0.00929122	22	3002	98	2801	Pulmonary_function,Type_1_diabetes	Lung function, ratio of forced expiratory volume in 1 second (FEV1) to forced vital capacity (FVC) (FEV1/FVC),Rheumatoid arthritis,Rheumatoid arthritis (ACPA-positive),Total cholesterol,Triglycerides,Type 1 diabetes	0	NA	NA	a	g	5923	-4.937	7.94e-07	--
NOS2P1	0	In-gene	17:25984415	rs11871018	362	Degeneration of macula and posterior pole of retina	362.51	Nonexudative senile macular degeneration of retina	362	Other retinal disorders	C	0.017561	0.020797	1.39674	1.69835	0.466722	0.424522	0.00276555	6.32e-05	54	2964	39	2846			2	rs76558762,rs11656954	454-Varicose veins	t	c	5903	4.937	7.95e-07	++
PITPNM2	20895	upstream	12:123615869	rs76205535	162	Malignant neoplasm of trachea, bronchus, and lung	162.9	Malignant neoplasm of bronchus and lung, unspecified	162	Malignant neoplasm of trachea, bronchus, and lung	C	0.036853	0.032431	1.41807	1.31142	0.433573	0.353155	0.00107297	0.00020447	28	2984	50	2833			9	rs4759407,rs74240768,rs77250160,rs78856743,rs3759113,rs4759367,rs61187102,rs74240770,rs79033960	162-Malignant neoplasm of trachea, bronchus, and lung	a	c	5895	4.935	8.02e-07	++
PSMA6	0	In-gene	14:35762666	rs8017676	786	Symptoms involving respiratory system and other chest symptoms	786.6	Swelling, mass, or lump in chest	786.5	Chest pain	G	0.12326	0.126899	0.647622	0.441779	0.248074	0.100764	0.00903834	1.16e-05	54	2964	434	2462			6	rs10141237,rs10142113,rs17597281,rs77796720,rs8012896,rs8014594	786-Symptoms involving respiratory system and other chest symptoms	a	g	5914	-4.933	8.1e-07	--
MTCO3P1	4883	upstream	6:32679462	rs114084573	714	Rheumatoid arthritis and other inflammatory polyarthropathies	714.0	Rheumatoid arthritis	714	Rheumatoid arthritis and other inflammatory polyarthropathies	G	0.213931	0.22751	0.654785	0.629282	0.195517	0.173562	0.000811039	0.000288196	60	2962	79	2800		Joint damage severity in rheumatoid arthritis,Rheumatoid arthritis,Total cholesterol	3	rs116687380,rs9275582,rs9275595	714-Rheumatoid arthritis and other inflammatory polyarthropathies	a	g	5901	4.929	8.26e-07	++
MPHOSPH9	21297	downstream	12:123619648	rs78856743	162	Malignant neoplasm of trachea, bronchus, and lung	162.9	Malignant neoplasm of bronchus and lung, unspecified	162	Malignant neoplasm of trachea, bronchus, and lung	G	0.037031	0.032628	1.41426	1.30776	0.433587	0.35322	0.00110721	0.000213564	28	2983	50	2831			9	rs4759407,rs74240768,rs74240771,rs77250160,rs3759113,rs4759367,rs61187102,rs74240770,rs79033960	162-Malignant neoplasm of trachea, bronchus, and lung	a	g	5892	-4.921	8.63e-07	--
KIAA0391	0	In-gene	14:35727973	rs28461608	786	Symptoms involving respiratory system and other chest symptoms	786.6	Swelling, mass, or lump in chest	786.5	Chest pain	C	0.122056	0.127163	0.6435	0.442152	0.248752	0.100786	0.00968383	1.15e-05	55	2960	433	2457			9	rs10141237,rs10142113,rs17458583,rs2277460,rs7140912,rs8012896,rs8014594,rs8017330,rs8017676	786-Symptoms involving respiratory system and other chest symptoms	t	c	5905	-4.918	8.76e-07	--
KIAA0391	0	In-gene	14:35728029	rs7140912	786	Symptoms involving respiratory system and other chest symptoms	786.6	Swelling, mass, or lump in chest	786.5	Chest pain	G	0.122056	0.127163	0.6435	0.442152	0.248752	0.100786	0.00968383	1.15e-05	55	2960	433	2457			9	rs10141237,rs10142113,rs17458583,rs17597281,rs2277460,rs8012896,rs8014594,rs8017330,rs8017676	786-Symptoms involving respiratory system and other chest symptoms	a	g	5905	-4.918	8.76e-07	--
DOK6	4283	upstream	18:67520605	rs62092081	296	Bipolar	296.80	BIPOLAR DISORDER NOS	296.22	Major depressive disorder, single episode, moderate degree	G	0.029334	0.031617	1.50029	1.28762	0.50954	0.320163	0.00323573	5.78e-05	25	2992	66	2828			6	rs11875291,rs62090785,rs62090786,rs62090787,rs62090789,rs74780047	296-Episodic mood disorders,296-Bipolar	a	g	5911	4.918	8.76e-07	++
RPL7P23	12804	downstream	5:76865374	rs11952265	296	Depression	296.32	Major depressive disorder, recurrent episode, moderate degree	296.2	Major depressive disorder, single episode	G	0.020007	0.016396	1.50371	1.17542	0.520264	0.288597	0.00384896	4.64e-05	29	2995	179	2718			0	NA	NA	c	g	5921	4.914	8.9e-07	++
CTSB	0	In-gene	8:11702375	rs3947	250	Diabetes mellitus, Type 2	250.50	Diabetes mellitus type II [non-insulin dependent type] [NIDDM type] [adult-onset type] or unspecified type, not stated as uncontrolled, with ophthalmic manifestations	250.3	Diabetes with other coma	G	0.264198	0.267678	0.854031	0.792252	0.244895	0.22915	0.000487863	0.000545509	34	2977	41	2858			0	NA	NA	a	g	5910	-4.911	9.08e-07	--
LOC645481	67441	downstream	4:26046045	rs62410891	729	Other disorders of soft tissues	729.2	Neuralgia, neuritis, and radiculitis, unspecified	729.8	Other musculoskeletal symptoms referable to limbs	G	0.013572	0.010885	2.0593	2.41215	0.62585	0.659882	0.00100042	0.000256756	15	3006	17	2877			1	rs78841302	729-Other disorders of soft tissues,482-Other bacterial pneumonia	c	g	5915	4.908	9.18e-07	++
CD226	2609	downstream	18:67527582	rs74780047	296	Bipolar	296.80	BIPOLAR DISORDER NOS	296.22	Major depressive disorder, single episode, moderate degree	G	0.029324	0.031617	1.49219	1.28762	0.509266	0.320163	0.00338879	5.78e-05	25	2993	66	2828			4	rs62090785,rs62090786,rs62090787,rs62090789	296-Episodic mood disorders,296-Bipolar	a	g	5912	-4.907	9.23e-07	--
CD226	1361	downstream	18:67528830	rs62090785	296	Bipolar	296.80	BIPOLAR DISORDER NOS	296.22	Major depressive disorder, single episode, moderate degree	G	0.029314	0.031617	1.49228	1.28762	0.509266	0.320163	0.00338669	5.78e-05	25	2994	66	2828			3	rs62090786,rs62090787,rs62090789	296-Episodic mood disorders,296-Bipolar	t	g	5913	4.907	9.23e-07	++
CD226	0	In-gene	18:67532889	rs62090789	296	Bipolar	296.80	BIPOLAR DISORDER NOS	296.22	Major depressive disorder, single episode, moderate degree	G	0.029314	0.031617	1.49228	1.28762	0.509266	0.320163	0.00338669	5.78e-05	25	2994	66	2828			0	NA	NA	c	g	5913	4.907	9.23e-07	++
IQCJ-SCHIP1	25437	upstream	3:159640591	rs78235810	709	Other disorders of skin and subcutaneous tissue	709.9	Unspecified disorder of skin and subcutaneous tissue	709.2	Scar conditions and fibrosis of skin	C	0.05504	0.051682	1.42977	1.59206	0.400442	0.473916	0.00035632	0.000781185	21	2995	16	2867			1	rs73170507	709-Other disorders of skin and subcutaneous tissue	t	c	5899	-4.902	9.51e-07	--
IQCJ-SCHIP1	28690	upstream	3:159643844	rs73170507	709	Other disorders of skin and subcutaneous tissue	709.9	Unspecified disorder of skin and subcutaneous tissue	709.2	Scar conditions and fibrosis of skin	G	0.055058	0.051682	1.42933	1.59206	0.40045	0.473916	0.00035793	0.000781185	21	2994	16	2867			0	NA	NA	a	g	5898	-4.901	9.55e-07	--
PADI4	0	In-gene	1:17665664	rs35489932	477	Allergic rhinitis	477.9	ALLERGIC RHINITIS NOS	477	Allergic rhinitis	G	0.023321	0.021369	0.901251	1.0247	0.259261	0.297118	0.000508509	0.000563071	183	2840	126	2752			2	rs34965564,rs35442836	477-Allergic rhinitis	c	g	5901	4.897	9.75e-07	++
PADI4	0	In-gene	1:17666004	rs35442836	477	Allergic rhinitis	477.9	ALLERGIC RHINITIS NOS	477	Allergic rhinitis	C	0.023321	0.021369	0.901251	1.0247	0.259261	0.297118	0.000508509	0.000563071	183	2840	126	2752			1	rs34965564	477-Allergic rhinitis	a	c	5901	4.897	9.75e-07	++
CD226	0	In-gene	18:67530195	rs62090786	296	Bipolar	296.80	BIPOLAR DISORDER NOS	296.22	Major depressive disorder, single episode, moderate degree	C	0.02948	0.031617	1.48291	1.28762	0.509306	0.320163	0.00359555	5.78e-05	25	2994	66	2828			2	rs62090787,rs62090789	296-Episodic mood disorders,296-Bipolar	t	c	5913	-4.894	9.88e-07	--
CD226	0	In-gene	18:67530796	rs62090787	296	Bipolar	296.80	BIPOLAR DISORDER NOS	296.22	Major depressive disorder, single episode, moderate degree	G	0.02948	0.031617	1.48291	1.28762	0.509306	0.320163	0.00359555	5.78e-05	25	2994	66	2828			1	rs62090789	296-Episodic mood disorders,296-Bipolar	a	g	5913	-4.894	9.88e-07	--
BACH2	0	In-gene	6:90895961	rs62408209	715	Osteoarthrosis and allied disorders	715.00	Osteoarthrosis, generalized, involving unspecified site	715	Osteoarthrosis and allied disorders	C	0.090305	0.099272	0.390788	0.547622	0.143734	0.129925	0.00655121	2.5e-05	276	2736	307	2579			2	rs45483891,rs62408214	715-Osteoarthrosis and allied disorders	t	c	5898	-4.891	1e-06	--
PITPNM2	19858	upstream	12:123614832	rs79665790	162	Malignant neoplasm of trachea, bronchus, and lung	162.9	Malignant neoplasm of bronchus and lung, unspecified	162	Malignant neoplasm of trachea, bronchus, and lung	G	0.036877	0.033148	1.41775	1.28958	0.433585	0.353226	0.00107608	0.000261351	28	2982	50	2831			9	rs4759407,rs74240768,rs76205535,rs77250160,rs78856743,rs3759113,rs4759367,rs61187102,rs79033960	162-Malignant neoplasm of trachea, bronchus, and lung	a	g	5891	-4.89	1.01e-06	--
BACH2	0	In-gene	6:90907909	rs62408214	715	Osteoarthrosis and allied disorders	715.00	Osteoarthrosis, generalized, involving unspecified site	715	Osteoarthrosis and allied disorders	C	0.090216	0.100138	0.385703	0.548829	0.143646	0.129503	0.00725093	2.26e-05	277	2738	308	2588			1	rs45483891	715-Osteoarthrosis and allied disorders	t	c	5911	-4.884	1.04e-06	--
PADI4	0	In-gene	1:17666747	rs34965564	477	Allergic rhinitis	477.9	ALLERGIC RHINITIS NOS	477	Allergic rhinitis	C	0.023494	0.021384	0.8954	1.02389	0.259139	0.29712	0.000549718	0.00056888	183	2839	126	2750			0	NA	NA	t	c	5898	-4.88	1.06e-06	--
C12orf65	2070	downstream	12:123715773	rs4759408	162	Malignant neoplasm of trachea, bronchus, and lung	162.9	Malignant neoplasm of bronchus and lung, unspecified	162	Malignant neoplasm of trachea, bronchus, and lung	C	0.038462	0.03294	1.33758	1.3189	0.420773	0.354104	0.00147849	0.000195611	28	2988	49	2835			9	rs11554169,rs2280424,rs28362667,rs4759411,rs4759413,rs4759418,rs61231969,rs75037792,rs76327404	162-Malignant neoplasm of trachea, bronchus, and lung	a	c	5900	-4.877	1.08e-06	--
KIAA0391	0	In-gene	14:35732369	rs8017330	786	Symptoms involving respiratory system and other chest symptoms	786.6	Swelling, mass, or lump in chest	786.5	Chest pain	G	0.12202	0.127285	0.644103	0.435679	0.248758	0.100746	0.00961786	1.53e-05	55	2965	435	2464			9	rs10141237,rs10142113,rs17458583,rs17597281,rs2277460,rs77796720,rs8012896,rs8014594,rs8017676	786-Symptoms involving respiratory system and other chest symptoms	a	g	5919	-4.876	1.08e-06	--
ARHGAP31	0	In-gene	3:119114927	rs56008261	789	Other symptoms involving abdomen and pelvis	789.06	Abdominal pain, epigastric	789.3	Abdominal or pelvic swelling, mass, or lump	C	0.463955	0.453697	0.501168	1.56447	0.160841	0.413307	0.00183375	0.000153558	83	2941	18	2876			4	rs11922594,rs1463138,rs4687853,rs6787836	789-Other symptoms involving abdomen and pelvis	t	c	5918	-4.874	1.09e-06	--
MB21D2	0	In-gene	3:192575314	rs11925989	530	Diseases of esophagus	530.85	BARRETT'S ESOPHAGUS	530	Diseases of esophagus	C	0.042659	0.043636	1.29784	0.955042	0.350822	0.299503	0.000216098	0.00142886	38	2986	62	2837			0	NA	NA	t	c	5923	4.874	1.09e-06	++
ARHGAP31	0	In-gene	3:119115567	rs6787836	789	Other symptoms involving abdomen and pelvis	789.06	Abdominal pain, epigastric	789.3	Abdominal or pelvic swelling, mass, or lump	G	0.464641	0.453774	0.501572	1.56294	0.160956	0.413261	0.00183189	0.000155591	83	2929	18	2870			3	rs11922594,rs1463138,rs4687853	789-Other symptoms involving abdomen and pelvis	a	g	5900	-4.873	1.1e-06	--
ARHGAP31	0	In-gene	3:119125822	rs11922594	789	Other symptoms involving abdomen and pelvis	789.06	Abdominal pain, epigastric	789.3	Abdominal or pelvic swelling, mass, or lump	C	0.464286	0.45326	0.500706	1.56199	0.160992	0.413199	0.00187011	0.000156686	83	2941	18	2881			2	rs1463138,rs4687853	789-Other symptoms involving abdomen and pelvis	t	c	5923	-4.867	1.13e-06	--
LOC645481	74879	downstream	4:26038607	rs62410889	729	Other disorders of soft tissues	729.2	Neuralgia, neuritis, and radiculitis, unspecified	729.8	Other musculoskeletal symptoms referable to limbs	G	0.013893	0.01105	2.03199	2.40104	0.625719	0.659855	0.00116445	0.000273975	15	3008	17	2879			4	rs58221313,rs59513196,rs62410891,rs78841302	729-Other disorders of soft tissues,482-Other bacterial pneumonia	a	g	5919	-4.866	1.14e-06	--
EPB41L2	0	In-gene	6:131179623	rs17059702	327	Organic sleep disorders	327.23	OBSTRUCTIVE SLEEP APNEA	327.3	Circadian rhythm sleep disorder	G	0.024601	0.03208	0.73905	1.05822	0.244641	0.273527	0.00251972	0.000109372	194	2814	101	2798			0	NA	NA	t	g	5907	4.866	1.14e-06	++
HLA-DRA	465	downstream	6:32407153	rs114369580	274	Gout	274.0	Gouty arthropathy	274	Gout	T	0.2667	0.292936	0.608579	0.991437	0.236087	0.229325	0.00994372	1.54e-05	40	2984	44	2844		Multiple sclerosis,Rheumatoid arthritis,Rheumatoid arthritis (ACPA-positive),Type 1 diabetes, Rheumatoid arthritis, combined case analysis	7	rs114351193,rs114632839,rs114809735,rs115053476,rs115643100,rs116801443,rs3129882	250-Diabetes mellitus,250-Diabetes mellitus, Type 2,274-Gout	a	t	5912	4.865	1.14e-06	++
CD226	5061	downstream	18:67525130	rs11875291	296	Bipolar	296.80	BIPOLAR DISORDER NOS	296.22	Major depressive disorder, single episode, moderate degree	G	0.029646	0.031617	1.45939	1.28762	0.509022	0.320163	0.00414318	5.78e-05	25	2994	66	2828			5	rs62090785,rs62090786,rs62090787,rs62090789,rs74780047	296-Episodic mood disorders,296-Bipolar	a	g	5913	4.862	1.16e-06	++
KIF2A	163217	downstream	5:61438771	rs16898781	278	Overweight, obesity	278.01	Morbid obesity	278	Overweight, obesity and other hyperalimentation	G	0.064153	0.060643	0.55308	1.6454	0.150185	0.516509	0.000230814	0.00144449	995	2029	12	2882			0	NA	NA	a	g	5918	-4.86	1.17e-06	--
LOC645481	79173	downstream	4:26034313	rs62410886	729	Other disorders of soft tissues	729.2	Neuralgia, neuritis, and radiculitis, unspecified	729.8	Other musculoskeletal symptoms referable to limbs	G	0.014054	0.01105	2.02543	2.40104	0.625762	0.659855	0.00120904	0.000273975	15	3009	17	2879			7	rs58221313,rs59513196,rs62410888,rs62410889,rs62410891,rs7655073,rs78841302	729-Other disorders of soft tissues,482-Other bacterial pneumonia	a	g	5920	-4.858	1.18e-06	--
SBNO1	4065	upstream	12:123839052	rs9795593	162	Malignant neoplasm of trachea, bronchus, and lung	162.9	Malignant neoplasm of bronchus and lung, unspecified	162	Malignant neoplasm of trachea, bronchus, and lung	C	0.039047	0.033379	1.34248	1.32594	0.421067	0.359756	0.00143118	0.000228103	28	2994	49	2842			2	rs9669169,rs9739565	162-Malignant neoplasm of trachea, bronchus, and lung	t	c	5913	4.856	1.2e-06	++
SBNO1	5879	upstream	12:123840866	rs9739565	162	Malignant neoplasm of trachea, bronchus, and lung	162.9	Malignant neoplasm of bronchus and lung, unspecified	162	Malignant neoplasm of trachea, bronchus, and lung	G	0.039047	0.033379	1.34248	1.32594	0.421067	0.359756	0.00143118	0.000228103	28	2994	49	2842			1	rs9669169	162-Malignant neoplasm of trachea, bronchus, and lung	a	g	5913	4.856	1.2e-06	++
SBNO1	6730	upstream	12:123841717	rs9669169	162	Malignant neoplasm of trachea, bronchus, and lung	162.9	Malignant neoplasm of bronchus and lung, unspecified	162	Malignant neoplasm of trachea, bronchus, and lung	G	0.039047	0.033379	1.34248	1.32594	0.421067	0.359756	0.00143118	0.000228103	28	2994	49	2842			0	NA	NA	a	g	5913	-4.856	1.2e-06	--
DDC	0	In-gene	7:50594915	rs4947621	250	Diabetes mellitus, Type 1	250.03	type I diabetes mellitus [juvenile type], uncontrolled, without mention of complication	250	Diabetes mellitus	C	0.017264	0.02334	1.78167	2.00479	0.574668	0.531279	0.00193296	0.000160964	22	2990	21	2871			7	rs11763051,rs11771860,rs2167363,rs4245549,rs4455783,rs4947631,rs17133877	250-Diabetes mellitus,250-Diabetes mellitus, Type 2	t	c	5904	4.855	1.2e-06	++
KIAA0391	0	In-gene	14:35637511	rs7144747	786	Symptoms involving respiratory system and other chest symptoms	786.6	Swelling, mass, or lump in chest	786.5	Chest pain	G	0.124504	0.131433	0.663013	0.415187	0.243177	0.0999872	0.00640185	3.29e-05	55	2969	434	2461			8	rs17458583,rs2277460,rs28461608,rs7140912,rs8014594,rs8017330,rs8017676,rs9806058	786-Symptoms involving respiratory system and other chest symptoms	a	g	5919	-4.853	1.22e-06	--
HIST1H4PS1	3290	downstream	6:27771654	rs9461412	787	Symptoms involving digestive system	787.2	Dysphagia	787.0	Nausea and vomiting	C	0.04547	0.03484	1.46434	0.807734	0.452459	0.222546	0.00121043	0.000283963	18	3006	175	2724			0	NA	NA	t	c	5923	4.852	1.22e-06	++
SBNO1	0	In-gene	12:123828792	rs7955367	162	Malignant neoplasm of trachea, bronchus, and lung	162.9	Malignant neoplasm of bronchus and lung, unspecified	162	Malignant neoplasm of trachea, bronchus, and lung	G	0.039047	0.033541	1.34248	1.32253	0.421067	0.359725	0.00143118	0.000236445	28	2994	49	2843			6	rs10846523,rs11057287,rs7973878,rs9669169,rs9739565,rs9795593	162-Malignant neoplasm of trachea, bronchus, and lung	a	g	5914	4.85	1.23e-06	++
SBNO1	0	In-gene	12:123828826	rs7973878	162	Malignant neoplasm of trachea, bronchus, and lung	162.9	Malignant neoplasm of bronchus and lung, unspecified	162	Malignant neoplasm of trachea, bronchus, and lung	T	0.039047	0.033541	1.34248	1.32253	0.421067	0.359725	0.00143118	0.000236445	28	2994	49	2843			5	rs10846523,rs11057287,rs9669169,rs9739565,rs9795593	162-Malignant neoplasm of trachea, bronchus, and lung	a	t	5914	4.85	1.23e-06	++
SBNO1	0	In-gene	12:123832746	rs10846523	162	Malignant neoplasm of trachea, bronchus, and lung	162.9	Malignant neoplasm of bronchus and lung, unspecified	162	Malignant neoplasm of trachea, bronchus, and lung	G	0.039047	0.033541	1.34248	1.32253	0.421067	0.359725	0.00143118	0.000236445	28	2994	49	2843			4	rs11057287,rs9669169,rs9739565,rs9795593	162-Malignant neoplasm of trachea, bronchus, and lung	a	g	5914	4.85	1.23e-06	++
SBNO1	0	In-gene	12:123832854	rs11057287	162	Malignant neoplasm of trachea, bronchus, and lung	162.9	Malignant neoplasm of bronchus and lung, unspecified	162	Malignant neoplasm of trachea, bronchus, and lung	G	0.039047	0.033541	1.34248	1.32253	0.421067	0.359725	0.00143118	0.000236445	28	2994	49	2843			3	rs9669169,rs9739565,rs9795593	162-Malignant neoplasm of trachea, bronchus, and lung	t	g	5914	4.85	1.23e-06	++
UBAP2	0	In-gene	9:33941759	rs307658	427	Paroxysmal tachycardia, unspecified	427.1	Paroxysmal ventricular tachycardia	427	Cardiac dysrhythmias	C	0.382275	0.374957	0.714682	0.677893	0.243624	0.172207	0.00335115	8.27e-05	36	2988	77	2822			0	NA	NA	t	c	5923	4.85	1.23e-06	++
C12orf65	627	downstream	12:123717216	rs28362667	162	Malignant neoplasm of trachea, bronchus, and lung	162.9	Malignant neoplasm of bronchus and lung, unspecified	162	Malignant neoplasm of trachea, bronchus, and lung	G	0.03892	0.03294	1.32313	1.3189	0.421281	0.354104	0.00168531	0.000195611	28	2991	49	2835			9	rs11554169,rs2280424,rs4759411,rs4759413,rs4759418,rs61231969,rs75529277,rs76327404,rs76514049	162-Malignant neoplasm of trachea, bronchus, and lung	a	g	5903	-4.849	1.24e-06	--
ARHGEF10L	13222	downstream	1:17853107	rs2247863	437	Other and ill-defined cerebrovascular disease	437.0	Cerebral atherosclerosis	437	Other and ill-defined cerebrovascular disease	G	0.026124	0.027768	1.1998	1.17155	0.331413	0.362276	0.000294298	0.0012213	86	2938	64	2835		Serum ratio of (4-acetamidobutanoate)/(erythritol)	0	NA	NA	t	g	5923	4.849	1.24e-06	++
ARHGAP31	0	In-gene	3:119130360	rs4687853	789	Other symptoms involving abdomen and pelvis	789.06	Abdominal pain, epigastric	789.3	Abdominal or pelvic swelling, mass, or lump	G	0.465112	0.453541	0.496213	1.5596	0.160838	0.412611	0.00203433	0.00015694	83	2941	18	2877			0	NA	NA	a	g	5919	-4.849	1.24e-06	--
LOC645481	82391	downstream	4:26031095	rs62410884	729	Other disorders of soft tissues	729.2	Neuralgia, neuritis, and radiculitis, unspecified	729.8	Other musculoskeletal symptoms referable to limbs	G	0.014054	0.011222	2.02543	2.38878	0.625762	0.660131	0.00120904	0.000296158	15	3009	17	2879			9	rs1033118,rs58221313,rs59513196,rs62410886,rs62410888,rs62410889,rs62410891,rs7655073,rs78841302	729-Other disorders of soft tissues,482-Other bacterial pneumonia	a	g	5920	-4.844	1.27e-06	--
SBNO1	0	In-gene	12:123818424	rs7484644	162	Malignant neoplasm of trachea, bronchus, and lung	162.9	Malignant neoplasm of bronchus and lung, unspecified	162	Malignant neoplasm of trachea, bronchus, and lung	C	0.039047	0.033702	1.34248	1.31571	0.421067	0.359677	0.00143118	0.000254173	28	2994	49	2844			9	rs10846523,rs11057287,rs6488870,rs6488871,rs7486223,rs7955367,rs7973878,rs7977563,rs9795593	162-Malignant neoplasm of trachea, bronchus, and lung	t	c	5915	-4.837	1.32e-06	--
SBNO1	0	In-gene	12:123821234	rs7486223	162	Malignant neoplasm of trachea, bronchus, and lung	162.9	Malignant neoplasm of bronchus and lung, unspecified	162	Malignant neoplasm of trachea, bronchus, and lung	T	0.039047	0.033702	1.34248	1.31571	0.421067	0.359677	0.00143118	0.000254173	28	2994	49	2844			9	rs10846523,rs11057287,rs6488870,rs6488871,rs7955367,rs7973878,rs7977563,rs9739565,rs9795593	162-Malignant neoplasm of trachea, bronchus, and lung	a	t	5915	4.837	1.32e-06	++
SBNO1	0	In-gene	12:123822358	rs7977563	162	Malignant neoplasm of trachea, bronchus, and lung	162.9	Malignant neoplasm of bronchus and lung, unspecified	162	Malignant neoplasm of trachea, bronchus, and lung	G	0.039047	0.033702	1.34248	1.31571	0.421067	0.359677	0.00143118	0.000254173	28	2994	49	2844			9	rs10846523,rs11057287,rs6488870,rs6488871,rs7955367,rs7973878,rs9669169,rs9739565,rs9795593	162-Malignant neoplasm of trachea, bronchus, and lung	a	g	5915	4.837	1.32e-06	++
SBNO1	0	In-gene	12:123822560	rs6488870	162	Malignant neoplasm of trachea, bronchus, and lung	162.9	Malignant neoplasm of bronchus and lung, unspecified	162	Malignant neoplasm of trachea, bronchus, and lung	G	0.039047	0.033702	1.34248	1.31571	0.421067	0.359677	0.00143118	0.000254173	28	2994	49	2844			8	rs10846523,rs11057287,rs6488871,rs7955367,rs7973878,rs9669169,rs9739565,rs9795593	162-Malignant neoplasm of trachea, bronchus, and lung	a	g	5915	-4.837	1.32e-06	--
SBNO1	0	In-gene	12:123822639	rs6488871	162	Malignant neoplasm of trachea, bronchus, and lung	162.9	Malignant neoplasm of bronchus and lung, unspecified	162	Malignant neoplasm of trachea, bronchus, and lung	C	0.039047	0.033702	1.34248	1.31571	0.421067	0.359677	0.00143118	0.000254173	28	2994	49	2844			7	rs10846523,rs11057287,rs7955367,rs7973878,rs9669169,rs9739565,rs9795593	162-Malignant neoplasm of trachea, bronchus, and lung	t	c	5915	-4.837	1.32e-06	--
ZNF221	0	In-gene	19:44471252	rs61734609	789	Other symptoms involving abdomen and pelvis	789.01	Abdominal pain, right upper quadrant	789.5	Ascites	C	0.114787	0.114291	1.01979	0.97544	0.251627	0.352708	5.06e-05	0.00568232	43	2980	22	2861			0	NA	NA	t	c	5906	4.832	1.35e-06	++
OR12D3	0	In-gene	6:29341308	rs7753474	724	Other and unspecified disorders of back	724.5	BACKACHE NOS	724.3	SCIATICA	G	0.196429	0.17782	0.330258	1.22671	0.0984003	0.352658	0.000790011	0.00050429	329	2695	17	2882		Rheumatoid arthritis	0	NA	NA	a	g	5923	-4.832	1.35e-06	--
BACH2	0	In-gene	6:90916262	rs45483891	715	Osteoarthrosis and allied disorders	715.00	Osteoarthrosis, generalized, involving unspecified site	715	Osteoarthrosis and allied disorders	G	0.090563	0.100138	0.374955	0.548829	0.143516	0.129503	0.00898475	2.26e-05	278	2742	308	2588			0	NA	NA	t	g	5916	4.832	1.35e-06	++
MPHOSPH9	0	In-gene	12:123705962	rs36121382	162	Malignant neoplasm of trachea, bronchus, and lung	162.9	Malignant neoplasm of bronchus and lung, unspecified	162	Malignant neoplasm of trachea, bronchus, and lung	C	0.038627	0.033611	1.33613	1.29655	0.420819	0.354074	0.00149799	0.000250456	28	2988	49	2837			9	rs11554169,rs2280424,rs28362667,rs4759408,rs4759411,rs4759413,rs57676984,rs75037792,rs76327404	162-Malignant neoplasm of trachea, bronchus, and lung	t	c	5902	-4.83	1.36e-06	--
ADARB2	0	In-gene	10:1653960	rs11250664	729	Other disorders of soft tissues	729.82	Cramp of limb	729.1	MYALGIA AND MYOSITIS NOS	C	0.067295	0.070024	1.50561	1.01906	0.402495	0.330665	0.000183517	0.00205721	19	3005	43	2856			0	NA	NA	a	c	5923	-4.829	1.37e-06	--
CDK2AP1	0	In-gene	12:123752637	rs76514049	162	Malignant neoplasm of trachea, bronchus, and lung	162.9	Malignant neoplasm of bronchus and lung, unspecified	162	Malignant neoplasm of trachea, bronchus, and lung	G	0.039404	0.033541	1.32572	1.30655	0.421528	0.353958	0.00166069	0.000223136	28	2992	49	2843			8	rs57356592,rs58537268,rs60755632,rs74240781,rs78862746,rs79015132,rs80151828,rs3759114	162-Malignant neoplasm of trachea, bronchus, and lung	a	g	5912	-4.83	1.37e-06	--
SBNO1	0	In-gene	12:123812611	rs10846517	162	Malignant neoplasm of trachea, bronchus, and lung	162.9	Malignant neoplasm of bronchus and lung, unspecified	162	Malignant neoplasm of trachea, bronchus, and lung	G	0.039047	0.033863	1.34248	1.31202	0.421067	0.359696	0.00143118	0.000264714	28	2994	49	2845			9	rs10846519,rs6488870,rs6488871,rs7297649,rs7484644,rs7486223,rs7955367,rs7973878,rs7977563	162-Malignant neoplasm of trachea, bronchus, and lung	a	g	5916	-4.83	1.37e-06	--
SBNO1	0	In-gene	12:123812787	rs10846519	162	Malignant neoplasm of trachea, bronchus, and lung	162.9	Malignant neoplasm of bronchus and lung, unspecified	162	Malignant neoplasm of trachea, bronchus, and lung	G	0.039047	0.033863	1.34248	1.31202	0.421067	0.359696	0.00143118	0.000264714	28	2994	49	2845			9	rs10846523,rs6488870,rs6488871,rs7297649,rs7484644,rs7486223,rs7955367,rs7973878,rs7977563	162-Malignant neoplasm of trachea, bronchus, and lung	a	g	5916	-4.83	1.37e-06	--
SBNO1	0	In-gene	12:123813071	rs7297649	162	Malignant neoplasm of trachea, bronchus, and lung	162.9	Malignant neoplasm of bronchus and lung, unspecified	162	Malignant neoplasm of trachea, bronchus, and lung	C	0.039047	0.033863	1.34248	1.31202	0.421067	0.359696	0.00143118	0.000264714	28	2994	49	2845			9	rs10846523,rs11057287,rs6488870,rs6488871,rs7484644,rs7486223,rs7955367,rs7973878,rs7977563	162-Malignant neoplasm of trachea, bronchus, and lung	t	c	5916	4.83	1.37e-06	++
DDC,LOC100129427	0	In-gene	7:50603534	rs4245549	250	Diabetes mellitus, Type 1	250.03	type I diabetes mellitus [juvenile type], uncontrolled, without mention of complication	250	Diabetes mellitus	C	0.018188	0.023284	1.75179	2.00828	0.574019	0.531218	0.00227469	0.000156506	22	3002	21	2878			1	rs17133877	250-Diabetes mellitus,250-Diabetes mellitus, Type 2	a	c	5923	-4.825	1.4e-06	--
C12orf65	3107	downstream	12:123714736	rs57676984	162	Malignant neoplasm of trachea, bronchus, and lung	162.9	Malignant neoplasm of bronchus and lung, unspecified	162	Malignant neoplasm of trachea, bronchus, and lung	T	0.038462	0.033784	1.33758	1.29167	0.420773	0.354122	0.00147849	0.000264771	28	2988	49	2837			9	rs11554169,rs2280424,rs28362667,rs4759408,rs4759411,rs4759413,rs4759418,rs75037792,rs76327404	162-Malignant neoplasm of trachea, bronchus, and lung	a	t	5902	-4.823	1.41e-06	--
C12orf65	1377	downstream	12:123716466	rs75037792	162	Malignant neoplasm of trachea, bronchus, and lung	162.9	Malignant neoplasm of bronchus and lung, unspecified	162	Malignant neoplasm of trachea, bronchus, and lung	G	0.038462	0.033784	1.33758	1.29167	0.420773	0.354122	0.00147849	0.000264771	28	2988	49	2837			9	rs11554169,rs2280424,rs28362667,rs4759411,rs4759413,rs4759418,rs61231969,rs75529277,rs76327404	162-Malignant neoplasm of trachea, bronchus, and lung	a	g	5902	-4.823	1.41e-06	--
GPX3	18544	downstream	5:150381454	rs116736594	716	Other and unspecified arthropathies	716.96	Arthropathy unspecified, involving lower leg	716	Other and unspecified arthropathies	C	0.059508	0.06369	1.45944	0.938521	0.495787	0.241542	0.00324338	0.000102106	15	2993	79	2810			0	NA	NA	t	c	5897	-4.822	1.42e-06	--
DDC,LOC100129427	0	In-gene	7:50600882	rs4455783	250	Diabetes mellitus, Type 1	250.03	type I diabetes mellitus [juvenile type], uncontrolled, without mention of complication	250	Diabetes mellitus	C	0.018188	0.0233	1.75179	2.00578	0.574019	0.531292	0.00227469	0.000159822	22	3002	21	2876			6	rs11763051,rs11771860,rs2167363,rs4245549,rs4947631,rs17133877	250-Diabetes mellitus,250-Diabetes mellitus, Type 2	t	c	5921	4.822	1.42e-06	++
DDC,LOC100129427	0	In-gene	7:50601374	rs2167363	250	Diabetes mellitus, Type 1	250.03	type I diabetes mellitus [juvenile type], uncontrolled, without mention of complication	250	Diabetes mellitus	G	0.018188	0.0233	1.75179	2.00578	0.574019	0.531292	0.00227469	0.000159822	22	3002	21	2876			5	rs11763051,rs11771860,rs4245549,rs4947631,rs17133877	250-Diabetes mellitus,250-Diabetes mellitus, Type 2	a	g	5921	4.822	1.42e-06	++
DDC,LOC100129427	0	In-gene	7:50602499	rs11771860	250	Diabetes mellitus, Type 1	250.03	type I diabetes mellitus [juvenile type], uncontrolled, without mention of complication	250	Diabetes mellitus	G	0.018188	0.0233	1.75179	2.00578	0.574019	0.531292	0.00227469	0.000159822	22	3002	21	2876			4	rs11763051,rs4245549,rs4947631,rs17133877	250-Diabetes mellitus,250-Diabetes mellitus, Type 2	c	g	5921	4.822	1.42e-06	++
DDC,LOC100129427	0	In-gene	7:50602627	rs11763051	250	Diabetes mellitus, Type 1	250.03	type I diabetes mellitus [juvenile type], uncontrolled, without mention of complication	250	Diabetes mellitus	C	0.018188	0.0233	1.75179	2.00578	0.574019	0.531292	0.00227469	0.000159822	22	3002	21	2876			3	rs4245549,rs4947631,rs17133877	250-Diabetes mellitus,250-Diabetes mellitus, Type 2	t	c	5921	-4.822	1.42e-06	--
DDC,LOC100129427	0	In-gene	7:50603379	rs4947631	250	Diabetes mellitus, Type 1	250.03	type I diabetes mellitus [juvenile type], uncontrolled, without mention of complication	250	Diabetes mellitus	C	0.018188	0.023456	1.75179	2.00661	0.574019	0.531348	0.00227469	0.000159077	22	3002	21	2878			2	rs4245549,rs17133877	250-Diabetes mellitus,250-Diabetes mellitus, Type 2	t	c	5923	4.823	1.42e-06	++
MPHOSPH9	0	In-gene	12:123696963	rs74240771	162	Malignant neoplasm of trachea, bronchus, and lung	162.9	Malignant neoplasm of bronchus and lung, unspecified	162	Malignant neoplasm of trachea, bronchus, and lung	G	0.038627	0.03376	1.33613	1.29131	0.420819	0.354032	0.00149799	0.000264868	28	2988	49	2839			9	rs11554169,rs2280424,rs28362667,rs36121382,rs4759408,rs4759411,rs57676984,rs75037792,rs76327404	162-Malignant neoplasm of trachea, bronchus, and lung	a	g	5904	-4.82	1.43e-06	--
KIAA0391	0	In-gene	14:35630469	rs74043845	786	Symptoms involving respiratory system and other chest symptoms	786.6	Swelling, mass, or lump in chest	786.5	Chest pain	C	0.124379	0.131597	0.661647	0.41041	0.243198	0.0999625	0.00651611	4.03e-05	55	2964	435	2464			8	rs17458583,rs2277460,rs28461608,rs7140912,rs7144747,rs8017330,rs8017676,rs9806058	786-Symptoms involving respiratory system and other chest symptoms	a	c	5918	-4.817	1.46e-06	--
ATN1	0	In-gene	12:7038767	rs2239167	250	Diabetes mellitus, Type 2	250.62	Diabetes mellitus type II [non-insulin dependent type] [NIDDM type] [adult-onset type] or unspecified type, uncontrolled, with neurological manifestations	250.1	Diabetes with ketoacidosis	G	0.056052	0.059158	1.68602	0.648188	0.406272	0.245462	3.32e-05	0.00827396	23	3001	98	2801			0	NA	NA	a	g	5923	-4.813	1.49e-06	--
MPHOSPH9	0	In-gene	12:123683976	rs74240768	162	Malignant neoplasm of trachea, bronchus, and lung	162.9	Malignant neoplasm of bronchus and lung, unspecified	162	Malignant neoplasm of trachea, bronchus, and lung	C	0.038627	0.034048	1.33613	1.28495	0.420819	0.354021	0.00149799	0.00028387	28	2988	49	2844			9	rs2280424,rs28362667,rs36121382,rs4759407,rs4759408,rs57676984,rs74240771,rs75037792,rs74240770	162-Malignant neoplasm of trachea, bronchus, and lung	t	c	5909	4.808	1.52e-06	++
MPHOSPH9	0	In-gene	12:123689674	rs4759407	162	Malignant neoplasm of trachea, bronchus, and lung	162.9	Malignant neoplasm of bronchus and lung, unspecified	162	Malignant neoplasm of trachea, bronchus, and lung	C	0.038627	0.034083	1.33613	1.28389	0.420819	0.35402	0.00149799	0.000287175	28	2988	49	2841			9	rs2280424,rs28362667,rs36121382,rs4759408,rs4759411,rs57676984,rs74240771,rs75037792,rs74240770	162-Malignant neoplasm of trachea, bronchus, and lung	t	c	5906	-4.806	1.54e-06	--
LINC00494	21044	downstream	20:46967609	rs6095072	782	Symptoms involving skin and other integumentary tissue	782.0	Disturbance of skin sensation	782.1	Rash and other nonspecific skin eruption	G	0.022817	0.03208	1.26257	1.40938	0.394067	0.392827	0.00135552	0.000333488	44	2980	35	2864			0	NA	NA	a	g	5923	-4.799	1.59e-06	--
LOC645481	66592	downstream	4:26046894	rs78841302	729	Other disorders of soft tissues	729.2	Neuralgia, neuritis, and radiculitis, unspecified	729.8	Other musculoskeletal symptoms referable to limbs	C	0.014054	0.01244	2.05543	2.30248	0.626124	0.657303	0.00102789	0.000460185	15	3009	17	2877			0	NA	NA	t	c	5918	-4.796	1.62e-06	--
SBNO1	0	In-gene	12:123787505	rs58537268	162	Malignant neoplasm of trachea, bronchus, and lung	162.9	Malignant neoplasm of bronchus and lung, unspecified	162	Malignant neoplasm of trachea, bronchus, and lung	G	0.039187	0.034173	1.33818	1.27747	0.421193	0.35419	0.00148744	0.000310084	28	2996	49	2848			8	rs3825141,rs57356592,rs60755632,rs74240781,rs76466196,rs78862746,rs80151828,rs80336138	162-Malignant neoplasm of trachea, bronchus, and lung	c	g	5921	4.793	1.64e-06	++
SBNO1	0	In-gene	12:123787558	rs60755632	162	Malignant neoplasm of trachea, bronchus, and lung	162.9	Malignant neoplasm of bronchus and lung, unspecified	162	Malignant neoplasm of trachea, bronchus, and lung	G	0.039187	0.034173	1.33818	1.27747	0.421193	0.35419	0.00148744	0.000310084	28	2996	49	2848			8	rs3825141,rs57356592,rs74240781,rs74690356,rs76466196,rs78862746,rs80151828,rs80336138	162-Malignant neoplasm of trachea, bronchus, and lung	a	g	5921	4.793	1.64e-06	++
SBNO1	0	In-gene	12:123789374	rs78862746	162	Malignant neoplasm of trachea, bronchus, and lung	162.9	Malignant neoplasm of bronchus and lung, unspecified	162	Malignant neoplasm of trachea, bronchus, and lung	G	0.039187	0.034173	1.33818	1.27747	0.421193	0.35419	0.00148744	0.000310084	28	2996	49	2848			8	rs3825141,rs57356592,rs61751327,rs74240781,rs74690356,rs76466196,rs80151828,rs80336138	162-Malignant neoplasm of trachea, bronchus, and lung	a	g	5921	-4.793	1.64e-06	--
LOC100506047	19966	upstream	2:43349548	rs57137530	530	Diseases of esophagus	530.11	REFLUX ESOPHAGITIS	530	Diseases of esophagus	C	0.159031	0.152484	0.545462	0.701219	0.155306	0.21478	0.000444442	0.00109533	127	2885	62	2817			2	rs766828,rs766829	530-Diseases of esophagus	a	c	5891	-4.794	1.64e-06	--
SBNO1	0	In-gene	12:123791858	rs80151828	162	Malignant neoplasm of trachea, bronchus, and lung	162.9	Malignant neoplasm of bronchus and lung, unspecified	162	Malignant neoplasm of trachea, bronchus, and lung	G	0.039187	0.034185	1.33818	1.27708	0.421193	0.354195	0.00148744	0.000311458	28	2996	49	2847			8	rs3825141,rs57356592,rs57416942,rs61751327,rs74240781,rs74690356,rs76466196,rs80336138	162-Malignant neoplasm of trachea, bronchus, and lung	a	g	5920	4.793	1.65e-06	++
SBNO1	0	In-gene	12:123792701	rs74240781	162	Malignant neoplasm of trachea, bronchus, and lung	162.9	Malignant neoplasm of bronchus and lung, unspecified	162	Malignant neoplasm of trachea, bronchus, and lung	C	0.039187	0.034185	1.33818	1.27708	0.421193	0.354195	0.00148744	0.000311458	28	2996	49	2847			8	rs3825141,rs57356592,rs57416942,rs59295450,rs61751327,rs74690356,rs76466196,rs80336138	162-Malignant neoplasm of trachea, bronchus, and lung	t	c	5920	4.793	1.65e-06	++
SBNO1	0	In-gene	12:123793660	rs57356592	162	Malignant neoplasm of trachea, bronchus, and lung	162.9	Malignant neoplasm of bronchus and lung, unspecified	162	Malignant neoplasm of trachea, bronchus, and lung	G	0.039187	0.034185	1.33818	1.27708	0.421193	0.354195	0.00148744	0.000311458	28	2996	49	2847			8	rs3825141,rs57416942,rs59295450,rs61751327,rs74240784,rs74690356,rs76466196,rs80336138	162-Malignant neoplasm of trachea, bronchus, and lung	a	g	5920	4.793	1.65e-06	++
SBNO1	0	In-gene	12:123794104	rs3825141	162	Malignant neoplasm of trachea, bronchus, and lung	162.9	Malignant neoplasm of bronchus and lung, unspecified	162	Malignant neoplasm of trachea, bronchus, and lung	G	0.039187	0.034185	1.33818	1.27708	0.421193	0.354195	0.00148744	0.000311458	28	2996	49	2847			8	rs57416942,rs59295450,rs61751327,rs74240784,rs74690356,rs76466196,rs77317455,rs80336138	162-Malignant neoplasm of trachea, bronchus, and lung	t	g	5920	-4.793	1.65e-06	--
SBNO1	0	In-gene	12:123795580	rs76466196	162	Malignant neoplasm of trachea, bronchus, and lung	162.9	Malignant neoplasm of bronchus and lung, unspecified	162	Malignant neoplasm of trachea, bronchus, and lung	C	0.039187	0.034185	1.33818	1.27708	0.421193	0.354195	0.00148744	0.000311458	28	2996	49	2847			8	rs57416942,rs59295450,rs61751327,rs74240784,rs74690356,rs77317455,rs77916750,rs80336138	162-Malignant neoplasm of trachea, bronchus, and lung	t	c	5920	-4.793	1.65e-06	--
SBNO1	0	In-gene	12:123795759	rs80336138	162	Malignant neoplasm of trachea, bronchus, and lung	162.9	Malignant neoplasm of bronchus and lung, unspecified	162	Malignant neoplasm of trachea, bronchus, and lung	G	0.039187	0.034185	1.33818	1.27708	0.421193	0.354195	0.00148744	0.000311458	28	2996	49	2847			8	rs10744152,rs57416942,rs59295450,rs61751327,rs74240784,rs74690356,rs77317455,rs77916750	162-Malignant neoplasm of trachea, bronchus, and lung	c	g	5920	-4.793	1.65e-06	--
SBNO1	0	In-gene	12:123798352	rs74690356	162	Malignant neoplasm of trachea, bronchus, and lung	162.9	Malignant neoplasm of bronchus and lung, unspecified	162	Malignant neoplasm of trachea, bronchus, and lung	C	0.039187	0.034185	1.33818	1.27708	0.421193	0.354195	0.00148744	0.000311458	28	2996	49	2847			8	rs10744152,rs10846517,rs57416942,rs59295450,rs61751327,rs74240784,rs77317455,rs77916750	162-Malignant neoplasm of trachea, bronchus, and lung	t	c	5920	-4.793	1.65e-06	--
SBNO1	0	In-gene	12:123799938	rs61751327	162	Malignant neoplasm of trachea, bronchus, and lung	162.9	Malignant neoplasm of bronchus and lung, unspecified	162	Malignant neoplasm of trachea, bronchus, and lung	C	0.039187	0.034185	1.33818	1.27708	0.421193	0.354195	0.00148744	0.000311458	28	2996	49	2847			8	rs10744152,rs10846517,rs10846519,rs57416942,rs59295450,rs74240784,rs77317455,rs77916750	162-Malignant neoplasm of trachea, bronchus, and lung	t	c	5920	-4.793	1.65e-06	--
SBNO1	0	In-gene	12:123801940	rs57416942	162	Malignant neoplasm of trachea, bronchus, and lung	162.9	Malignant neoplasm of bronchus and lung, unspecified	162	Malignant neoplasm of trachea, bronchus, and lung	G	0.039187	0.034185	1.33818	1.27708	0.421193	0.354195	0.00148744	0.000311458	28	2996	49	2847			8	rs10744152,rs10846517,rs10846519,rs59295450,rs7297649,rs74240784,rs77317455,rs77916750	162-Malignant neoplasm of trachea, bronchus, and lung	a	g	5920	4.793	1.65e-06	++
SBNO1	0	In-gene	12:123803880	rs59295450	162	Malignant neoplasm of trachea, bronchus, and lung	162.9	Malignant neoplasm of bronchus and lung, unspecified	162	Malignant neoplasm of trachea, bronchus, and lung	G	0.039187	0.034197	1.33818	1.27663	0.421193	0.354196	0.00148744	0.000312972	28	2996	49	2846			8	rs10744152,rs10846517,rs10846519,rs7297649,rs74240784,rs7484644,rs77317455,rs77916750	162-Malignant neoplasm of trachea, bronchus, and lung	a	g	5919	-4.792	1.65e-06	--
SBNO1	0	In-gene	12:123806666	rs74240784	162	Malignant neoplasm of trachea, bronchus, and lung	162.9	Malignant neoplasm of bronchus and lung, unspecified	162	Malignant neoplasm of trachea, bronchus, and lung	C	0.039187	0.034197	1.33818	1.27663	0.421193	0.354196	0.00148744	0.000312972	28	2996	49	2846			8	rs10744152,rs10846517,rs10846519,rs7297649,rs7484644,rs7486223,rs77317455,rs77916750	162-Malignant neoplasm of trachea, bronchus, and lung	t	c	5919	4.792	1.65e-06	++
SBNO1	0	In-gene	12:123806965	rs77317455	162	Malignant neoplasm of trachea, bronchus, and lung	162.9	Malignant neoplasm of bronchus and lung, unspecified	162	Malignant neoplasm of trachea, bronchus, and lung	C	0.039187	0.034197	1.33818	1.27663	0.421193	0.354196	0.00148744	0.000312972	28	2996	49	2846			8	rs10744152,rs10846517,rs10846519,rs7297649,rs7484644,rs7486223,rs77916750,rs7977563	162-Malignant neoplasm of trachea, bronchus, and lung	t	c	5919	-4.792	1.65e-06	--
SBNO1	0	In-gene	12:123807018	rs77916750	162	Malignant neoplasm of trachea, bronchus, and lung	162.9	Malignant neoplasm of bronchus and lung, unspecified	162	Malignant neoplasm of trachea, bronchus, and lung	T	0.039187	0.034197	1.33818	1.27663	0.421193	0.354196	0.00148744	0.000312972	28	2996	49	2846			8	rs10744152,rs10846517,rs10846519,rs6488870,rs7297649,rs7484644,rs7486223,rs7977563	162-Malignant neoplasm of trachea, bronchus, and lung	a	t	5919	4.792	1.65e-06	++
SBNO1	0	In-gene	12:123809798	rs10744152	162	Malignant neoplasm of trachea, bronchus, and lung	162.9	Malignant neoplasm of bronchus and lung, unspecified	162	Malignant neoplasm of trachea, bronchus, and lung	G	0.039187	0.034197	1.33818	1.27663	0.421193	0.354196	0.00148744	0.000312972	28	2996	49	2846			8	rs10846517,rs10846519,rs6488870,rs6488871,rs7297649,rs7484644,rs7486223,rs7977563	162-Malignant neoplasm of trachea, bronchus, and lung	a	g	5919	4.792	1.65e-06	++
ZBTB46	0	In-gene	20:62392652	rs6010642	781	Symptoms involving nervous and musculoskeletal systems	781.2	Abnormality of gait	781.2	Abnormality of gait	C	0.494048	0.48308	-0.845395	-0.530148	0.22155	0.179768	0.000135729	0.00318733	53	2971	73	2823			2	rs6010646,rs6011091	781-Symptoms involving nervous and musculoskeletal systems	t	c	5920	-4.79	1.67e-06	--
IL21	8487	upstream	4:123550698	rs4833838	250	Diabetes mellitus, Type 2	250.60	Diabetes mellitus type II [non-insulin dependent type] [NIDDM type] [adult-onset type] or unspecified type, not stated as uncontrolled, with neurological manifestations	250.2	Diabetes mellitus with hyperosmolarity	G	0.034557	0.042084	1.24942	0.470333	0.324106	0.161788	0.000115741	0.00364796	48	2976	448	2451			0	NA	NA	a	g	5923	4.788	1.68e-06	++
LOC100132339	119623	upstream	16:55093418	rs11859743	426	Conduction disorders	426.0	Atrioventricular block, complete	426.1	Atrioventricular block, other and unspecified	C	0.076268	0.075371	1.15942	1.22614	0.299648	0.423843	0.000109169	0.00381679	40	2956	17	2882			0	NA	NA	t	c	5895	-4.787	1.69e-06	--
MICF	1743	upstream	6:29823571	rs115903629	250	Diabetes mellitus, Type 2	250.62	Diabetes mellitus type II [non-insulin dependent type] [NIDDM type] [adult-onset type] or unspecified type, uncontrolled, with neurological manifestations	250.2	Diabetes mellitus with hyperosmolarity	T	0.197421	0.193515	1.16428	0.260624	0.303213	0.0892326	0.000123123	0.0034922	23	3001	448	2451			1	rs1061535	250-Diabetes mellitus,250-Diabetes mellitus, Type 2	a	t	5923	-4.787	1.69e-06	--
MPHOSPH9	13040	downstream	12:123627905	rs77250160	162	Malignant neoplasm of trachea, bronchus, and lung	162.9	Malignant neoplasm of bronchus and lung, unspecified	162	Malignant neoplasm of trachea, bronchus, and lung	C	0.038856	0.033506	1.32887	1.2789	0.421394	0.353243	0.00161315	0.000294085	28	2996	50	2845			9	rs36121382,rs4759407,rs74240768,rs74240771,rs3759113,rs4759367,rs61187102,rs74240770,rs79033960	162-Malignant neoplasm of trachea, bronchus, and lung	t	c	5919	4.786	1.7e-06	++
ELMO1	0	In-gene	7:36996483	rs7782153	706	Diseases of sebaceous glands	706.2	SEBACEOUS CYST	706	Diseases of sebaceous glands	C	0.120866	0.11435	1.33924	0.867795	0.330501	0.32104	5.07e-05	0.00687016	25	2999	28	2871			1	rs17170812	706-Diseases of sebaceous glands	t	c	5923	4.786	1.7e-06	++
ZBTB46	0	In-gene	20:62393480	rs6011091	781	Symptoms involving nervous and musculoskeletal systems	781.2	Abnormality of gait	781.2	Abnormality of gait	T	0.493882	0.482913	-0.844964	-0.529011	0.221732	0.179733	0.000138546	0.00324721	53	2971	73	2824			1	rs6010646	781-Symptoms involving nervous and musculoskeletal systems	a	t	5921	4.782	1.73e-06	++
ZBTB46	0	In-gene	20:62393583	rs6010646	781	Symptoms involving nervous and musculoskeletal systems	781.2	Abnormality of gait	781.2	Abnormality of gait	C	0.493882	0.482902	-0.844964	-0.528832	0.221732	0.179669	0.000138546	0.00324657	53	2971	73	2822			0	NA	NA	a	c	5919	-4.782	1.73e-06	--
CD80,CSRP2P	0	In-gene	3:119250269	rs116242422	285	Other and unspecified anemias	285.9	ANEMIA NOS	285.2	Anemia of chronic disease	C	0.063763	0.069723	0.53377	0.853162	0.141935	0.285021	0.00016946	0.00275946	368	2651	52	2838			0	NA	NA	t	c	5909	-4.781	1.74e-06	--
MRS2	0	In-gene	6:24405357	rs2273606	788	Symptoms involving urinary system	788.43	Nocturia	788.2	Retention of urine	G	0.1573	0.149534	0.580452	0.69138	0.150228	0.239763	0.000111636	0.00393158	132	2875	47	2852			1	rs6925475	788-Symptoms involving urinary system	a	g	5906	4.777	1.78e-06	++
ZBTB46	0	In-gene	20:62391014	rs6089770	781	Symptoms involving nervous and musculoskeletal systems	781.2	Abnormality of gait	781.2	Abnormality of gait	C	0.493882	0.482753	-0.844964	-0.526743	0.221732	0.179656	0.000138546	0.00336842	53	2971	73	2826			3	rs6010642,rs6010646,rs6011091	781-Symptoms involving nervous and musculoskeletal systems	t	c	5923	-4.774	1.81e-06	--
LOC645481	76861	downstream	4:26036625	rs7655073	729	Other disorders of soft tissues	729.2	Neuralgia, neuritis, and radiculitis, unspecified	729.8	Other musculoskeletal symptoms referable to limbs	G	0.014385	0.012431	2.02163	2.31807	0.626033	0.659416	0.00124105	0.000439185	15	3009	17	2879			6	rs58221313,rs59513196,rs62410888,rs62410889,rs62410891,rs78841302	729-Other disorders of soft tissues,482-Other bacterial pneumonia	a	g	5920	-4.767	1.87e-06	--
CAST	0	In-gene	5:96039895	rs1021717	250	Diabetes mellitus, Type 1	250.01	type I diabetes mellitus [insulin dependent type] [IDDM] [juvenile type], not stated as uncontrolled, without mention of complication	250	Diabetes mellitus	G	0.016333	0.01891	2.03769	1.69867	0.505856	0.630284	5.62e-05	0.00703689	22	2978	21	2861			0	NA	NA	t	g	5882	-4.763	1.9e-06	--
CAST	0	In-gene	5:96032889	rs113812196	250	Diabetes mellitus, Type 1	250.01	type I diabetes mellitus [insulin dependent type] [IDDM] [juvenile type], not stated as uncontrolled, without mention of complication	250	Diabetes mellitus	G	0.016344	0.018924	2.03728	1.69807	0.505839	0.630277	5.64e-05	0.00705653	22	2976	21	2859			1	rs1021717	250-Diabetes mellitus,250-Diabetes mellitus, Type 2,276-Disorders of fluid, electrolyte, and acid-base balance	a	g	5878	-4.762	1.92e-06	--
MPHOSPH9	0	In-gene	12:123680935	rs79033960	162	Malignant neoplasm of trachea, bronchus, and lung	162.9	Malignant neoplasm of bronchus and lung, unspecified	162	Malignant neoplasm of trachea, bronchus, and lung	C	0.038627	0.03415	1.33613	1.25828	0.420819	0.35321	0.00149799	0.000367466	28	2988	50	2849			9	rs28362667,rs36121382,rs4759407,rs4759408,rs57676984,rs74240768,rs74240771,rs75037792,rs74240770	162-Malignant neoplasm of trachea, bronchus, and lung	t	c	5915	4.761	1.93e-06	++
CDK2AP1	0	In-gene	12:123746531	rs4759418	162	Malignant neoplasm of trachea, bronchus, and lung	162.9	Malignant neoplasm of bronchus and lung, unspecified	162	Malignant neoplasm of trachea, bronchus, and lung	G	0.039404	0.034542	1.32572	1.26987	0.421528	0.354022	0.00166069	0.000334531	28	2992	49	2846			8	rs58537268,rs60755632,rs61231969,rs75529277,rs76514049,rs78862746,rs79015132,rs3759114	162-Malignant neoplasm of trachea, bronchus, and lung	c	g	5915	4.757	1.97e-06	++
CDK2AP1	0	In-gene	12:123748216	rs61231969	162	Malignant neoplasm of trachea, bronchus, and lung	162.9	Malignant neoplasm of bronchus and lung, unspecified	162	Malignant neoplasm of trachea, bronchus, and lung	C	0.039404	0.034542	1.32572	1.26987	0.421528	0.354022	0.00166069	0.000334531	28	2992	49	2846			8	rs58537268,rs60755632,rs75529277,rs76514049,rs78862746,rs79015132,rs80151828,rs3759114	162-Malignant neoplasm of trachea, bronchus, and lung	a	c	5915	-4.757	1.97e-06	--
CDK2AP1	0	In-gene	12:123752419	rs75529277	162	Malignant neoplasm of trachea, bronchus, and lung	162.9	Malignant neoplasm of bronchus and lung, unspecified	162	Malignant neoplasm of trachea, bronchus, and lung	C	0.039404	0.034542	1.32572	1.26987	0.421528	0.354022	0.00166069	0.000334531	28	2992	49	2846			8	rs58537268,rs60755632,rs74240781,rs76514049,rs78862746,rs79015132,rs80151828,rs3759114	162-Malignant neoplasm of trachea, bronchus, and lung	t	c	5915	-4.757	1.97e-06	--
CCNY	8112	upstream	10:35868959	rs72798178	286	Coagulation defects	286.5	Hemorrhagic disorder due to intrinsic circulating anticoagulants	286	Coagulation defects	G	0.06383	0.056806	1.51681	0.987666	0.393173	0.345676	0.000114382	0.00427392	27	2981	40	2847			9	rs2474755,rs2474756,rs2474757,rs2474758,rs2474759,rs2506107,rs2506108,rs2506109,rs2506110	286-Coagulation defects	a	g	5895	4.755	1.98e-06	++
IRF2	0	In-gene	4:185316151	rs76680729	722	Intervertebral disc disorders	722.90	Other and unspecified disc disorder of unspecified region	722	Intervertebral disc disorders	C	0.048425	0.049861	1.19785	0.754345	0.361752	0.220915	0.000928842	0.000638677	37	2978	141	2747			0	NA	NA	a	c	5903	4.755	1.99e-06	++
TLR6	0	In-gene	4:38841702	rs12642845	482	Other bacterial pneumonia	482.9	BACTERIAL PNEUMONIA NOS	482	Other bacterial pneumonia	G	0.026726	0.026817	1.95295	1.61467	0.520953	0.544178	0.000177681	0.00300556	20	2992	19	2871			9	rs185287011,rs6833997,rs6848545,rs73146554,rs73146558,rs7665515,rs7681879,rs7685852,rs80230721	482-Other bacterial pneumonia	c	g	5902	-4.754	1.99e-06	--
LOC645481	72565	downstream	4:26040921	rs59513196	729	Other disorders of soft tissues	729.2	Neuralgia, neuritis, and radiculitis, unspecified	729.8	Other musculoskeletal symptoms referable to limbs	C	0.014896	0.012448	2.01238	2.31729	0.626579	0.659465	0.00131953	0.000441588	15	3006	17	2875			3	rs58221313,rs62410891,rs78841302	729-Other disorders of soft tissues,482-Other bacterial pneumonia	t	c	5913	-4.753	2e-06	--
LOC101060164	33687	downstream	1:96819562	rs325952	296	Episodic mood disorders	296.90	Unspecified episodic mood disorder	296.22	Major depressive disorder, single episode, moderate degree	C	0.16149	0.180062	1.5389	0.613625	0.425928	0.197739	0.000302607	0.00191433	12	2982	66	2833			0	NA	NA	a	c	5893	-4.752	2.02e-06	--
PPP1R14BP5	5435	upstream	6:126584910	rs80010360	454	Varicose veins	454.0	LEG VARICOSITY W ULCER	454	Varicose veins of lower extremities	G	0.043927	0.045376	1.58198	1.73971	0.523736	0.469348	0.00252298	0.00021001	15	2990	16	2860			0	NA	NA	a	g	5881	-4.751	2.02e-06	--
UBBP1	27329	upstream	2:137114910	rs16833821	780	General symptoms	780.97	Altered mental status	780.2	Syncope and collapse	C	0.037864	0.029838	1.7756	0.878813	0.470078	0.299666	0.000158571	0.00336095	14	3010	103	2796			0	NA	NA	t	c	5923	4.751	2.03e-06	++
SSPO	0	In-gene	7:149522366	rs2074697	784	Symptoms involving head and neck	784.0	Headache	784.4	Voice disturbance	G	0.325562	0.334253	0.47799	1.28245	0.132779	0.412861	0.000318341	0.00189477	129	2895	13	2886			0	NA	NA	t	g	5923	4.745	2.08e-06	++
FUT1	0	In-gene	19:49252989	rs12611028	437	Other and ill-defined cerebrovascular disease	437.0	Cerebral atherosclerosis	437	Other and ill-defined cerebrovascular disease	C	0.188161	0.181944	0.586979	0.698739	0.179292	0.203317	0.00106083	0.000588866	86	2938	64	2816			1	rs4015	437-Other and ill-defined cerebrovascular disease	t	c	5904	-4.743	2.1e-06	--
MPHOSPH9	0	In-gene	12:123656544	rs4759367	162	Malignant neoplasm of trachea, bronchus, and lung	162.9	Malignant neoplasm of bronchus and lung, unspecified	162	Malignant neoplasm of trachea, bronchus, and lung	G	0.038869	0.034185	1.32819	1.25733	0.421408	0.353214	0.00162271	0.000371326	28	2995	50	2846			9	rs36121382,rs4759407,rs4759408,rs57676984,rs74240768,rs74240771,rs3759113,rs74240770,rs79033960	162-Malignant neoplasm of trachea, bronchus, and lung	a	g	5919	-4.742	2.11e-06	--
LOC645481	72470	downstream	4:26041016	rs58221313	729	Other disorders of soft tissues	729.2	Neuralgia, neuritis, and radiculitis, unspecified	729.8	Other musculoskeletal symptoms referable to limbs	C	0.015061	0.012448	2.00305	2.31729	0.626483	0.659465	0.00138724	0.000441588	15	3006	17	2875			2	rs62410891,rs78841302	729-Other disorders of soft tissues,482-Other bacterial pneumonia	t	c	5913	4.743	2.11e-06	++
CDK2AP1	282	upstream	12:123757144	rs3759114	162	Malignant neoplasm of trachea, bronchus, and lung	162.9	Malignant neoplasm of bronchus and lung, unspecified	162	Malignant neoplasm of trachea, bronchus, and lung	G	0.039378	0.034715	1.32673	1.26129	0.421508	0.354024	0.00164633	0.000367021	28	2994	49	2846			8	rs3825141,rs57356592,rs58537268,rs60755632,rs74240781,rs78862746,rs79015132,rs80151828	162-Malignant neoplasm of trachea, bronchus, and lung	t	g	5917	4.741	2.12e-06	++
LOC100506542	103549	downstream	16:86126236	rs4076078	365	Glaucoma	365.04	Ocular hypertension	365	Glaucoma	C	0.176257	0.162642	1.0941	0.644317	0.340069	0.184894	0.00129401	0.000492518	18	3006	81	2818			0	NA	NA	t	c	5923	-4.737	2.17e-06	--
PITPNM2	775	upstream	12:123595749	rs4148865	162	Malignant neoplasm of trachea, bronchus, and lung	162.9	Malignant neoplasm of bronchus and lung, unspecified	162	Malignant neoplasm of trachea, bronchus, and lung	C	0.037467	0.03484	1.40005	1.2034	0.433775	0.346486	0.00124838	0.000514397	28	2988	50	2849			9	rs74240768,rs76205535,rs77250160,rs78856743,rs79665790,rs3759113,rs4759367,rs61187102,rs79033960	162-Malignant neoplasm of trachea, bronchus, and lung	a	c	5915	-4.736	2.18e-06	--
MPHOSPH9	1076	downstream	12:123639869	rs61187102	162	Malignant neoplasm of trachea, bronchus, and lung	162.9	Malignant neoplasm of bronchus and lung, unspecified	162	Malignant neoplasm of trachea, bronchus, and lung	G	0.038856	0.034346	1.32887	1.25221	0.421394	0.353274	0.00161315	0.000393239	28	2996	50	2847			9	rs36121382,rs4759407,rs57676984,rs74240768,rs74240771,rs3759113,rs4759367,rs74240770,rs79033960	162-Malignant neoplasm of trachea, bronchus, and lung	c	g	5921	-4.733	2.21e-06	--
PITPNM2	0	In-gene	12:123542492	rs4148859	162	Malignant neoplasm of trachea, bronchus, and lung	162.9	Malignant neoplasm of bronchus and lung, unspecified	162	Malignant neoplasm of trachea, bronchus, and lung	C	0.037736	0.034667	1.39323	1.20669	0.434011	0.346433	0.00132673	0.000495501	28	2993	50	2849			9	rs76205535,rs77250160,rs78856743,rs79665790,rs4148864,rs4148865,rs61187102,rs75589918,rs7967118	162-Malignant neoplasm of trachea, bronchus, and lung	t	c	5920	4.731	2.24e-06	++
PITPNM2	0	In-gene	12:123571503	rs7967118	162	Malignant neoplasm of trachea, bronchus, and lung	162.9	Malignant neoplasm of bronchus and lung, unspecified	162	Malignant neoplasm of trachea, bronchus, and lung	G	0.037736	0.034679	1.39323	1.20642	0.434011	0.346434	0.00132673	0.000496925	28	2993	50	2848			9	rs76205535,rs77250160,rs78856743,rs79665790,rs4148864,rs4148865,rs4759367,rs61187102,rs75589918	162-Malignant neoplasm of trachea, bronchus, and lung	c	g	5919	4.73	2.24e-06	++
UBXN2B	15064	downstream	8:59308758	rs16923431	709	Other disorders of skin and subcutaneous tissue	709.2	Scar conditions and fibrosis of skin	709.2	Scar conditions and fibrosis of skin	G	0.027556	0.028113	1.80997	1.72685	0.493341	0.572627	0.000243693	0.00256418	19	2993	16	2883			0	NA	NA	a	g	5911	4.731	2.24e-06	++
ZC2HC1A	21215	downstream	8:79557066	rs1467259	362	Degeneration of macula and posterior pole of retina	362.56	MACULAR PUCKERING	362.2	Other proliferative retinopathy	G	0.019384	0.011127	1.83573	1.70984	0.564775	0.497081	0.0011525	0.000582243	17	3001	55	2821			7	rs10087223,rs1483570,rs2583760,rs2717545,rs2919918,rs7838791,rs9298315	362-Other retinal disorders,789-Other symptoms involving abdomen and pelvis	a	g	5894	-4.729	2.26e-06	--
WASF5P	12368	upstream	6:31269308	rs3873385	250	Diabetes mellitus, Type 2	250.00	type II diabetes mellitus [non-insulin dependent type] [NIDDM type] [adult-onset type] or unspecified type, not stated as uncontrolled, without mention of complication	250.1	Diabetes with ketoacidosis	C	0.142857	0.167989	0.290482	0.499318	0.0782744	0.168302	0.000206387	0.00300915	914	2110	98	2801		Atopic dermatitis	0	NA	NA	t	c	5923	-4.727	2.28e-06	--
RPL23AP54	107509	downstream	8:5226521	rs7003556	465	Acute upper respiratory infections of multiple or unspecified sites	465.9	Acute upper respiratory infections of unspecified site	465	Acute upper respiratory infections of multiple or unspecified sites	C	0.105985	0.11504	0.775657	0.799295	0.226458	0.245266	0.000614411	0.00111848	63	2961	50	2849			0	NA	NA	t	c	5923	-4.727	2.28e-06	--
FAM205A	15322	upstream	9:34744856	rs17356611	790	Nonspecific findings on examination of blood	790.29	Other abnormal glucose	790	Nonspecific findings on examination of blood	T	0.014319	0.012962	2.0637	1.86203	0.559765	0.622254	0.000227163	0.00276792	19	2984	21	2872			4	rs116842681,rs60295598,rs77645395,rs78736792	790-Nonspecific findings on examination of blood	a	t	5896	4.727	2.28e-06	++
FAM205A	17301	upstream	9:34746835	rs78736792	790	Nonspecific findings on examination of blood	790.29	Other abnormal glucose	790	Nonspecific findings on examination of blood	G	0.014319	0.012962	2.0637	1.86203	0.559765	0.622254	0.000227163	0.00276792	19	2984	21	2872			3	rs116842681,rs60295598,rs77645395	790-Nonspecific findings on examination of blood	t	g	5896	4.727	2.28e-06	++
FAM205A	18030	upstream	9:34747564	rs77645395	790	Nonspecific findings on examination of blood	790.29	Other abnormal glucose	790	Nonspecific findings on examination of blood	C	0.014319	0.012962	2.0637	1.86203	0.559765	0.622254	0.000227163	0.00276792	19	2984	21	2872			2	rs116842681,rs60295598	790-Nonspecific findings on examination of blood	t	c	5896	4.727	2.28e-06	++
FAM205A	23200	upstream	9:34752734	rs60295598	790	Nonspecific findings on examination of blood	790.29	Other abnormal glucose	790	Nonspecific findings on examination of blood	G	0.014329	0.012967	2.06369	1.86151	0.559749	0.622276	0.000227083	0.00277647	19	2982	21	2871			1	rs116842681	790-Nonspecific findings on examination of blood	a	g	5893	4.727	2.28e-06	++
PLK5	0	In-gene	19:1526470	rs2292453	296	Bipolar	296.80	BIPOLAR DISORDER NOS	296.22	Major depressive disorder, single episode, moderate degree	G	0.239914	0.237668	1.08396	0.576989	0.29538	0.191848	0.000242807	0.00263377	25	2999	66	2833			0	NA	NA	a	g	5923	-4.726	2.29e-06	--
FAM205A	30399	upstream	9:34759933	rs116842681	790	Nonspecific findings on examination of blood	790.29	Other abnormal glucose	790	Nonspecific findings on examination of blood	C	0.014329	0.012971	2.06369	1.86087	0.559749	0.622299	0.000227083	0.00278684	19	2982	21	2870			0	NA	NA	t	c	5892	4.726	2.29e-06	++
HLA-DMA	3144	downstream	6:32913246	rs1480380	250	Diabetes mellitus, Type 1	250.01	type I diabetes mellitus [insulin dependent type] [IDDM] [juvenile type], not stated as uncontrolled, without mention of complication	250.1	Diabetes with ketoacidosis	C	0.075893	0.085892	1.58747	0.555627	0.390973	0.213725	4.9e-05	0.00932976	22	3002	98	2801	Autism_spectrum_disorder,_attention_deficit-hyperactivity_disorder,_bipolar_disorder,_major_depressive_disorder,_and_schizophrenia_(combined),Idiopathic_membranous_nephropathy	Idiopathic membranous nephropathy,Rheumatoid arthritis,Type 1 diabetes	1	rs116347354	715-Osteoarthrosis and allied disorders	t	c	5923	-4.72	2.36e-06	--
KIF16B	0	In-gene	20:16539724	rs17743285	296	Depression	296.32	Major depressive disorder, recurrent episode, moderate degree	296	Episodic mood disorders	C	0.182878	0.182859	1.038	0.970721	0.278379	0.330793	0.00019245	0.00334058	29	2973	21	2861			0	NA	NA	t	c	5884	4.717	2.39e-06	++
GLIS3	74244	upstream	9:4374278	rs4741967	611	Other disorders of breast	611.72	Lump or mass in breast	611	Other disorders of breast	C	0.498512	0.499828	-1.07815	-0.561084	0.338863	0.160848	0.00146436	0.000486132	23	3001	93	2806			0	NA	NA	t	c	5923	4.714	2.43e-06	++
LOC645481	75228	downstream	4:26038258	rs62410888	729	Other disorders of soft tissues	729.2	Neuralgia, neuritis, and radiculitis, unspecified	729.8	Other musculoskeletal symptoms referable to limbs	C	0.015217	0.012617	1.98643	2.30652	0.626576	0.659381	0.00152287	0.000468747	15	3008	17	2876			5	rs58221313,rs59513196,rs62410889,rs62410891,rs78841302	729-Other disorders of soft tissues,482-Other bacterial pneumonia	a	c	5916	-4.712	2.45e-06	--
PITPNM2	0	In-gene	12:123594402	rs75589918	162	Malignant neoplasm of trachea, bronchus, and lung	162.9	Malignant neoplasm of bronchus and lung, unspecified	162	Malignant neoplasm of trachea, bronchus, and lung	G	0.037467	0.035197	1.40005	1.19032	0.433775	0.346514	0.00124838	0.000592259	28	2988	50	2848			9	rs76205535,rs77250160,rs78856743,rs79665790,rs3759113,rs4148865,rs4759367,rs61187102,rs79033960	162-Malignant neoplasm of trachea, bronchus, and lung	c	g	5914	-4.71	2.48e-06	--
KIFAP3	0	In-gene	1:170037279	rs1360293	211	Benign neoplasm of other parts of digestive system	211.3	Benign neoplasm of colon	211.1	Benign neoplasm of stomach	C	0.185081	0.172128	0.501715	0.923566	0.130573	0.3293	0.000121826	0.00503736	174	2849	22	2877			1	rs6427233	211-Benign neoplasm of other parts of digestive system	a	c	5922	-4.708	2.51e-06	--
LOC645481	81258	downstream	4:26032228	rs1033118	729	Other disorders of soft tissues	729.2	Neuralgia, neuritis, and radiculitis, unspecified	729.8	Other musculoskeletal symptoms referable to limbs	C	0.015377	0.012612	1.98028	2.30668	0.626671	0.659374	0.00157766	0.000468246	15	3009	17	2877			8	rs58221313,rs59513196,rs62410886,rs62410888,rs62410889,rs62410891,rs7655073,rs78841302	729-Other disorders of soft tissues,482-Other bacterial pneumonia	a	c	5918	-4.705	2.54e-06	--
KIFAP3	0	In-gene	1:170041952	rs6427233	211	Benign neoplasm of other parts of digestive system	211.3	Benign neoplasm of colon	211.1	Benign neoplasm of stomach	C	0.185142	0.172301	0.50172	0.919288	0.130575	0.328666	0.000121839	0.00515748	174	2848	22	2877			0	NA	NA	t	c	5921	4.702	2.57e-06	++
ABCB9	1920	downstream	12:123403577	rs77329346	162	Malignant neoplasm of trachea, bronchus, and lung	162.9	Malignant neoplasm of bronchus and lung, unspecified	162	Malignant neoplasm of trachea, bronchus, and lung	G	0.05098	0.048999	1.12541	1.11728	0.400878	0.290412	0.00499505	0.000119459	28	2983	50	2848			9	rs3782289,rs79304919,rs1568918,rs4148857,rs4759362,rs74954864,rs75338281,rs77193970,rs78351440	162-Malignant neoplasm of trachea, bronchus, and lung	a	g	5909	4.698	2.62e-06	++
ARL1	0	In-gene	12:101800809	rs11612569	789	Other symptoms involving abdomen and pelvis	789.03	Abdominal pain, right lower quadrant	789.5	Ascites	G	0.213785	0.214557	1.11261	1.03646	0.340321	0.307091	0.00107811	0.000737904	19	2977	22	2877			0	NA	NA	a	g	5895	-4.698	2.63e-06	--
PITPNM2	0	In-gene	12:123580657	rs4148864	162	Malignant neoplasm of trachea, bronchus, and lung	162.9	Malignant neoplasm of bronchus and lung, unspecified	162	Malignant neoplasm of trachea, bronchus, and lung	C	0.037736	0.035197	1.39323	1.19032	0.434011	0.346514	0.00132673	0.000592259	28	2993	50	2848			9	rs76205535,rs77250160,rs78856743,rs79665790,rs3759113,rs4148865,rs4759367,rs61187102,rs75589918	162-Malignant neoplasm of trachea, bronchus, and lung	t	c	5919	-4.697	2.64e-06	--
KIF16B	0	In-gene	20:16536324	rs6044111	296	Depression	296.32	Major depressive disorder, recurrent episode, moderate degree	296	Episodic mood disorders	C	0.184855	0.184055	1.02705	0.973918	0.278322	0.330935	0.000224127	0.00325125	29	2995	21	2864			1	rs17743285	296-Episodic mood disorders,296-Bipolar	t	c	5909	4.696	2.65e-06	++
ABCB9	0	In-gene	12:123427951	rs79304919	162	Malignant neoplasm of trachea, bronchus, and lung	162.9	Malignant neoplasm of bronchus and lung, unspecified	162	Malignant neoplasm of trachea, bronchus, and lung	C	0.038883	0.034936	1.38416	1.19645	0.434253	0.34645	0.00143533	0.000553446	28	2981	50	2841			9	rs3782289,rs1568918,rs4148857,rs4759362,rs74954864,rs75338281,rs77193970,rs78351440,rs4148858	162-Malignant neoplasm of trachea, bronchus, and lung	t	c	5900	-4.694	2.68e-06	--
ABCB9	0	In-gene	12:123449432	rs3782289	162	Malignant neoplasm of trachea, bronchus, and lung	162.9	Malignant neoplasm of bronchus and lung, unspecified	162	Malignant neoplasm of trachea, bronchus, and lung	C	0.038602	0.035024	1.388	1.19349	0.434241	0.346462	0.00139161	0.000571488	28	2990	50	2848			9	rs4148859,rs1568918,rs4148857,rs4759362,rs74954864,rs75338281,rs77193970,rs78351440,rs4148858	162-Malignant neoplasm of trachea, bronchus, and lung	t	c	5916	4.694	2.68e-06	++
ITGA6	18183	downstream	2:173274130	rs6711466	790	Nonspecific findings on examination of blood	790.21	Impaired fasting glucose	790.2	Abnormal glucose	G	0.141722	0.149723	0.778738	1.13378	0.25193	0.319137	0.00199424	0.000381364	46	2974	23	2869			0	NA	NA	a	g	5912	-4.694	2.68e-06	--
CD40	10866	upstream	20:44769249	rs12624690	790	Nonspecific findings on examination of blood	790.4	Nonspecific elevation of levels of transaminase or lactic acid dehydrogenase [LDH]	790.92	Abnormal coagulation profile	G	0.1167	0.098506	1.29842	1.47467	0.363399	0.482853	0.000352946	0.00225747	18	2994	11	2867			0	NA	NA	t	g	5890	-4.69	2.73e-06	--
ANKS1A	0	In-gene	6:35052667	rs72898264	274	Gout	274.0	Gouty arthropathy	274	Gout	G	0.042719	0.052613	1.2508	1.10204	0.352725	0.357546	0.000390985	0.00205456	40	2968	44	2845			8	rs729925,rs734538,rs763157,rs1929846,rs6919534,rs763155,rs9394282,rs1929848	250-Diabetes mellitus,250-Diabetes mellitus, Type 2	a	g	5897	-4.69	2.73e-06	--
CD40	8717	upstream	20:44767100	rs16991114	790	Nonspecific findings on examination of blood	790.4	Nonspecific elevation of levels of transaminase or lactic acid dehydrogenase [LDH]	790.92	Abnormal coagulation profile	G	0.11789	0.102083	1.29555	1.44394	0.363273	0.472172	0.000362014	0.00222761	18	3006	11	2869			1	rs12624690	790-Nonspecific findings on examination of blood	a	g	5904	4.688	2.76e-06	++
UTP20	0	In-gene	12:101757530	rs2305862	789	Other symptoms involving abdomen and pelvis	789.03	Abdominal pain, right lower quadrant	789.5	Ascites	G	0.218233	0.217144	1.09207	1.02411	0.331865	0.306798	0.000999344	0.000843681	20	3002	22	2877			1	rs11612569	789-Other symptoms involving abdomen and pelvis	a	g	5921	-4.687	2.78e-06	--
NAA25	8328	upstream	12:112554962	rs4534647	327	Organic sleep disorders	327.8	Other organic sleep disorders	327.3	Circadian rhythm sleep disorder	C	0.017857	0.018282	1.75613	1.2491	0.567927	0.353071	0.001987	0.000403451	28	2996	101	2798			4	rs11066281,rs12300530,rs1362036,rs7978824	427-Cardiac dysrhythmias,427-Paroxysmal tachycardia, unspecified	t	c	5923	-4.685	2.81e-06	--
MPHOSPH9	0	In-gene	12:123691742	rs74240770	162	Malignant neoplasm of trachea, bronchus, and lung	162.9	Malignant neoplasm of bronchus and lung, unspecified	162	Malignant neoplasm of trachea, bronchus, and lung	G	0.038627	0.034363	1.33613	1.2336	0.420819	0.357599	0.00149799	0.000561246	28	2988	49	2832			9	rs11554169,rs2280424,rs28362667,rs36121382,rs4759408,rs4759411,rs57676984,rs74240771,rs75037792	162-Malignant neoplasm of trachea, bronchus, and lung	t	g	5897	4.682	2.84e-06	++
EDDM3B	1734	downstream	14:21234851	rs762039	300	Anxiety, dissociative and somatoform disorders	300.02	Generalized anxiety disorder	300	Anxiety, dissociative and somatoform disorders	C	0.344577	0.324077	0.495417	0.35525	0.140159	0.115238	0.000408288	0.00205094	108	2916	163	2736			0	NA	NA	a	c	5923	4.682	2.84e-06	++
ATP5LP2	60523	upstream	6:123241680	rs13198059	788	Symptoms involving urinary system	788.20	RETENTION URINE NOS	788.4	Frequency of urination and polyuria	G	0.238421	0.240511	0.810741	0.535175	0.208051	0.198358	9.75e-05	0.00697534	53	2948	60	2838			0	NA	NA	t	g	5899	-4.67	3.01e-06	--
LYPLAL1	115987	upstream	1:219502193	rs10495124	790	Nonspecific findings on examination of blood	790.29	Other abnormal glucose	790	Nonspecific findings on examination of blood	G	0.09165	0.087444	1.10888	1.4101	0.403006	0.367003	0.00593195	0.000121934	20	2986	21	2878			2	rs17591522,rs6704463	790-Nonspecific findings on examination of blood	a	g	5905	-4.655	3.24e-06	--
HMP19	0	In-gene	5:173525928	rs75581174	724	Other and unspecified disorders of back	724.02	Spinal stenosis of lumbar region	724.3	SCIATICA	G	0.020701	0.020876	0.801645	2.02923	0.310818	0.505647	0.00990443	5.99e-05	154	2841	17	2881			2	rs146631251,rs80165226	724-Other and unspecified disorders of back	a	g	5893	-4.653	3.27e-06	--
HMP19	0	In-gene	5:173525735	rs115696375	724	Other and unspecified disorders of back	724.02	Spinal stenosis of lumbar region	724.3	SCIATICA	G	0.020708	0.020876	0.801396	2.02923	0.310814	0.505647	0.00992653	5.99e-05	154	2840	17	2881			3	rs75581174,rs146631251,rs80165226	724-Other and unspecified disorders of back	a	g	5892	-4.652	3.28e-06	--
HMP19	0	In-gene	5:173518103	rs78339602	724	Other and unspecified disorders of back	724.02	Spinal stenosis of lumbar region	724.3	SCIATICA	C	0.020708	0.020884	0.801326	2.02903	0.310817	0.505635	0.00993372	6e-05	154	2840	17	2880			4	rs115696375,rs75581174,rs146631251,rs80165226	724-Other and unspecified disorders of back	a	c	5891	4.652	3.29e-06	++
THADA	0	In-gene	2:43469923	rs115704916	780	Convulsions	780.39	Other convulsions	780.3	Convulsions	C	0.015479	0.019217	1.51057	1.21768	0.421595	0.407575	0.000339677	0.00281156	42	2962	61	2827			2	rs114499286,rs17030870	780-General symptoms,780-Altered mental status	t	c	5892	-4.65	3.32e-06	--
ELMO1	0	In-gene	7:37007533	rs17170812	706	Diseases of sebaceous glands	706.2	SEBACEOUS CYST	706	Diseases of sebaceous glands	G	0.136243	0.129527	1.29753	0.821368	0.329046	0.313585	8.04e-05	0.00881144	25	2999	28	2871			0	NA	NA	a	g	5923	-4.65	3.32e-06	--
RBM17	7703	upstream	10:6167124	rs10905856	473	Chronic sinusitis	473.8	Other chronic sinusitis	473	Chronic sinusitis	C	0.061508	0.065367	1.2258	0.91877	0.412834	0.254456	0.0029854	0.000305338	19	3005	71	2828			0	NA	NA	t	c	5923	-4.648	3.36e-06	--
ACAP2	0	In-gene	3:195027339	rs12491026	427	Cardiac dysrhythmias	427.69	Other premature beats	427	Cardiac dysrhythmias	G	0.015212	0.016563	2.12345	1.46755	0.807748	0.37078	0.00856738	7.56e-05	12	3012	77	2821			0	NA	NA	a	g	5922	-4.647	3.36e-06	--
C6orf10	1743	upstream	6:32341398	rs9391858	274	Gout	274.0	Gouty arthropathy	274	Gout	G	0.138228	0.155743	1.00053	0.717118	0.261882	0.261607	0.000133167	0.0061214	40	2984	44	2855		HIV-1 control,HIV-1 disease progression,LDL cholesterol,Lymphoid malignancies,Multiple sclerosis,Total cholesterol	0	NA	NA	a	g	5923	4.648	3.36e-06	++
RPS18P12	29361	downstream	17:14578993	rs11649745	733	Other disorders of bone and cartilage	733.13	Pathologic fracture of vertebrae	733.0	Osteoporosis	C	0.078538	0.079047	0.857668	0.720327	0.284854	0.201947	0.0026047	0.000361203	52	2972	138	2759			0	NA	NA	t	c	5921	4.647	3.37e-06	++
MNF1	0	In-gene	6:33665020	rs658087	433	Occlusion and stenosis of precerebral arteries	433.10	Occlusion and stenosis of carotid artery, without mention of cerebral infarction	433	Occlusion and stenosis of precerebral arteries	T	0.162968	0.146926	0.456747	0.540945	0.116661	0.205033	9.03e-05	0.00833157	290	2729	78	2801			1	rs549652	433-Occlusion and stenosis of precerebral arteries	a	t	5898	-4.644	3.41e-06	--
REXO2	0	In-gene	11:114311990	rs76311693	780	General symptoms	780.2	Syncope and collapse	780.9	Other general symptoms	C	0.048602	0.053485	0.754757	1.3131	0.254854	0.36406	0.00306114	0.00030999	103	2901	36	2862			7	rs74711984,rs75167702,rs75598158,rs77598260,rs77696458,rs78532571,rs80234948	780-General symptoms,780-Altered mental status	t	c	5902	-4.64	3.48e-06	--
REXO2	0	In-gene	11:114312187	rs80234948	780	General symptoms	780.2	Syncope and collapse	780.9	Other general symptoms	G	0.048602	0.053485	0.754757	1.3131	0.254854	0.36406	0.00306114	0.00030999	103	2901	36	2862			6	rs74711984,rs75167702,rs75598158,rs77598260,rs77696458,rs78532571	780-General symptoms,780-Altered mental status	a	g	5902	4.64	3.48e-06	++
REXO2	0	In-gene	11:114313215	rs75167702	780	General symptoms	780.2	Syncope and collapse	780.9	Other general symptoms	C	0.048602	0.053485	0.754757	1.3131	0.254854	0.36406	0.00306114	0.00030999	103	2901	36	2862			5	rs74711984,rs75598158,rs77598260,rs77696458,rs78532571	780-General symptoms,780-Altered mental status	t	c	5902	4.64	3.48e-06	++
REXO2	0	In-gene	11:114317253	rs74711984	780	General symptoms	780.2	Syncope and collapse	780.9	Other general symptoms	G	0.048602	0.053485	0.754757	1.3131	0.254854	0.36406	0.00306114	0.00030999	103	2901	36	2862			4	rs75598158,rs77598260,rs77696458,rs78532571	780-General symptoms,780-Altered mental status	t	g	5902	4.64	3.48e-06	++
MTCO3P1	6010	downstream	6:32667910	rs2647044	250	Diabetes mellitus, Type 1	250.03	type I diabetes mellitus [juvenile type], uncontrolled, without mention of complication	250.1	Diabetes with ketoacidosis	G	0.128638	0.14574	1.11926	0.410454	0.283847	0.157797	8.04e-05	0.00929122	22	3002	98	2801	Pulmonary_function,Type_1_diabetes	Lung function, ratio of forced expiratory volume in 1 second (FEV1) to forced vital capacity (FVC) (FEV1/FVC),Rheumatoid arthritis,Rheumatoid arthritis (ACPA-positive),Total cholesterol,Triglycerides,Type 1 diabetes	0	NA	NA	a	g	5923	-4.637	3.53e-06	--
LOC100130476	15959	downstream	6:138128846	rs1416173	724	Other and unspecified disorders of back	724.3	SCIATICA	724.1	Pain in thoracic spine	C	0.141409	0.143597	0.623137	0.61019	0.189243	0.187069	0.000992015	0.00110688	81	2928	84	2813			0	NA	NA	a	c	5906	4.635	3.57e-06	++
LOC100130476	15959	downstream	6:138128846	rs1416173	724	Other and unspecified disorders of back	724.3	SCIATICA	724.3	SCIATICA	C	0.141409	0.143597	0.623137	1.19348	0.189243	0.366139	0.000992015	0.00111554	81	2928	17	2880			0	NA	NA	a	c	5906	4.633	3.6e-06	++
UNQ6975	7602	downstream	2:45393877	rs13417058	599	Other disorders of urethra and urinary tract	599.7	Hematuria	599.1	Urethral fistula	G	0.205452	0.216498	0.539812	0.36434	0.152735	0.121001	0.000408845	0.00260354	111	2897	205	2668			1	rs2342701	599-Other disorders of urethra and urinary tract	a	g	5881	-4.632	3.62e-06	--
GNAS,GNAS-AS1	0	In-gene	20:57415455	rs1800902	786	Symptoms involving respiratory system and other chest symptoms	786.59	CHEST PAIN NEC	786.0	Dyspnea and respiratory abnormalities	C	0.02948	0.031455	0.949059	0.688512	0.28403	0.214762	0.000833541	0.00134624	113	2906	276	2617			0	NA	NA	t	c	5912	-4.63	3.65e-06	--
TIMMDC1	258	downstream	3:119217109	rs115511641	285	Other and unspecified anemias	285.9	ANEMIA NOS	285.2	Anemia of chronic disease	G	0.064649	0.070738	0.509102	0.835971	0.141157	0.285655	0.000310194	0.00342791	368	2656	52	2846			4	rs1797839,rs115431061,rs116242422,rs77922702	789-Other symptoms involving abdomen and pelvis,285-Other and unspecified anemias,791-Nonspecific findings on examination of urine	c	g	5922	-4.624	3.76e-06	--
TIMMDC1	0	In-gene	3:119232937	rs115431061	285	Other and unspecified anemias	285.9	ANEMIA NOS	285.2	Anemia of chronic disease	G	0.064649	0.070738	0.509102	0.835971	0.141157	0.285655	0.000310194	0.00342791	368	2656	52	2846			3	rs1797839,rs116242422,rs77922702	789-Other symptoms involving abdomen and pelvis,285-Other and unspecified anemias,791-Nonspecific findings on examination of urine	a	g	5922	4.624	3.76e-06	++
CD80	0	In-gene	3:119246477	rs77922702	285	Other and unspecified anemias	285.9	ANEMIA NOS	285.2	Anemia of chronic disease	C	0.064649	0.070738	0.509102	0.835971	0.141157	0.285655	0.000310194	0.00342791	368	2656	52	2846			2	rs1797839,rs116242422	789-Other symptoms involving abdomen and pelvis,285-Other and unspecified anemias,791-Nonspecific findings on examination of urine	t	c	5922	4.624	3.76e-06	++
CLSTN2	0	In-gene	3:140101504	rs6771702	466	Acute bronchitis and bronchiolitis	466.0	Acute bronchitis	466	Acute bronchitis and bronchiolitis	G	0.371693	0.371335	0.311849	0.778404	0.0860968	0.267505	0.000292247	0.00361576	309	2715	28	2871			0	NA	NA	a	g	5923	4.624	3.77e-06	++
LOC100419701	103738	downstream	12:126281125	rs11058334	53	Herpes zoster	053.9	Herpes zoster without mention of complication	053	Herpes zoster	G	0.023518	0.018979	1.61696	2.35073	0.621467	0.595113	0.00927217	7.81e-05	16	3003	14	2884			0	NA	NA	a	g	5917	-4.623	3.78e-06	--
TET2	0	In-gene	4:106071064	rs974801	724	Other and unspecified disorders of back	724.2	Lumbago	724.1	Pain in thoracic spine	G	0.377976	0.380993	-0.419865	-0.550243	0.122173	0.177594	0.000588947	0.0019462	171	2853	84	2815		Fasting insulin	0	NA	NA	a	g	5923	-4.623	3.78e-06	--
RPL23AP38	18056	upstream	3:1655984	rs417975	725	POLYMYALGIA RHEUMATICA	725	POLYMYALGIA RHEUMATICA	725	POLYMYALGIA RHEUMATICA	C	0.058366	0.051742	1.2757	1.77254	0.414874	0.511306	0.00210563	0.000526909	26	2998	15	2884			0	NA	NA	t	c	5923	-4.622	3.79e-06	--
SYS1-DBNDD2	0	In-gene	20:44008137	rs2252731	491	Chronic bronchitis	491.21	Obstructive chronic bronchitis with (acute) exacerbation	491	Chronic bronchitis	G	0.091601	0.092963	0.789558	0.922374	0.21263	0.32785	0.000204572	0.00490207	96	2928	32	2867			0	NA	NA	a	g	5923	-4.622	3.81e-06	--
ARHGAP31	0	In-gene	3:119128634	rs1463138	789	Other symptoms involving abdomen and pelvis	789.06	Abdominal pain, epigastric	789.3	Abdominal or pelvic swelling, mass, or lump	C	0.489583	0.476536	0.445223	1.65081	0.161792	0.43509	0.0059264	0.000148138	83	2941	18	2880			1	rs4687853	789-Other symptoms involving abdomen and pelvis	t	c	5922	-4.621	3.83e-06	--
ZBTB46	0	In-gene	20:62392652	rs6010642	781	Symptoms involving nervous and musculoskeletal systems	781.2	Abnormality of gait	781.0	ABN INVOLUN MOVEMENT NEC	C	0.494048	0.48308	-0.845395	-1.09533	0.22155	0.404781	0.000135729	0.00681011	53	2971	17	2879			2	rs6010646,rs6011091	781-Symptoms involving nervous and musculoskeletal systems	t	c	5920	-4.62	3.84e-06	--
ATP5LP2	57368	upstream	6:123238525	rs9482308	788	Symptoms involving urinary system	788.20	RETENTION URINE NOS	788.4	Frequency of urination and polyuria	G	0.239749	0.2406	0.796971	0.5341	0.208099	0.198458	0.000128264	0.0071184	53	2971	60	2839			0	NA	NA	a	g	5923	-4.619	3.85e-06	--
LYPLAL1	147562	upstream	1:219533768	rs17591522	790	Nonspecific findings on examination of blood	790.29	Other abnormal glucose	790	Nonspecific findings on examination of blood	G	0.092923	0.087616	1.08646	1.4096	0.402038	0.36695	0.00688456	0.000122333	20	3004	21	2878			1	rs6704463	790-Nonspecific findings on examination of blood	a	g	5923	-4.618	3.87e-06	--
HLA-DPA1,HLA-DPB1	0	In-gene	6:33045558	rs3135021	724	Other and unspecified disorders of back	724.02	Spinal stenosis of lumbar region	724	Other and unspecified disorders of back	G	0.28869	0.276302	-0.469361	-0.320605	0.145502	0.0970628	0.00125617	0.000956349	154	2870	338	2561		Chronic hepatitis B,IgE in plasma,Systemic sclerosis (Anti-topoisomerase-I antibody positive)	1	rs116016109	724-Other and unspecified disorders of back	a	g	5923	4.616	3.92e-06	++
ZBTB46	0	In-gene	20:62393480	rs6011091	781	Symptoms involving nervous and musculoskeletal systems	781.2	Abnormality of gait	781.0	ABN INVOLUN MOVEMENT NEC	T	0.493882	0.482913	-0.844964	-1.09394	0.221732	0.404706	0.000138546	0.00687057	53	2971	17	2880			1	rs6010646	781-Symptoms involving nervous and musculoskeletal systems	a	t	5921	4.614	3.95e-06	++
ZBTB46	0	In-gene	20:62393583	rs6010646	781	Symptoms involving nervous and musculoskeletal systems	781.2	Abnormality of gait	781.0	ABN INVOLUN MOVEMENT NEC	C	0.493882	0.482902	-0.844964	-1.09394	0.221732	0.404705	0.000138546	0.00687057	53	2971	17	2878			0	NA	NA	a	c	5919	-4.614	3.95e-06	--
LINC00474	42649	downstream	9:118607894	rs966955	173	Other malignant neoplasm of skin	173.3	Other malignant neoplasm of skin of other and unspecified parts of face	173.1	Other malignant neoplasm of skin of eyelid, including canthus	G	0.293155	0.286306	0.720885	0.739466	0.239204	0.210286	0.00258102	0.0004373	39	2985	48	2851			1	rs10119888	173-Other malignant neoplasm of skin	t	g	5923	4.614	3.96e-06	++
ZBTB46	0	In-gene	20:62391014	rs6089770	781	Symptoms involving nervous and musculoskeletal systems	781.2	Abnormality of gait	781.0	ABN INVOLUN MOVEMENT NEC	C	0.493882	0.482753	-0.844964	-1.09277	0.221732	0.40465	0.000138546	0.00692303	53	2971	17	2882			3	rs6010642,rs6010646,rs6011091	781-Symptoms involving nervous and musculoskeletal systems	t	c	5923	-4.612	3.98e-06	--
NT5C3AP1	28814	upstream	4:118526154	rs1489550	611	Other disorders of breast	611.1	Hypertrophy of breast	611	Other disorders of breast	G	0.114863	0.12625	0.955083	0.712633	0.368474	0.180834	0.00954216	8.12e-05	20	3001	93	2806			0	NA	NA	a	g	5920	4.609	4.04e-06	++
LYPLAL1	161619	upstream	1:219547825	rs6704463	790	Nonspecific findings on examination of blood	790.29	Other abnormal glucose	790	Nonspecific findings on examination of blood	G	0.092954	0.087789	1.08615	1.40584	0.402047	0.367201	0.00690191	0.000128914	20	3003	21	2878			0	NA	NA	t	g	5922	-4.609	4.05e-06	--
CD6	9118	upstream	11:60796966	rs11230576	785	Symptoms involving cardiovascular system	785.0	TACHYCARDIA NOS	785.5	Shock without mention of trauma	G	0.131798	0.138146	0.974421	1.39758	0.372307	0.35716	0.00886411	9.11e-05	21	2976	16	2865			0	NA	NA	c	g	5878	-4.608	4.06e-06	--
BANK1	0	In-gene	4:102760648	rs114430346	454	Varicose veins	454.8	Varicose veins of the lower extremities with other complications	454	Varicose veins of lower extremities	G	0.013833	0.012356	2.19811	2.07928	0.684158	0.629322	0.00131418	0.000953174	19	2981	16	2857			0	NA	NA	a	g	5873	-4.607	4.08e-06	--
NALCN	0	In-gene	13:101803972	rs7334212	296	Bipolar	296.80	BIPOLAR DISORDER NOS	296.1	Manic disorder, recurrent episode	G	0.245858	0.260438	1.14119	0.745326	0.300405	0.275717	0.000145372	0.00686688	25	2993	29	2845			1	rs7333726	296-Episodic mood disorders,296-Bipolar	t	g	5892	4.607	4.09e-06	++
PTTG1	15399	upstream	5:159871144	rs72816326	780	General symptoms	780.2	Syncope and collapse	780.3	Convulsions	G	0.025547	0.032918	1.0454	1.04135	0.299868	0.34469	0.000489914	0.00251835	103	2911	61	2825			8	rs10069300,rs13157399,rs13163395,rs13187195,rs34552322,rs36062005,rs67448030,rs883518	780-General symptoms,780-Altered mental status	a	g	5900	4.605	4.13e-06	++
LINC00474	36823	downstream	9:118613720	rs10119888	173	Other malignant neoplasm of skin	173.3	Other malignant neoplasm of skin of other and unspecified parts of face	173.1	Other malignant neoplasm of skin of eyelid, including canthus	G	0.292989	0.286651	0.721869	0.733592	0.239116	0.209716	0.00253693	0.000468725	39	2985	48	2851			0	NA	NA	a	g	5923	4.604	4.14e-06	++
LOC100506047	19078	upstream	2:43348660	rs67929940	530	Diseases of esophagus	530.11	REFLUX ESOPHAGITIS	530	Diseases of esophagus	G	0.158209	0.153195	0.514605	0.694202	0.1572	0.214569	0.00106196	0.00121504	126	2889	62	2833			4	rs56062661,rs57137530,rs766828,rs766829	530-Diseases of esophagus	a	g	5910	4.603	4.17e-06	++
BICD1	0	In-gene	12:32277522	rs1798613	788	Symptoms involving urinary system	788.43	Nocturia	788.1	Dysuria	G	0.264054	0.25664	0.423059	0.96661	0.138713	0.279065	0.00228924	0.000532716	134	2890	29	2870			0	NA	NA	a	g	5923	-4.602	4.18e-06	--
LOC100506029	42940	upstream	1:101595763	rs78459681	785	Symptoms involving cardiovascular system	785.6	Enlargement of lymph nodes	785.1	Palpitations	C	0.036222	0.031142	1.7974	0.955743	0.478107	0.349043	0.000170309	0.00617798	18	3005	70	2820			0	NA	NA	t	c	5913	4.602	4.18e-06	++
CD6	9855	upstream	11:60797703	rs2905524	785	Symptoms involving cardiovascular system	785.0	TACHYCARDIA NOS	785.5	Shock without mention of trauma	C	0.13211	0.138841	0.98009	1.39405	0.373912	0.357414	0.00876269	9.6e-05	21	3003	16	2883			0	NA	NA	t	c	5923	-4.602	4.19e-06	--
GFI1	339	downstream	1:92939978	rs11582379	781	Symptoms involving nervous and musculoskeletal systems	781.2	Abnormality of gait	781.0	ABN INVOLUN MOVEMENT NEC	C	0.123512	0.131597	0.850435	1.1101	0.243247	0.36926	0.00047198	0.00264468	53	2971	17	2882			0	NA	NA	t	c	5923	4.601	4.2e-06	++
CSMD1	29540	downstream	8:2763334	rs2670068	440	Atherosclerosis	440.22	Atherosclerosis of the extremities with rest pain	440	Atherosclerosis	G	0.212632	0.206106	1.02694	0.719069	0.346636	0.202647	0.00305074	0.00038761	18	3006	62	2837			0	NA	NA	a	g	5923	4.599	4.24e-06	++
LOC100422382	28292	upstream	11:114353138	rs77696458	780	General symptoms	780.2	Syncope and collapse	780.9	Other general symptoms	C	0.04701	0.050883	0.737445	1.34174	0.260862	0.364169	0.0046993	0.000229248	102	2908	35	2854			1	rs75598158	780-General symptoms,780-Altered mental status	t	c	5899	4.598	4.27e-06	++
LOC100422382	30177	upstream	11:114355023	rs75598158	780	General symptoms	780.2	Syncope and collapse	780.9	Other general symptoms	G	0.04701	0.050883	0.737445	1.34174	0.260862	0.364169	0.0046993	0.000229248	102	2908	35	2854			0	NA	NA	a	g	5899	4.598	4.27e-06	++
PLA2G2E	621	upstream	1:20250730	rs2233688	729	Other disorders of soft tissues	729.1	MYALGIA AND MYOSITIS NOS	729.1	MYALGIA AND MYOSITIS NOS	G	0.108962	0.096413	0.617212	0.838009	0.170418	0.291738	0.000292604	0.00407278	136	2888	43	2856			0	NA	NA	a	g	5923	4.597	4.28e-06	++
CETN4P	51211	downstream	4:123600132	rs76782553	162	Malignant neoplasm of trachea, bronchus, and lung	162.3	Malignant neoplasm of upper lobe, bronchus or lung	162	Malignant neoplasm of trachea, bronchus, and lung	G	0.057399	0.069055	1.1898	0.956946	0.36635	0.294317	0.00116339	0.00114831	35	2979	50	2839			0	NA	NA	a	g	5903	-4.595	4.32e-06	--
CCDC148	0	In-gene	2:159176338	rs16842873	585	Chronic kidney disease (CKD)	585.2	Chronic kidney disease, Stage II (mild)	585	Chronic kidney disease (CKD)	G	0.015884	0.017592	2.56462	0.976455	0.728551	0.32849	0.000431284	0.00295332	11	3011	141	2758			0	NA	NA	a	g	5921	4.595	4.33e-06	++
PTTG1	14767	upstream	5:159870512	rs12514737	780	General symptoms	780.2	Syncope and collapse	780.3	Convulsions	G	0.025547	0.033079	1.0454	1.03644	0.299868	0.344738	0.000489914	0.00264306	103	2911	61	2826			9	rs72816326,rs10069300,rs13157399,rs13163395,rs13187195,rs34552322,rs36062005,rs67448030,rs883518	780-General symptoms,780-Altered mental status	a	g	5901	-4.594	4.34e-06	--
PCDH9	0	In-gene	13:67323528	rs7993355	780	General symptoms	780.53	Hypersomnia with sleep apnea, unspecified	780.7	Malaise and fatigue	G	0.272727	0.290573	-0.935479	-0.356759	0.30107	0.105238	0.00188881	0.000698884	51	2952	288	2608			1	rs11842666	780-General symptoms,780-Altered mental status	a	g	5899	-4.592	4.39e-06	--
ZC2HC1A	0	In-gene	8:79586455	rs1483570	362	Degeneration of macula and posterior pole of retina	362.56	MACULAR PUCKERING	362.2	Other proliferative retinopathy	C	0.020875	0.012709	1.81171	1.61586	0.564774	0.491532	0.00133733	0.00101119	17	3001	53	2819			5	rs10087223,rs2583760,rs2717545,rs2919918,rs7838791	362-Other retinal disorders,789-Other symptoms involving abdomen and pelvis	t	c	5890	4.592	4.4e-06	++
LOC100129160	23573	downstream	1:164288668	rs6426865	357	Inflammatory and toxic neuropathy	357.4	Polyneuropathy in other diseases classified elsewhere	357	Inflammatory and toxic neuropathy	G	0.328208	0.337185	0.743625	0.871136	0.250259	0.24729	0.00296425	0.00042713	33	2991	35	2864			2	rs555908,rs902013	357-Inflammatory and toxic neuropathy	a	g	5923	-4.588	4.48e-06	--
CYCSP7	5371	upstream	2:100992383	rs75460814	250	Diabetes mellitus, Type 2	250.40	Diabetes mellitus type II [non-insulin dependent type] [NIDDM type] [adult-onset type] or unspecified type, not stated as uncontrolled, with renal manifestations	250.1	Diabetes with ketoacidosis	T	0.017692	0.01225	1.00042	1.34039	0.326091	0.391707	0.00215553	0.000621821	159	2865	98	2800			2	rs17024150,rs79528340	250-Diabetes mellitus,250-Diabetes mellitus, Type 2	a	t	5922	-4.586	4.52e-06	--
CYCSP7	8665	upstream	2:100995677	rs79528340	250	Diabetes mellitus, Type 2	250.40	Diabetes mellitus type II [non-insulin dependent type] [NIDDM type] [adult-onset type] or unspecified type, not stated as uncontrolled, with renal manifestations	250.1	Diabetes with ketoacidosis	G	0.017692	0.01225	1.00042	1.34039	0.326091	0.391707	0.00215553	0.000621821	159	2865	98	2800			1	rs17024150	250-Diabetes mellitus,250-Diabetes mellitus, Type 2	a	g	5922	-4.586	4.52e-06	--
CHST10	10095	downstream	2:100998226	rs17024150	250	Diabetes mellitus, Type 2	250.40	Diabetes mellitus type II [non-insulin dependent type] [NIDDM type] [adult-onset type] or unspecified type, not stated as uncontrolled, with renal manifestations	250.1	Diabetes with ketoacidosis	C	0.017692	0.01225	1.00042	1.34039	0.326091	0.391707	0.00215553	0.000621821	159	2865	98	2800			0	NA	NA	t	c	5922	4.586	4.52e-06	++
SEMA6A	398	downstream	5:115778852	rs17431689	611	Other disorders of breast	611.72	Lump or mass in breast	611	Other disorders of breast	G	0.072421	0.076106	1.03206	0.885371	0.398799	0.22611	0.00965602	9.02e-05	23	3001	93	2778			0	NA	NA	t	g	5895	-4.586	4.52e-06	--
PRDM15	0	In-gene	21:43236107	rs114337111	695	Erythematous conditions	695.3	Rosacea	695.3	Rosacea	C	0.020743	0.018589	1.56728	1.97319	0.452707	0.654531	0.000536141	0.00257266	37	2976	12	2866			0	NA	NA	t	c	5891	-4.583	4.58e-06	--
ISPD	0	In-gene	7:16311996	rs10280613	333	Other extrapyramidal disease and abnormal movement disorders	333.94	RESTLESS LEGS SYNDROME	333	Other extrapyramidal disease and abnormal movement disorders	G	0.054398	0.055191	1.07633	1.26378	0.310802	0.419535	0.000534024	0.00259244	46	2978	22	2877			0	NA	NA	a	g	5923	4.582	4.61e-06	++
IL7	0	In-gene	8:79704400	rs2583760	362	Degeneration of macula and posterior pole of retina	362.56	MACULAR PUCKERING	362.2	Other proliferative retinopathy	G	0.019543	0.012107	1.82763	1.59393	0.565121	0.491215	0.0012205	0.00117501	17	3002	55	2836			0	NA	NA	t	g	5910	-4.581	4.63e-06	--
IP6K3	3339	downstream	6:33686103	rs549652	433	Occlusion and stenosis of precerebral arteries	433.10	Occlusion and stenosis of carotid artery, without mention of cerebral infarction	433	Occlusion and stenosis of precerebral arteries	G	0.162355	0.145739	0.441428	0.552827	0.117292	0.204696	0.000167559	0.0069188	289	2726	78	2797			0	NA	NA	a	g	5890	-4.58	4.66e-06	--
DDC	0	In-gene	7:50626842	rs17133881	250	Diabetes mellitus, Type 1	250.03	type I diabetes mellitus [juvenile type], uncontrolled, without mention of complication	250	Diabetes mellitus	G	0.018727	0.026798	1.63467	1.8316	0.551491	0.520627	0.0030358	0.000434722	22	2995	21	2871			0	NA	NA	t	g	5909	4.579	4.67e-06	++
TNFSF4	0	In-gene	1:173156405	rs10912557	820	Fracture of neck of femur	820.8	Fracture of unspecified part of neck of femur, closed	820	Fracture of neck of femur	G	0.045003	0.038647	1.34041	1.55518	0.465825	0.431567	0.0040084	0.000313867	18	3004	26	2872			3	rs10158707,rs10489269,rs16845561	820-Fracture of neck of femur	a	g	5920	4.577	4.71e-06	++
TNFSF4	0	In-gene	1:173157201	rs10158707	820	Fracture of neck of femur	820.8	Fracture of unspecified part of neck of femur, closed	820	Fracture of neck of femur	C	0.045139	0.038634	1.34039	1.55537	0.465825	0.431573	0.00400886	0.000313416	18	3006	26	2873			3	rs10489269,rs16845561,rs10798265	820-Fracture of neck of femur	t	c	5923	-4.577	4.71e-06	--
TNFSF4	0	In-gene	1:173160063	rs10489269	820	Fracture of neck of femur	820.8	Fracture of unspecified part of neck of femur, closed	820	Fracture of neck of femur	T	0.044838	0.038661	1.34075	1.55504	0.465824	0.431567	0.00399895	0.000314269	18	3004	26	2871			1	rs10798265	820-Fracture of neck of femur	a	t	5919	-4.577	4.71e-06	--
TNFSF4	0	In-gene	1:173158366	rs16845561	820	Fracture of neck of femur	820.8	Fracture of unspecified part of neck of femur, closed	820	Fracture of neck of femur	C	0.044988	0.038661	1.34042	1.55504	0.465826	0.431567	0.00400813	0.000314269	18	3005	26	2871			2	rs10489269,rs10798265	820-Fracture of neck of femur	t	c	5920	4.577	4.72e-06	++
SOX21	14523	downstream	13:95347352	rs9524591	188	Malignant neoplasm of bladder	188.9	Malignant neoplasm of bladder, part unspecified	188.1	Malignant neoplasm of dome of urinary bladder	G	0.171756	0.17313	0.994209	0.888784	0.265022	0.327962	0.00017584	0.00672788	34	2979	24	2864			0	NA	NA	a	g	5901	-4.576	4.73e-06	--
STXBP4	0	In-gene	17:53076986	rs11658717	585	Chronic kidney disease (CKD)	585.5	Chronic kidney disease, Stage V	585	Chronic kidney disease (CKD)	G	0.284888	0.289683	0.888998	0.416112	0.268339	0.131812	0.000923108	0.00159476	29	2995	141	2757			0	NA	NA	a	g	5922	4.576	4.75e-06	++
DSCAML1	0	In-gene	11:117436095	rs1940037	724	Other and unspecified disorders of back	724.2	Lumbago	724	Other and unspecified disorders of back	C	0.276951	0.27613	0.420208	0.258197	0.118416	0.0885824	0.000387349	0.00355961	171	2853	338	2561			2	rs4936388,rs490458	724-Other and unspecified disorders of back	t	c	5923	-4.575	4.77e-06	--
NALCN	0	In-gene	13:101804001	rs7333726	296	Bipolar	296.80	BIPOLAR DISORDER NOS	296.1	Manic disorder, recurrent episode	G	0.245701	0.260181	1.12025	0.745916	0.298737	0.275617	0.00017686	0.00680278	25	2999	29	2844			0	NA	NA	a	g	5897	-4.574	4.78e-06	--
IL7	0	In-gene	8:79657498	rs2919918	362	Degeneration of macula and posterior pole of retina	362.56	MACULAR PUCKERING	362.2	Other proliferative retinopathy	G	0.020357	0.012165	1.81634	1.59697	0.565013	0.490913	0.00130584	0.0011417	17	3004	55	2822			1	rs2583760	362-Other retinal disorders	t	g	5898	4.573	4.81e-06	++
DDC,LOC100129427	0	In-gene	7:50608698	rs17133877	250	Diabetes mellitus, Type 1	250.03	type I diabetes mellitus [juvenile type], uncontrolled, without mention of complication	250	Diabetes mellitus	G	0.03362	0.043808	1.62744	1.37239	0.449382	0.483715	0.000292889	0.00455123	22	2997	21	2878			0	NA	NA	a	g	5918	-4.572	4.82e-06	--
IL2RB	0	In-gene	22:37544931	rs228979	789	Other symptoms involving abdomen and pelvis	789.04	Abdominal pain, left lower quadrant	789.5	Ascites	G	0.262897	0.275785	0.889452	1.08368	0.304248	0.305425	0.00346184	0.000387995	23	3001	22	2877			0	NA	NA	t	g	5923	-4.571	4.85e-06	--
HLA-DRA	1276	downstream	6:32406342	rs3129871	714	Rheumatoid arthritis and other inflammatory polyarthropathies	714.0	Rheumatoid arthritis	714	Rheumatoid arthritis and other inflammatory polyarthropathies	C	0.356151	0.357537	-0.768132	-0.576102	0.227917	0.186393	0.000751082	0.00199618	60	2964	81	2818	Multiple_sclerosis_(OCB_status)	Alopecia areata,Idiopathic membranous nephropathy,Kawasaki disease,Kawasaki disease (excluding controls with chronic hepatitis B, drug eruption and tuberculosis),Multiple sclerosis,Oligoclonal band status (positive) in multiple sclerosis patients,Oligoclonal band status in multiple sclerosis patients,Rheumatoid arthritis,Rheumatoid arthritis (ACPA-positive),Systemic sclerosis,Type 1 diabetes	1	rs114281891	362-Other retinal disorders	a	c	5923	4.57	4.87e-06	++
CYCSP7	16970	downstream	2:100969320	rs17024048	250	Diabetes mellitus, Type 2	250.40	Diabetes mellitus type II [non-insulin dependent type] [NIDDM type] [adult-onset type] or unspecified type, not stated as uncontrolled, with renal manifestations	250.1	Diabetes with ketoacidosis	C	0.017692	0.012418	1.00042	1.33042	0.326091	0.391457	0.00215553	0.000677206	159	2865	98	2801			6	rs17024054,rs17024150,rs75460814,rs76066139,rs79528340,rs7605818	250-Diabetes mellitus,250-Diabetes mellitus, Type 2	t	c	5923	-4.57	4.88e-06	--
CYCSP7	15705	downstream	2:100970585	rs17024054	250	Diabetes mellitus, Type 2	250.40	Diabetes mellitus type II [non-insulin dependent type] [NIDDM type] [adult-onset type] or unspecified type, not stated as uncontrolled, with renal manifestations	250.1	Diabetes with ketoacidosis	G	0.017692	0.012418	1.00042	1.33042	0.326091	0.391457	0.00215553	0.000677206	159	2865	98	2801			5	rs17024150,rs75460814,rs76066139,rs79528340,rs7605818	250-Diabetes mellitus,250-Diabetes mellitus, Type 2	a	g	5923	4.57	4.88e-06	++
CYCSP7	9316	downstream	2:100976974	rs76066139	250	Diabetes mellitus, Type 2	250.40	Diabetes mellitus type II [non-insulin dependent type] [NIDDM type] [adult-onset type] or unspecified type, not stated as uncontrolled, with renal manifestations	250.1	Diabetes with ketoacidosis	C	0.017692	0.012418	1.00042	1.33042	0.326091	0.391457	0.00215553	0.000677206	159	2865	98	2801			4	rs17024150,rs75460814,rs79528340,rs7605818	250-Diabetes mellitus,250-Diabetes mellitus, Type 2	t	c	5923	-4.57	4.88e-06	--
NHLRC2	51746	upstream	10:115724010	rs11196566	790	Nonspecific findings on examination of blood	790.29	Other abnormal glucose	790.92	Abnormal coagulation profile	G	0.047167	0.048544	1.54755	1.76735	0.435971	0.608101	0.000385724	0.00365671	20	2980	11	2873			0	NA	NA	c	g	5884	4.569	4.89e-06	++
LOC100421071	68325	downstream	5:29780462	rs17576177	702	Other dermatoses	702.19	Other seborrheic keratosis	702	Other dermatoses	G	0.081184	0.076406	0.951945	0.722526	0.288592	0.228484	0.000971735	0.00156548	46	2978	110	2789			0	NA	NA	a	g	5923	4.569	4.89e-06	++
TMEM174	54769	upstream	5:72525738	rs75271629	188	Malignant neoplasm of bladder	188.8	Malignant neoplasm of other specified sites of bladder	188	Malignant neoplasm of bladder	T	0.081198	0.076307	1.28777	1.15377	0.438717	0.326737	0.00333219	0.000413714	18	2987	39	2831			0	NA	NA	a	t	5875	-4.567	4.94e-06	--
LINC00701	250220	upstream	10:2607487	rs11595982	788	Symptoms involving urinary system	788.20	RETENTION URINE NOS	788.2	Retention of urine	G	0.246362	0.247844	0.584722	0.798111	0.207749	0.218654	0.00488452	0.000262123	53	2971	47	2852			0	NA	NA	a	g	5923	-4.565	5e-06	--
UNQ6975	0	In-gene	2:45403211	rs2342701	599	Other disorders of urethra and urinary tract	599.7	Hematuria	599.1	Urethral fistula	G	0.207861	0.221973	0.5003	0.383182	0.153942	0.119586	0.00115437	0.00135426	109	2893	208	2691			0	NA	NA	a	g	5901	-4.564	5.02e-06	--
ZC2HC1A	4679	upstream	8:79636678	rs2717545	362	Degeneration of macula and posterior pole of retina	362.56	MACULAR PUCKERING	362.2	Other proliferative retinopathy	C	0.020516	0.012344	1.81408	1.59044	0.564722	0.490474	0.00131653	0.0011842	17	3005	55	2821			2	rs2583760,rs2919918	362-Other retinal disorders	t	c	5898	4.564	5.02e-06	++
LOC100506047	20098	upstream	2:43349680	rs766829	530	Diseases of esophagus	530.11	REFLUX ESOPHAGITIS	530	Diseases of esophagus	C	0.157903	0.153089	0.504766	0.694662	0.156957	0.214588	0.00130017	0.00120712	127	2897	62	2835			1	rs766828	530-Diseases of esophagus	t	c	5921	-4.563	5.05e-06	--
LOC100506047	19789	upstream	2:43349371	rs56062661	530	Diseases of esophagus	530.11	REFLUX ESOPHAGITIS	530	Diseases of esophagus	C	0.157903	0.153142	0.504766	0.694294	0.156957	0.2146	0.00130017	0.00121517	127	2897	62	2834			3	rs57137530,rs766828,rs766829	530-Diseases of esophagus	t	c	5920	-4.561	5.08e-06	--
APBB2	0	In-gene	4:40892200	rs7685182	788	Urinary incontinence	788.31	Urge incontinence	788.3	Urinary incontinence	G	0.273833	0.266989	0.992394	0.537685	0.335883	0.153936	0.00313092	0.000477793	18	2982	93	2806			0	NA	NA	a	g	5899	-4.556	5.22e-06	--
LONRF2	16205	upstream	2:100955399	rs75800952	250	Diabetes mellitus, Type 2	250.40	Diabetes mellitus type II [non-insulin dependent type] [NIDDM type] [adult-onset type] or unspecified type, not stated as uncontrolled, with renal manifestations	250.1	Diabetes with ketoacidosis	C	0.017756	0.012452	0.996144	1.32744	0.32611	0.391462	0.00225342	0.000696431	159	2854	98	2793			8	rs17024048,rs17024054,rs75460814,rs76066139,rs79528340,rs7605818,rs17024021,rs79559421	250-Diabetes mellitus,250-Diabetes mellitus, Type 2,443-Other peripheral vascular disease	t	c	5904	-4.555	5.24e-06	--
LOC100506047	20334	upstream	2:43349916	rs766828	530	Diseases of esophagus	530.11	REFLUX ESOPHAGITIS	530	Diseases of esophagus	C	0.157903	0.153501	0.504766	0.692709	0.156957	0.214709	0.00130017	0.00125413	127	2897	62	2837			0	NA	NA	t	c	5923	-4.555	5.24e-06	--
ARHGAP31	0	In-gene	3:119114693	rs4279094	789	Other symptoms involving abdomen and pelvis	789.06	Abdominal pain, epigastric	789.3	Abdominal or pelvic swelling, mass, or lump	G	0.443597	0.437565	0.487372	1.31099	0.161113	0.383326	0.00248601	0.000626129	83	2931	18	2881			5	rs11922594,rs1463138,rs4687853,rs56008261,rs6787836	789-Other symptoms involving abdomen and pelvis	a	g	5913	-4.554	5.25e-06	--
ADAM20	0	In-gene	14:70990398	rs10162314	250	Diabetes mellitus, Type 2	250.42	Diabetes mellitus type II [non-insulin dependent type] [NIDDM type] [adult-onset type] or unspecified type, uncontrolled, with renal manifestations	250.3	Diabetes with other coma	G	0.021495	0.019503	2.05887	1.43135	0.660708	0.430432	0.00183227	0.000882979	12	3012	41	2856			0	NA	NA	a	g	5921	-4.553	5.29e-06	--
LOC100422417	25207	upstream	2:127094736	rs360341	454	Varicose veins	454.9	Asymptomatic varicose veins	454	Varicose veins of lower extremities	G	0.163353	0.151971	1.18703	1.25402	0.377426	0.38048	0.00166046	0.000981126	16	3002	16	2876			2	rs165551,rs360345	454-Varicose veins	a	g	5910	4.553	5.29e-06	++
LOC100422417	28808	upstream	2:127098337	rs360345	454	Varicose veins	454.9	Asymptomatic varicose veins	454	Varicose veins of lower extremities	G	0.163353	0.151971	1.18703	1.25402	0.377426	0.38048	0.00166046	0.000981126	16	3002	16	2876			1	rs165551	454-Varicose veins	a	g	5910	4.553	5.29e-06	++
LOC100422417	31546	upstream	2:127101075	rs165551	454	Varicose veins	454.9	Asymptomatic varicose veins	454	Varicose veins of lower extremities	T	0.163353	0.151971	1.18703	1.25402	0.377426	0.38048	0.00166046	0.000981126	16	3002	16	2876			0	NA	NA	a	t	5910	-4.553	5.29e-06	--
MICF	1743	upstream	6:29823571	rs115903629	250	Diabetes mellitus, Type 2	250.62	Diabetes mellitus type II [non-insulin dependent type] [NIDDM type] [adult-onset type] or unspecified type, uncontrolled, with neurological manifestations	250.3	Diabetes with other coma	T	0.197421	0.193515	1.16428	0.636429	0.303213	0.246117	0.000123123	0.00971302	23	3001	41	2858			1	rs1061535	250-Diabetes mellitus,250-Diabetes mellitus, Type 2	a	t	5923	-4.553	5.3e-06	--
PCDH9	0	In-gene	13:67308856	rs4884693	780	General symptoms	780.53	Hypersomnia with sleep apnea, unspecified	780.7	Malaise and fatigue	C	0.272953	0.291695	-0.874416	-0.364755	0.293927	0.105214	0.00293038	0.00052671	51	2966	288	2602			2	rs11842666,rs7993355	780-General symptoms,780-Altered mental status	t	c	5907	-4.551	5.34e-06	--
CCNY	14508	upstream	10:35875355	rs1862082	286	Coagulation defects	286.5	Hemorrhagic disorder due to intrinsic circulating anticoagulants	286	Coagulation defects	G	0.065807	0.059108	1.46742	0.922131	0.393998	0.341985	0.000195752	0.00700927	27	2997	40	2853			2	rs2474751,rs2474754	286-Coagulation defects	t	g	5917	-4.548	5.42e-06	--
REXO2	11579	downstream	11:114298528	rs188464143	780	General symptoms	780.2	Syncope and collapse	780.9	Other general symptoms	C	0.049785	0.053485	0.717093	1.31307	0.253267	0.364051	0.00463491	0.00030996	103	2920	36	2862			8	rs74711984,rs75167702,rs75598158,rs76311693,rs77598260,rs77696458,rs78532571,rs80234948	780-General symptoms,780-Altered mental status	a	c	5921	4.546	5.46e-06	++
CCNY	12542	upstream	10:35873389	rs2506110	286	Coagulation defects	286.5	Hemorrhagic disorder due to intrinsic circulating anticoagulants	286	Coagulation defects	G	0.06552	0.059351	1.47139	0.917387	0.393812	0.342082	0.000186772	0.00732323	27	2995	40	2858			9	rs1862082,rs2474754,rs2474755,rs2474756,rs2474757,rs2474758,rs2506107,rs2506108,rs2506109	286-Coagulation defects	t	g	5920	4.546	5.47e-06	++
CCNY	12608	upstream	10:35873455	rs2474758	286	Coagulation defects	286.5	Hemorrhagic disorder due to intrinsic circulating anticoagulants	286	Coagulation defects	G	0.06552	0.059351	1.47139	0.917387	0.393812	0.342082	0.000186772	0.00732323	27	2995	40	2858			9	rs1862082,rs2474751,rs2474754,rs2474755,rs2474756,rs2474757,rs2506107,rs2506108,rs2506109	286-Coagulation defects	a	g	5920	-4.546	5.47e-06	--
CCNY	12646	upstream	10:35873493	rs2474757	286	Coagulation defects	286.5	Hemorrhagic disorder due to intrinsic circulating anticoagulants	286	Coagulation defects	G	0.06552	0.059351	1.47139	0.917387	0.393812	0.342082	0.000186772	0.00732323	27	2995	40	2858			8	rs1862082,rs2474751,rs2474754,rs2474755,rs2474756,rs2506107,rs2506108,rs2506109	286-Coagulation defects	t	g	5920	4.546	5.47e-06	++
CCNY	12798	upstream	10:35873645	rs2506109	286	Coagulation defects	286.5	Hemorrhagic disorder due to intrinsic circulating anticoagulants	286	Coagulation defects	G	0.06552	0.059351	1.47139	0.917387	0.393812	0.342082	0.000186772	0.00732323	27	2995	40	2858			7	rs1862082,rs2474751,rs2474754,rs2474755,rs2474756,rs2506107,rs2506108	286-Coagulation defects	a	g	5920	4.546	5.47e-06	++
CCNY	13532	upstream	10:35874379	rs2474756	286	Coagulation defects	286.5	Hemorrhagic disorder due to intrinsic circulating anticoagulants	286	Coagulation defects	C	0.06552	0.059351	1.47139	0.917387	0.393812	0.342082	0.000186772	0.00732323	27	2995	40	2858			6	rs1862082,rs2474751,rs2474754,rs2474755,rs2506107,rs2506108	286-Coagulation defects	t	c	5920	-4.546	5.47e-06	--
CCNY	13792	upstream	10:35874639	rs2506108	286	Coagulation defects	286.5	Hemorrhagic disorder due to intrinsic circulating anticoagulants	286	Coagulation defects	G	0.06552	0.059351	1.47139	0.917387	0.393812	0.342082	0.000186772	0.00732323	27	2995	40	2858			5	rs1862082,rs2474751,rs2474754,rs2474755,rs2506107	286-Coagulation defects	a	g	5920	4.546	5.47e-06	++
CCNY	13815	upstream	10:35874662	rs2506107	286	Coagulation defects	286.5	Hemorrhagic disorder due to intrinsic circulating anticoagulants	286	Coagulation defects	C	0.06552	0.059351	1.47139	0.917387	0.393812	0.342082	0.000186772	0.00732323	27	2995	40	2858			4	rs1862082,rs2474751,rs2474754,rs2474755	286-Coagulation defects	a	c	5920	-4.546	5.47e-06	--
CDKAL1	0	In-gene	6:20546112	rs9368201	729	Other disorders of soft tissues	729.5	Pain in limb	729.2	Neuralgia, neuritis, and radiculitis, unspecified	G	0.391138	0.385359	0.275248	1.13318	0.0872565	0.345892	0.0016079	0.0010525	304	2709	19	2877			6	rs1012626,rs1012627,rs4291090,rs9358345,rs13203450,rs34233572	729-Other disorders of soft tissues	a	g	5909	4.546	5.47e-06	++
ZC2HC1A	0	In-gene	8:79582654	rs9298315	362	Degeneration of macula and posterior pole of retina	362.56	MACULAR PUCKERING	362.2	Other proliferative retinopathy	C	0.020503	0.012504	1.81492	1.57437	0.564736	0.489591	0.00131013	0.00130132	17	3007	55	2824			6	rs10087223,rs1483570,rs2583760,rs2717545,rs2919918,rs7838791	362-Other retinal disorders,789-Other symptoms involving abdomen and pelvis	t	c	5903	-4.546	5.47e-06	--
ZC2HC1A	0	In-gene	8:79586852	rs10087223	362	Degeneration of macula and posterior pole of retina	362.56	MACULAR PUCKERING	362.2	Other proliferative retinopathy	C	0.020503	0.012504	1.81492	1.57437	0.564736	0.489591	0.00131013	0.00130132	17	3007	55	2824			4	rs2583760,rs2717545,rs2919918,rs7838791	362-Other retinal disorders,789-Other symptoms involving abdomen and pelvis	t	c	5903	-4.546	5.47e-06	--
ZC2HC1A	0	In-gene	8:79596882	rs7838791	362	Degeneration of macula and posterior pole of retina	362.56	MACULAR PUCKERING	362.2	Other proliferative retinopathy	C	0.020503	0.012509	1.81492	1.5741	0.564736	0.489566	0.00131013	0.00130306	17	3007	55	2823			3	rs2583760,rs2717545,rs2919918	362-Other retinal disorders	t	c	5902	4.546	5.48e-06	++
CCNY	12227	upstream	10:35873074	rs2474759	286	Coagulation defects	286.5	Hemorrhagic disorder due to intrinsic circulating anticoagulants	286	Coagulation defects	C	0.065541	0.059351	1.47114	0.917387	0.393819	0.342082	0.000187293	0.00732323	27	2994	40	2858			9	rs1862082,rs2474755,rs2474756,rs2474757,rs2474758,rs2506107,rs2506108,rs2506109,rs2506110	286-Coagulation defects	t	c	5919	4.545	5.49e-06	++
KATNAL1	28953	downstream	13:30747813	rs12585344	424	Other diseases of endocardium	424.1	AORTIC VALVE DISORDER	424.1	AORTIC VALVE DISORDER	G	0.013092	0.014345	1.15225	2.00442	0.430534	0.532875	0.00744352	0.000168886	110	2907	30	2863			0	NA	NA	a	g	5910	-4.544	5.52e-06	--
CCNY	14884	upstream	10:35875731	rs2474754	286	Coagulation defects	286.5	Hemorrhagic disorder due to intrinsic circulating anticoagulants	286	Coagulation defects	G	0.065807	0.059281	1.46742	0.920073	0.393998	0.342017	0.000195752	0.00714229	27	2997	40	2853			1	rs2474751	286-Coagulation defects	c	g	5917	-4.544	5.53e-06	--
THTPA	0	In-gene	14:23988786	rs12894083	784	Symptoms involving head and neck	784.7	Epistaxis	784.4	Voice disturbance	G	0.069114	0.049155	1.49382	1.43231	0.417443	0.505046	0.000345564	0.00456821	18	3006	13	2886		Psoriasis	0	NA	NA	a	g	5923	-4.541	5.6e-06	--
NRG3	82274	downstream	10:83552795	rs1543417	780	General symptoms	780.53	Hypersomnia with sleep apnea, unspecified	780.3	Convulsions	C	0.077216	0.074853	0.912804	0.859845	0.27978	0.272346	0.00110404	0.00159303	52	2972	61	2838			0	NA	NA	t	c	5923	-4.54	5.63e-06	--
CD40	778	upstream	20:44759161	rs2143698	790	Nonspecific findings on examination of blood	790.4	Nonspecific elevation of levels of transaminase or lactic acid dehydrogenase [LDH]	790.92	Abnormal coagulation profile	G	0.12037	0.105536	1.26632	1.38704	0.362129	0.475641	0.00047073	0.00354393	18	3006	11	2879			4	rs12624690,rs16991114,rs2143699,rs35296663	790-Nonspecific findings on examination of blood	a	g	5914	-4.539	5.65e-06	--
CD40	783	upstream	20:44759166	rs2143699	790	Nonspecific findings on examination of blood	790.4	Nonspecific elevation of levels of transaminase or lactic acid dehydrogenase [LDH]	790.92	Abnormal coagulation profile	G	0.12037	0.105536	1.26632	1.38704	0.362129	0.475641	0.00047073	0.00354393	18	3006	11	2879			3	rs12624690,rs16991114,rs35296663	790-Nonspecific findings on examination of blood	a	g	5914	-4.539	5.65e-06	--
CCNY	15281	upstream	10:35876128	rs2474751	286	Coagulation defects	286.5	Hemorrhagic disorder due to intrinsic circulating anticoagulants	286	Coagulation defects	G	0.065829	0.059301	1.46631	0.918748	0.394016	0.342133	0.000198086	0.00724533	27	2996	40	2852			0	NA	NA	t	g	5915	-4.538	5.68e-06	--
LOC100422382	0	In-gene	11:114324733	rs78532571	780	General symptoms	780.2	Syncope and collapse	780.9	Other general symptoms	G	0.047288	0.050707	0.723478	1.32527	0.260624	0.363167	0.00550408	0.000263063	103	2921	36	2863			3	rs75598158,rs77598260,rs77696458	780-General symptoms,780-Altered mental status	t	g	5923	4.536	5.72e-06	++
LOC100422382	10933	upstream	11:114335779	rs77598260	780	General symptoms	780.2	Syncope and collapse	780.9	Other general symptoms	G	0.047288	0.050707	0.723478	1.32527	0.260624	0.363167	0.00550408	0.000263063	103	2921	36	2863			2	rs75598158,rs77696458	780-General symptoms,780-Altered mental status	t	g	5923	4.536	5.72e-06	++
HLA-DRA	2592	downstream	6:32405026	rs2395175	714	Rheumatoid arthritis and other inflammatory polyarthropathies	714.0	Rheumatoid arthritis	714	Rheumatoid arthritis and other inflammatory polyarthropathies	G	0.147983	0.180579	0.848654	0.482937	0.223267	0.185789	0.000144071	0.0093392	60	2964	81	2818		Alopecia areata,Arthritis including non-Rheumatoid,IgE in plasma,Longstanding arthritis,Parkinson's disease,Rheumatoid arthritis,Type 1 diabetes	0	NA	NA	a	g	5923	-4.535	5.77e-06	--
LOC100506047	18800	upstream	2:43348382	rs66924593	530	Diseases of esophagus	530.11	REFLUX ESOPHAGITIS	530	Diseases of esophagus	G	0.16367	0.158973	0.489055	0.700719	0.155729	0.214126	0.001687	0.00106614	126	2877	62	2819			5	rs56062661,rs57137530,rs67929940,rs766828,rs766829	530-Diseases of esophagus	a	g	5884	4.533	5.8e-06	++
LOC100996262	116671	upstream	4:148066627	rs12499925	173	Other malignant neoplasm of skin	173.3	Other malignant neoplasm of skin of other and unspecified parts of face	173	Other malignant neoplasm of skin	G	0.113757	0.09831	0.83724	0.745949	0.273843	0.222301	0.0022329	0.000792009	39	2985	81	2818			0	NA	NA	t	g	5923	-4.532	5.84e-06	--
IL21	40215	upstream	4:123582426	rs10518400	162	Malignant neoplasm of trachea, bronchus, and lung	162.3	Malignant neoplasm of upper lobe, bronchus or lung	162	Malignant neoplasm of trachea, bronchus, and lung	G	0.058697	0.069679	1.16738	0.939909	0.365013	0.293063	0.00138293	0.0013404	35	2989	50	2849			2	rs76782553,rs77210940	162-Malignant neoplasm of trachea, bronchus, and lung	a	g	5923	-4.529	5.93e-06	--
DYRK3	3102	upstream	1:206825643	rs7554274	285	Other and unspecified anemias	285.8	Other specified anemias	285.1	Acute posthemorrhagic anemia	G	0.417797	0.394227	1.32959	0.649251	0.391109	0.216354	0.00067501	0.00269201	17	3006	45	2848			0	NA	NA	a	g	5916	4.529	5.94e-06	++
CCNY	14048	upstream	10:35874895	rs2474755	286	Coagulation defects	286.5	Hemorrhagic disorder due to intrinsic circulating anticoagulants	286	Coagulation defects	C	0.065807	0.059676	1.46742	0.909223	0.393998	0.340745	0.000195752	0.00762268	27	2997	40	2859			3	rs1862082,rs2474751,rs2474754	286-Coagulation defects	t	c	5923	4.528	5.95e-06	++
ENOX1	15126	upstream	13:44376241	rs11619557	515	Postinflammatory pulmonary fibrosis	515	Postinflammatory pulmonary fibrosis	515	Postinflammatory pulmonary fibrosis	G	0.131118	0.119958	1.13634	1.48414	0.431247	0.39259	0.0084136	0.000156581	13	3011	15	2861			0	NA	NA	a	g	5900	4.526	6.02e-06	++
LTA	0	In-gene	6:31540693	rs3093542	250	Diabetes mellitus, Type 2	250.42	Diabetes mellitus type II [non-insulin dependent type] [NIDDM type] [adult-onset type] or unspecified type, uncontrolled, with renal manifestations	250.1	Diabetes with ketoacidosis	G	0.03373	0.0307	1.77757	1.01387	0.594774	0.296931	0.00280207	0.000638999	12	3012	98	2801			0	NA	NA	c	g	5923	-4.524	6.06e-06	--
DDC	0	In-gene	7:50589308	rs79206511	250	Diabetes mellitus, Type 1	250.03	type I diabetes mellitus [juvenile type], uncontrolled, without mention of complication	250	Diabetes mellitus	G	0.018439	0.024057	1.88638	1.54448	0.511224	0.572468	0.000224314	0.00697719	22	2988	20	2869			5	rs11771860,rs2167363,rs4455783,rs4947621,rs10228056	250-Diabetes mellitus,250-Diabetes mellitus, Type 2	a	g	5899	-4.524	6.07e-06	--
FAM154A	0	In-gene	9:18947109	rs10963860	786	Symptoms involving respiratory system and other chest symptoms	786.9	Other symptoms involving respiratory system and chest	786.0	Dyspnea and respiratory abnormalities	G	0.042096	0.039087	1.69769	0.567882	0.479328	0.19956	0.000397392	0.00443179	16	2989	276	2615			0	NA	NA	c	g	5896	-4.521	6.15e-06	--
CD40	3692	upstream	20:44762075	rs35296663	790	Nonspecific findings on examination of blood	790.4	Nonspecific elevation of levels of transaminase or lactic acid dehydrogenase [LDH]	790.92	Abnormal coagulation profile	C	0.120245	0.106365	1.26321	1.37796	0.361261	0.477696	0.000471133	0.00391916	18	3005	11	2880			2	rs12624690,rs16991114	790-Nonspecific findings on examination of blood	t	c	5914	4.517	6.28e-06	++
CDKAL1	0	In-gene	6:20576883	rs1012627	729	Other disorders of soft tissues	729.5	Pain in limb	729.2	Neuralgia, neuritis, and radiculitis, unspecified	G	0.385776	0.383391	0.26926	1.1439	0.0872912	0.34607	0.00203812	0.000948431	305	2711	19	2871			5	rs1012626,rs10946393,rs9350262,rs9366357,rs9368204	729-Other disorders of soft tissues	a	g	5906	-4.516	6.29e-06	--
DYRK3	3064	upstream	1:206825605	rs10863766	285	Other and unspecified anemias	285.8	Other specified anemias	285.1	Acute posthemorrhagic anemia	C	0.418981	0.394227	1.32115	0.649251	0.390691	0.216354	0.000720735	0.00269201	17	3007	45	2848			1	rs7554274	285-Other and unspecified anemias	t	c	5917	4.516	6.31e-06	++
C3orf18	25680	downstream	3:50569775	rs17050995	790	Nonspecific findings on examination of blood	790.21	Impaired fasting glucose	790.92	Abnormal coagulation profile	G	0.010275	0.010007	1.60019	2.86215	0.542769	0.831229	0.00319633	0.00057472	46	2971	11	2887			0	NA	NA	a	g	5915	4.516	6.31e-06	++
KIAA1109	0	In-gene	4:123095398	rs6534342	780	General symptoms	780.53	Hypersomnia with sleep apnea, unspecified	780.7	Malaise and fatigue	T	0.377149	0.369948	0.557035	0.325961	0.201372	0.0898047	0.00567147	0.00028379	52	2972	289	2606			3	rs4833817,rs7682281,rs7683061	780-General symptoms,780-Altered mental status	a	t	5919	4.516	6.31e-06	++
LOC100130476	0	In-gene	6:138187498	rs5029924	611	Other disorders of breast	611.1	Hypertrophy of breast	611	Other disorders of breast	C	0.031541	0.034662	1.63873	0.983469	0.51215	0.308612	0.00137567	0.00143881	20	2992	93	2792			7	rs2230926,rs5029937,rs5029949,rs57427648,rs9494892,rs9494894,rs719149	784-Symptoms involving head and neck,611-Other disorders of breast	t	c	5897	-4.516	6.31e-06	--
CACNA2D2	15042	upstream	3:50555933	rs17050991	790	Nonspecific findings on examination of blood	790.21	Impaired fasting glucose	790.92	Abnormal coagulation profile	C	0.010444	0.010014	1.57967	2.8948	0.542066	0.832901	0.00356636	0.000509778	46	2970	11	2885			3	rs12491812,rs17050995,rs6766638	790-Nonspecific findings on examination of blood	a	c	5912	4.514	6.36e-06	++
CACNA2D2	15690	upstream	3:50556581	rs12491812	790	Nonspecific findings on examination of blood	790.21	Impaired fasting glucose	790.92	Abnormal coagulation profile	C	0.010444	0.010014	1.57967	2.8948	0.542066	0.832901	0.00356636	0.000509778	46	2970	11	2885			2	rs17050995,rs6766638	790-Nonspecific findings on examination of blood	t	c	5912	-4.514	6.36e-06	--
DYRK3	0	In-gene	1:206820537	rs4845123	285	Other and unspecified anemias	285.8	Other specified anemias	285.1	Acute posthemorrhagic anemia	G	0.35155	0.341115	1.19505	0.660074	0.360479	0.215439	0.00091584	0.00218504	17	2984	45	2825			2	rs10863766,rs7554274	285-Other and unspecified anemias	a	g	5871	-4.512	6.41e-06	--
MIR1208	96974	upstream	8:129259407	rs4518623	285	Other and unspecified anemias	285.9	ANEMIA NOS	285.1	Acute posthemorrhagic anemia	G	0.175392	0.174783	0.311448	0.767281	0.100199	0.234971	0.00188164	0.00109299	363	2636	45	2830			0	NA	NA	t	g	5874	-4.505	6.62e-06	--
HLA-DRA	1008	upstream	6:32413830	rs116739320	714	Rheumatoid arthritis and other inflammatory polyarthropathies	714.0	Rheumatoid arthritis	714	Rheumatoid arthritis and other inflammatory polyarthropathies	G	0.381905	0.393165	-0.718971	-0.559893	0.220495	0.180065	0.00111133	0.00187474	60	2963	81	2816		Rheumatoid arthritis,Rheumatoid arthritis (ACPA-positive),Sarcoidosis,Total cholesterol,Waist hip ratio	2	rs9268832,rs9275224	714-Rheumatoid arthritis and other inflammatory polyarthropathies	c	g	5920	-4.505	6.63e-06	--
HSPA8P8	191782	downstream	7:10299080	rs17162827	252	Disorders of parathyroid gland	252.02	Secondary hyperparathyroidism, non-renal	252.1	Hypoparathyroidism	C	0.047619	0.04812	1.29829	1.54371	0.465973	0.429578	0.00533328	0.000326208	20	3004	24	2875			0	NA	NA	a	c	5923	-4.505	6.64e-06	--
IL21	41488	upstream	4:123583699	rs77210940	162	Malignant neoplasm of trachea, bronchus, and lung	162.3	Malignant neoplasm of upper lobe, bronchus or lung	162	Malignant neoplasm of trachea, bronchus, and lung	C	0.059774	0.070584	1.1745	0.927067	0.365862	0.293419	0.00132636	0.00158024	34	2969	50	2826			1	rs76782553	162-Malignant neoplasm of trachea, bronchus, and lung	a	c	5879	4.504	6.66e-06	++
GLIS3	11067	upstream	9:4311101	rs13297465	250	Diabetes mellitus, Type 2	250.60	Diabetes mellitus type II [non-insulin dependent type] [NIDDM type] [adult-onset type] or unspecified type, not stated as uncontrolled, with neurological manifestations	250	Diabetes mellitus	T	0.047722	0.045233	1.03118	1.4233	0.328886	0.439776	0.00171636	0.00121036	48	2959	21	2853			0	NA	NA	a	t	5881	-4.504	6.66e-06	--
PCDH9	0	In-gene	13:67325041	rs11842666	780	General symptoms	780.53	Hypersomnia with sleep apnea, unspecified	780.7	Malaise and fatigue	G	0.272894	0.290919	-0.869537	-0.358788	0.293424	0.105276	0.00304244	0.000654207	51	2952	288	2608			0	NA	NA	a	g	5899	-4.502	6.72e-06	--
DYRK3	0	In-gene	1:206813877	rs6674327	285	Other and unspecified anemias	285.8	Other specified anemias	285.1	Acute posthemorrhagic anemia	G	0.410371	0.387219	1.22306	0.681937	0.379811	0.216714	0.00128106	0.0016512	17	3001	45	2850			3	rs10863766,rs4845123,rs7554274	285-Other and unspecified anemias	c	g	5913	4.502	6.72e-06	++
COX5BP1	54163	downstream	4:82786911	rs10002393	459	Other disorders of circulatory system	459.81	VENOUS INSUFFICIENCY NOS	459	Other disorders of circulatory system	C	0.395337	0.385478	0.607281	1.27746	0.18044	0.426257	0.000763878	0.00272712	64	2960	13	2886			1	rs7671690	459-Other disorders of circulatory system	t	c	5923	4.501	6.75e-06	++
KATNAL1	37608	downstream	13:30739158	rs2183350	424	Other diseases of endocardium	424.1	AORTIC VALVE DISORDER	424.1	AORTIC VALVE DISORDER	C	0.013079	0.014681	1.14943	1.96993	0.43028	0.531718	0.00755434	0.000211532	110	2910	30	2865			0	NA	NA	a	c	5915	-4.501	6.77e-06	--
KIAA1109	0	In-gene	4:123172244	rs4833817	780	General symptoms	780.53	Hypersomnia with sleep apnea, unspecified	780.7	Malaise and fatigue	G	0.375829	0.371241	0.566381	0.319764	0.201793	0.0896776	0.00500456	0.000362873	52	2964	289	2604		Alopecia areata	1	rs7683061	780-General symptoms,780-Altered mental status	t	g	5909	4.5	6.79e-06	++
TRIM40	10739	downstream	6:30093770	rs114194610	611	Other disorders of breast	611.72	Lump or mass in breast	611	Other disorders of breast	G	0.014524	0.011226	2.125	1.45539	0.66257	0.461123	0.0013403	0.00159845	22	2973	93	2802			9	rs114321010,rs114408630,rs115024054,rs115635974,rs116129547,rs116773068,rs114096058,rs115333019,rs115833233	611-Other disorders of breast	t	g	5890	-4.5	6.8e-06	--
HLA-DRA	0	In-gene	6:32411646	rs7192	714	Rheumatoid arthritis and other inflammatory polyarthropathies	714.0	Rheumatoid arthritis	714	Rheumatoid arthritis and other inflammatory polyarthropathies	G	0.381614	0.393067	-0.716722	-0.55974	0.220389	0.18007	0.00114565	0.00188064	60	2964	81	2818	Non-obstructive_azoospermia	Alopecia areata,Multiple sclerosis,Rheumatoid arthritis,Rheumatoid arthritis (ACPA-positive),Systemic lupus erythematosus (SLE) (females),Total cholesterol,Waist hip ratio	4	rs116739320,rs9268832,rs2395182,rs9275224	714-Rheumatoid arthritis and other inflammatory polyarthropathies	t	g	5923	4.498	6.85e-06	++
DYRK3	0	In-gene	1:206810946	rs17013271	285	Other and unspecified anemias	285.8	Other specified anemias	285.1	Acute posthemorrhagic anemia	C	0.410714	0.386835	1.21579	0.683923	0.37937	0.216763	0.00135174	0.00160407	17	3007	45	2849			4	rs6674327,rs10863766,rs4845123,rs7554274	285-Other and unspecified anemias	t	c	5918	-4.497	6.88e-06	--
SNX13	0	In-gene	7:17855466	rs2723515	790	Nonspecific findings on examination of blood	790.21	Impaired fasting glucose	790	Nonspecific findings on examination of blood	G	0.476324	0.487877	0.731407	1.0865	0.222035	0.354634	0.000987333	0.00218615	46	2974	21	2866			2	rs1404414,rs2691609	790-Nonspecific findings on examination of blood	a	g	5907	-4.497	6.89e-06	--
NHLRC2	51414	upstream	10:115723678	rs6585252	790	Nonspecific findings on examination of blood	790.29	Other abnormal glucose	790.92	Abnormal coagulation profile	G	0.048032	0.050104	1.5138	1.70022	0.431743	0.597303	0.000454468	0.00442027	20	2978	11	2873			0	NA	NA	c	g	5882	4.496	6.91e-06	++
CDKAL1	0	In-gene	6:20545468	rs9366354	729	Other disorders of soft tissues	729.5	Pain in limb	729.2	Neuralgia, neuritis, and radiculitis, unspecified	G	0.389385	0.385305	0.267893	1.13429	0.0869191	0.34598	0.00205549	0.00104365	306	2718	19	2880			6	rs1012627,rs9368201,rs4291090,rs9358345,rs13203450,rs34233572	729-Other disorders of soft tissues	a	g	5923	4.496	6.93e-06	++
C11orf96	27592	upstream	11:43993024	rs7932326	276	Disorders of fluid, electrolyte, and acid-base balance	276.8	Hypopotassemia	276.1	Hyposmolality and/or hyponatremia	G	0.404101	0.393239	0.630925	0.418703	0.179075	0.148174	0.000426291	0.00471715	66	2958	96	2803			0	NA	NA	a	g	5923	4.494	6.98e-06	++
EPHA5	0	In-gene	4:66243126	rs7697278	250	Diabetes mellitus, Type 1	250.01	type I diabetes mellitus [insulin dependent type] [IDDM] [juvenile type], not stated as uncontrolled, without mention of complication	250	Diabetes mellitus	C	0.416833	0.434115	0.989221	1.13226	0.322023	0.344554	0.00212703	0.00101564	22	2990	21	2878			0	NA	NA	t	c	5911	4.494	6.98e-06	++
F2	0	In-gene	11:46741908	rs3136433	278	Overweight, obesity	278.00	OBESITY NOS	278.1	Localized adiposity	C	0.087856	0.085897	0.370353	0.492199	0.1222	0.147878	0.00243982	0.000873408	445	2577	240	2653			0	NA	NA	a	c	5915	-4.494	6.99e-06	--
KIF16B	0	In-gene	20:16539724	rs17743285	296	Depression	296.32	Major depressive disorder, recurrent episode, moderate degree	296.22	Major depressive disorder, single episode, moderate degree	C	0.182878	0.182859	1.038	0.538585	0.278379	0.206056	0.00019245	0.00895458	29	2973	65	2817			0	NA	NA	t	c	5884	4.493	7.04e-06	++
ACAP2	0	In-gene	3:195027339	rs12491026	780	General symptoms	780.4	Dizziness and giddiness	780.3	Convulsions	G	0.015212	0.016563	1.23197	1.15982	0.329596	0.445395	0.000185634	0.00921375	132	2892	61	2837			0	NA	NA	a	g	5922	-4.493	7.04e-06	--
CACNA2D2	25644	upstream	3:50566535	rs6766638	790	Nonspecific findings on examination of blood	790.21	Impaired fasting glucose	790.92	Abnormal coagulation profile	G	0.010437	0.010003	1.58186	2.86241	0.54264	0.831224	0.00355546	0.000574	46	2972	11	2888			1	rs17050995	790-Nonspecific findings on examination of blood	t	g	5917	4.492	7.05e-06	++
ALOX5	0	In-gene	10:45939617	rs2229136	791	Nonspecific findings on examination of urine	791.0	Proteinuria	791.0	Proteinuria	G	0.063081	0.065721	0.876755	1.45025	0.260825	0.485419	0.000775306	0.00281146	61	2951	14	2877			0	NA	NA	a	g	5903	4.492	7.06e-06	++
WNK2	0	In-gene	9:95963316	rs10992675	365	Glaucoma	365.11	Primary open angle glaucoma	365	Glaucoma	C	0.081758	0.068403	0.706529	0.861042	0.249287	0.244172	0.00459408	0.000421279	75	2940	79	2801			0	NA	NA	t	c	5895	4.492	7.07e-06	++
SNX13	0	In-gene	7:17881162	rs2691609	790	Nonspecific findings on examination of blood	790.21	Impaired fasting glucose	790	Nonspecific findings on examination of blood	C	0.476025	0.489119	0.732164	1.08066	0.222078	0.354215	0.000977672	0.00228191	46	2978	21	2874			0	NA	NA	t	c	5919	4.49	7.12e-06	++
MACROD2	0	In-gene	20:15580283	rs465757	780	General symptoms	780.93	MEMORY LOSS	780.7	Malaise and fatigue	G	0.330192	0.324595	-0.744564	-0.379013	0.2845	0.101279	0.00886818	0.000182378	40	2984	289	2610			0	NA	NA	a	g	5923	-4.488	7.19e-06	--
IRF4	0	In-gene	6:396321	rs12203592	702	Other dermatoses	702.0	Actinic keratosis	702	Other dermatoses	C	0.147817	0.188686	0.479884	0.503525	0.141335	0.170964	0.000685347	0.00322738	178	2846	110	2789	Black_vs._blond_hair_color,Black_vs._red_hair_color,Eye_color,Facial_pigmentation,Freckling,Hair_color,Non-melanoma_skin_cancer,Progressive_supranuclear_palsy,Sunburns,Tanning	Breast cancer,Eye color,Eye color (5 category color classification),Eye color (CHS1),Eye color (green),Hair color,Hair color (black versus red),Hair color (blond versus black),Hair color (non-red hair (black to blonde)),Hair color (red),Mole count (in cutaneous malignant melanoma families),Mole count (in twin studies),Non-melanoma skin cancer,Number of non-melanoma skin cancer,Number of sunburns,…	0	NA	NA	t	c	5923	-4.487	7.24e-06	--
TNFSF4	0	In-gene	1:173165459	rs10798265	820	Fracture of neck of femur	820.8	Fracture of unspecified part of neck of femur, closed	820	Fracture of neck of femur	C	0.045831	0.040325	1.32882	1.51323	0.467312	0.431273	0.00446167	0.0004502	18	3004	26	2863			0	NA	NA	t	c	5911	-4.486	7.25e-06	--
PIGR	0	In-gene	1:207107696	rs908701	333	Other extrapyramidal disease and abnormal movement disorders	333.1	Essential and other specified forms of tremor	333	Other extrapyramidal disease and abnormal movement disorders	C	0.024967	0.027307	1.51844	1.62809	0.481139	0.51071	0.00159995	0.00143314	26	2998	22	2871			0	NA	NA	t	c	5917	-4.485	7.28e-06	--
MIR4686	41887	upstream	11:2236254	rs7482506	244	Acquired hypothyroidism	244.8	Other specified acquired hypothyroidism	244.1	Other postablative hypothyroidism	G	0.036718	0.042417	1.33978	1.13521	0.414489	0.36528	0.0012277	0.001885	29	2994	38	2850			5	rs10741538,rs6578246,rs6578247,rs6578248,rs7394876	244-Acquired hypothyroidism	a	g	5911	4.484	7.33e-06	++
HLA-DRA	308	downstream	6:32407310	rs114809735	250	Diabetes mellitus, Type 1	250.01	type I diabetes mellitus [insulin dependent type] [IDDM] [juvenile type], not stated as uncontrolled, without mention of complication	250.3	Diabetes with other coma	G	0.269345	0.296502	0.863362	0.795904	0.306228	0.225467	0.00481215	0.000415523	22	3002	41	2846			6	rs114351193,rs114632839,rs115053476,rs115643100,rs116801443,rs3129882	250-Diabetes mellitus,250-Diabetes mellitus, Type 2,274-Gout	t	g	5911	4.484	7.34e-06	++
HLA-DRA	214	downstream	6:32407404	rs114351193	250	Diabetes mellitus, Type 1	250.01	type I diabetes mellitus [insulin dependent type] [IDDM] [juvenile type], not stated as uncontrolled, without mention of complication	250.3	Diabetes with other coma	G	0.269345	0.296502	0.863362	0.795904	0.306228	0.225467	0.00481215	0.000415523	22	3002	41	2846		Rheumatoid arthritis,Rheumatoid arthritis (ACPA-positive)	5	rs114632839,rs115053476,rs115643100,rs116801443,rs3129882	250-Diabetes mellitus,250-Diabetes mellitus, Type 2,274-Gout	c	g	5911	-4.484	7.34e-06	--
HLA-DRA	150	downstream	6:32407468	rs116801443	250	Diabetes mellitus, Type 1	250.01	type I diabetes mellitus [insulin dependent type] [IDDM] [juvenile type], not stated as uncontrolled, without mention of complication	250.3	Diabetes with other coma	C	0.269345	0.296502	0.863362	0.795904	0.306228	0.225467	0.00481215	0.000415523	22	3002	41	2846			4	rs114632839,rs115053476,rs115643100,rs3129882	250-Diabetes mellitus,250-Diabetes mellitus, Type 2,274-Gout	t	c	5911	4.484	7.34e-06	++
CNOT10	0	In-gene	3:32745796	rs6766872	723	Other disorders of cervical region	723.1	Cervicalgia	723	Other disorders of cervical region	G	0.119987	0.115902	0.609071	0.444111	0.163891	0.169931	0.000202145	0.00896276	131	2886	145	2754		Serum ratio of (isovalerylcarnitine)/(pyroglutamylglycine)	0	NA	NA	t	g	5916	4.483	7.35e-06	++
KIAA1109	0	In-gene	4:123187869	rs7683061	780	General symptoms	780.53	Hypersomnia with sleep apnea, unspecified	780.7	Malaise and fatigue	C	0.375829	0.371852	0.566381	0.31706	0.201793	0.089616	0.00500456	0.000403187	52	2964	289	2610		Alopecia areata	0	NA	NA	t	c	5915	-4.481	7.43e-06	--
PCDH9	0	In-gene	13:67308671	rs17081673	780	General symptoms	780.53	Hypersomnia with sleep apnea, unspecified	780.7	Malaise and fatigue	C	0.273406	0.292028	-0.857543	-0.358377	0.292253	0.105182	0.00334361	0.000656329	51	2961	287	2598			3	rs11842666,rs4884693,rs7993355	780-General symptoms,780-Altered mental status	t	c	5897	4.48	7.46e-06	++
LOC100129949	41141	downstream	1:243004214	rs12138077	787	Symptoms involving digestive system	787.01	Nausea with vomiting	787.9	Other symptoms involving digestive system	G	0.055556	0.058184	0.815313	0.872085	0.313744	0.232602	0.00935897	0.000177354	51	2973	95	2801			5	rs12407970,rs10926887,rs12137258,rs12139866,rs950125	787-Symptoms involving digestive system,466-Acute bronchitis and bronchiolitis	a	g	5920	-4.48	7.48e-06	--
RBFOX1	0	In-gene	16:7062553	rs11643737	787	Symptoms involving digestive system	787.91	Diarrhea	787.3	Flatulence, eructation, and gas pain	G	0.039848	0.038117	0.876576	1.69448	0.258	0.577923	0.00067983	0.00336769	105	2919	13	2886			1	rs8053066	787-Symptoms involving digestive system	a	g	5923	-4.479	7.5e-06	--
KIAA1109	0	In-gene	4:123096486	rs7682281	780	General symptoms	780.53	Hypersomnia with sleep apnea, unspecified	780.7	Malaise and fatigue	C	0.377811	0.370818	0.555135	0.321103	0.201371	0.0896651	0.00583752	0.000342097	52	2972	289	2610		Alopecia areata	2	rs4833817,rs7683061	780-General symptoms,780-Altered mental status	t	c	5923	4.475	7.64e-06	++
NOTCH4	23926	upstream	6:32215769	rs115055351	714	Rheumatoid arthritis and other inflammatory polyarthropathies	714.0	Rheumatoid arthritis	714	Rheumatoid arthritis and other inflammatory polyarthropathies	G	0.404889	0.378066	0.674828	0.438917	0.187378	0.161454	0.000316476	0.00655752	60	2947	81	2814		Rheumatoid arthritis,Rheumatoid arthritis (ACPA-positive),Triglycerides	1	rs6910071	714-Rheumatoid arthritis and other inflammatory polyarthropathies	c	g	5902	-4.475	7.66e-06	--
LOC645481	76861	downstream	4:26036625	rs7655073	729	Other disorders of soft tissues	729.2	Neuralgia, neuritis, and radiculitis, unspecified	729	Other disorders of soft tissues	G	0.014385	0.012431	2.02163	1.02984	0.626033	0.332516	0.00124105	0.00195425	15	3009	244	2652			6	rs58221313,rs59513196,rs62410888,rs62410889,rs62410891,rs78841302	729-Other disorders of soft tissues,482-Other bacterial pneumonia	a	g	5920	-4.474	7.67e-06	--
ARHGAP31	0	In-gene	3:119136267	rs115630304	285	Other and unspecified anemias	285.9	ANEMIA NOS	285.2	Anemia of chronic disease	G	0.056016	0.064142	0.558163	0.80232	0.150474	0.307939	0.000207776	0.00917528	368	2649	52	2840			9	rs17203132,rs17203139,rs17281626,rs17281633,rs6789753,rs6799315,rs75416321,rs76407191,rs79327544	285-Other and unspecified anemias,791-Nonspecific findings on examination of urine	c	g	5909	4.473	7.7e-06	++
LOC100129027	3244	upstream	21:47259576	rs964975	729	Other disorders of soft tissues	729.81	Swelling of limb	729.8	Other musculoskeletal symptoms referable to limbs	C	0.158069	0.1604	1.27976	1.06997	0.379483	0.36288	0.000745219	0.00319261	15	3009	17	2882			1	rs3788216	729-Other disorders of soft tissues	t	c	5923	-4.472	7.73e-06	--
EDIL3	175216	upstream	5:83855826	rs10041822	780	General symptoms	780.57	Unspecified sleep apnea	780	General symptoms	G	0.188823	0.184201	-0.339485	-0.425564	0.112322	0.128744	0.00250752	0.000948054	380	2644	281	2618			0	NA	NA	a	g	5923	4.472	7.74e-06	++
TRAF3IP2,TRAF3IP2-AS1	0	In-gene	6:111903411	rs3777913	172	Malignant melanoma of skin	172.5	Malignant melanoma of skin of trunk, except scrotum	172	Malignant melanoma of skin	C	0.197709	0.209516	1.28193	0.770863	0.44335	0.224147	0.00383459	0.000583675	11	3001	46	2844			2	rs174372,rs174373	172-Malignant melanoma of skin	t	c	5902	4.472	7.74e-06	++
RBFOX1	0	In-gene	16:7094207	rs8053066	787	Symptoms involving digestive system	787.91	Diarrhea	787.3	Flatulence, eructation, and gas pain	G	0.041598	0.040014	0.887144	1.67726	0.255522	0.590184	0.000516802	0.00448427	105	2912	13	2886			0	NA	NA	a	g	5916	4.469	7.87e-06	++
BTBD8	0	In-gene	1:92587270	rs7542373	786	Symptoms involving respiratory system and other chest symptoms	786.05	Shortness of breath	786.0	Dyspnea and respiratory abnormalities	G	0.387134	0.38048	0.349587	0.304567	0.113834	0.0936801	0.0021333	0.00114943	172	2836	271	2603			9	rs10783109,rs10875209,rs10875214,rs1157469,rs2391114,rs3851271,rs3851272,rs3851273,rs6604080	786-Symptoms involving respiratory system and other chest symptoms	a	g	5882	-4.469	7.87e-06	--
LOC645481	72565	downstream	4:26040921	rs59513196	729	Other disorders of soft tissues	729.2	Neuralgia, neuritis, and radiculitis, unspecified	729	Other disorders of soft tissues	C	0.014896	0.012448	2.01238	1.03359	0.626579	0.33264	0.00131953	0.00188855	15	3006	244	2648			3	rs58221313,rs62410891,rs78841302	729-Other disorders of soft tissues,482-Other bacterial pneumonia	t	c	5913	-4.469	7.87e-06	--
FLJ42102	23092	downstream	11:71093699	rs1660838	715	Osteoarthrosis and allied disorders	715.15	Osteoarthrosis, localized, primary, involving pelvic region and thigh	715	Osteoarthrosis and allied disorders	C	0.247849	0.242152	0.750214	0.356581	0.277892	0.098302	0.00694099	0.000286289	26	2996	308	2591			8	rs1621818,rs1626891,rs1628926,rs1660849,rs1660850,rs1790313,rs1792255,rs2511276	715-Osteoarthrosis and allied disorders	t	c	5921	-4.467	7.94e-06	--
FLJ42102	18576	downstream	11:71098215	rs1626891	715	Osteoarthrosis and allied disorders	715.15	Osteoarthrosis, localized, primary, involving pelvic region and thigh	715	Osteoarthrosis and allied disorders	G	0.247849	0.242152	0.750214	0.356581	0.277892	0.098302	0.00694099	0.000286289	26	2996	308	2591			6	rs1621818,rs1628926,rs1660849,rs1660850,rs1790313,rs2511276	715-Osteoarthrosis and allied disorders	a	g	5921	-4.467	7.94e-06	--
FLJ42102	17918	downstream	11:71098873	rs2511276	715	Osteoarthrosis and allied disorders	715.15	Osteoarthrosis, localized, primary, involving pelvic region and thigh	715	Osteoarthrosis and allied disorders	G	0.247849	0.242152	0.750214	0.356581	0.277892	0.098302	0.00694099	0.000286289	26	2996	308	2591			4	rs1628926,rs1660849,rs1660850,rs1790313	715-Osteoarthrosis and allied disorders	a	g	5921	-4.467	7.94e-06	--
KIRREL3	0	In-gene	11:126586154	rs4581457	477	Allergic rhinitis	477.8	Allergic rhinitis due to other allergen	477	Allergic rhinitis	G	0.110284	0.116419	0.728616	0.448162	0.199486	0.168884	0.000259739	0.00796229	81	2943	127	2772			0	NA	NA	a	g	5923	-4.466	7.96e-06	--
WDR45B	0	In-gene	17:80602597	rs9303031	780	General symptoms	780.93	MEMORY LOSS	780.3	Convulsions	G	0.222259	0.216971	0.672338	0.666002	0.238099	0.190411	0.00474611	0.000469289	40	2961	61	2838			0	NA	NA	a	g	5900	-4.466	7.98e-06	--
PITX2	102505	upstream	4:111665783	rs2634073	491	Chronic bronchitis	491.20	Obstructive chronic bronchitis, without exacerbation	491	Chronic bronchitis	C	0.181548	0.171093	1.64428	0.834794	0.480499	0.289042	0.000621577	0.00387532	11	3013	32	2867		Atrial fibrillation,Atrial fibrillation or atrial flutter,Atrial fibrillation/Atrial Flutter	0	NA	NA	t	c	5923	-4.466	7.98e-06	--
ZNF438	112027	upstream	10:31432892	rs945603	333	Other extrapyramidal disease and abnormal movement disorders	333.1	Essential and other specified forms of tremor	333	Other extrapyramidal disease and abnormal movement disorders	G	0.09347	0.077096	1.08165	1.18028	0.331547	0.38697	0.00110466	0.00228809	26	2991	22	2877			0	NA	NA	c	g	5916	4.465	8.01e-06	++
LOC391349	214469	downstream	2:6421542	rs12692313	413	Angina pectoris	413.9	Other and unspecified angina pectoris	413	Angina pectoris	G	0.101502	0.111245	0.607416	1.01949	0.204497	0.304587	0.00297522	0.000816586	101	2894	34	2865			0	NA	NA	a	g	5894	-4.465	8.02e-06	--
TRAF3IP2,TRAF3IP2-AS1	0	In-gene	6:111903394	rs9398274	172	Malignant melanoma of skin	172.5	Malignant melanoma of skin of trunk, except scrotum	172	Malignant melanoma of skin	T	0.198041	0.210107	1.28193	0.767691	0.443351	0.224123	0.0038346	0.0006141	11	3001	46	2843			3	rs174372,rs3777913,rs174373	172-Malignant melanoma of skin	a	t	5901	4.462	8.1e-06	++
SLC9A8	0	In-gene	20:48449940	rs2182963	780	General symptoms	780.97	Altered mental status	780.7	Malaise and fatigue	G	0.205765	0.204064	1.10716	0.359797	0.391981	0.103034	0.00473516	0.000479366	14	2987	285	2594			3	rs542234,rs581456,rs585976	780-General symptoms,780-Altered mental status	a	g	5880	-4.461	8.15e-06	--
THADA	0	In-gene	2:43508519	rs114499286	780	Convulsions	780.39	Other convulsions	780.3	Convulsions	C	0.015957	0.020228	1.43167	1.1307	0.412213	0.399729	0.000514431	0.00467414	42	2966	61	2831			1	rs17030870	780-General symptoms,780-Altered mental status	t	c	5900	4.46	8.18e-06	++
RAB3A	958	upstream	19:18315831	rs2049051	785	Symptoms involving cardiovascular system	785.1	Palpitations	785.1	Palpitations	G	0.301753	0.311314	0.644152	0.43918	0.173658	0.169809	0.000207824	0.00970083	71	2953	70	2829			0	NA	NA	a	g	5923	4.46	8.2e-06	++
LRRC32	35297	downstream	11:76333270	rs11601862	427	Cardiac dysrhythmias	427.9	CARDIAC DYSRHYTHMIA NOS	427	Cardiac dysrhythmias	G	0.018297	0.016365	1.63483	1.51693	0.624518	0.409941	0.00885107	0.000215286	17	2989	76	2796			0	NA	NA	a	g	5878	4.459	8.25e-06	++
LOC645481	72470	downstream	4:26041016	rs58221313	729	Other disorders of soft tissues	729.2	Neuralgia, neuritis, and radiculitis, unspecified	729	Other disorders of soft tissues	C	0.015061	0.012448	2.00305	1.03359	0.626483	0.33264	0.00138724	0.00188855	15	3006	244	2648			2	rs62410891,rs78841302	729-Other disorders of soft tissues,482-Other bacterial pneumonia	t	c	5913	4.458	8.26e-06	++
ABHD6	0	In-gene	3:58267811	rs13097703	787	Symptoms involving digestive system	787.1	Heartburn	787.2	Dysphagia	C	0.053678	0.041235	1.30039	0.844523	0.453837	0.24519	0.00416593	0.000572398	16	3002	115	2783			9	rs1047335,rs13077539,rs13094898,rs13097873,rs13322156,rs1554124,rs9818581,rs9871725,rs9857333	787-Symptoms involving digestive system	a	c	5916	-4.457	8.3e-06	--
SNX13	2499	downstream	7:17827885	rs1830006	790	Nonspecific findings on examination of blood	790.21	Impaired fasting glucose	790	Nonspecific findings on examination of blood	G	0.477498	0.491334	0.727477	1.07252	0.222001	0.354667	0.00104951	0.00249437	46	2976	21	2864			4	rs1404414,rs2691609,rs2723515,rs4316058	790-Nonspecific findings on examination of blood	a	g	5907	-4.457	8.3e-06	--
FLJ42102	10585	downstream	11:71106206	rs1790313	715	Osteoarthrosis and allied disorders	715.15	Osteoarthrosis, localized, primary, involving pelvic region and thigh	715	Osteoarthrosis and allied disorders	G	0.248016	0.242231	0.750228	0.354586	0.278061	0.0980708	0.00697427	0.000299638	26	2998	308	2588			1	rs1628926	715-Osteoarthrosis and allied disorders	a	g	5920	-4.457	8.31e-06	--
LOC442263	51866	downstream	6:137974699	rs1855985	733	Osteoporosis	733.09	Other osteoporosis	733.1	Pathologic fracture	C	0.093254	0.094408	0.820127	1.03318	0.224371	0.391726	0.000256954	0.0083515	85	2939	20	2877			9	rs10447420,rs10499196,rs12202094,rs12209575,rs12660698,rs4896297,rs4896298,rs72989170,rs72989171	733-Other disorders of bone and cartilage,733-Osteoporosis	t	c	5921	-4.457	8.31e-06	--
LOC442263	36737	downstream	6:137989828	rs10447420	733	Osteoporosis	733.09	Other osteoporosis	733.1	Pathologic fracture	G	0.093254	0.094408	0.820127	1.03318	0.224371	0.391726	0.000256954	0.0083515	85	2939	20	2877			9	rs10499196,rs12202094,rs12209575,rs12660698,rs4896297,rs4896298,rs4896299,rs72989170,rs72989171	733-Other disorders of bone and cartilage,733-Osteoporosis	a	g	5921	-4.457	8.31e-06	--
SNX13	0	In-gene	7:17834727	rs4316058	790	Nonspecific findings on examination of blood	790.21	Impaired fasting glucose	790	Nonspecific findings on examination of blood	G	0.477491	0.491514	0.727227	1.07216	0.221956	0.354679	0.00105124	0.00250366	46	2975	21	2866			3	rs1404414,rs2691609,rs2723515	790-Nonspecific findings on examination of blood	t	g	5908	-4.456	8.35e-06	--
LOC100129949	40686	downstream	1:243004669	rs12407970	787	Symptoms involving digestive system	787.01	Nausea with vomiting	787.9	Other symptoms involving digestive system	C	0.055556	0.058641	0.815313	0.864312	0.313744	0.232692	0.00935897	0.000203678	51	2973	95	2804			4	rs10926887,rs12137258,rs12139866,rs950125	787-Symptoms involving digestive system,466-Acute bronchitis and bronchiolitis	t	c	5923	4.455	8.37e-06	++
PKIA	27373	upstream	8:79544874	rs117964417	788	Symptoms involving urinary system	788.43	Nocturia	788.3	Urinary incontinence	G	0.016876	0.011297	1.26436	1.20081	0.357502	0.435896	0.000405222	0.00587259	134	2888	91	2786			0	NA	NA	a	g	5899	-4.455	8.38e-06	--
PKIA	10417	upstream	8:79527918	rs79669575	788	Symptoms involving urinary system	788.43	Nocturia	788.3	Urinary incontinence	C	0.017196	0.01147	1.26391	1.20493	0.357476	0.437287	0.000406762	0.00586105	134	2890	90	2787			5	rs117964417,rs145652690,rs73248004,rs73248021,rs76599221	788-Symptoms involving urinary system	t	c	5901	4.455	8.39e-06	++
PKIA	24969	upstream	8:79542470	rs145652690	788	Symptoms involving urinary system	788.43	Nocturia	788.3	Urinary incontinence	G	0.017036	0.011297	1.26414	1.20081	0.357488	0.435896	0.000405959	0.00587259	134	2889	91	2786			2	rs117964417,rs76599221	788-Symptoms involving urinary system	a	g	5900	4.455	8.39e-06	++
PKIA	26544	upstream	8:79544045	rs76599221	788	Symptoms involving urinary system	788.43	Nocturia	788.3	Urinary incontinence	C	0.017036	0.011297	1.26414	1.20081	0.357488	0.435896	0.000405959	0.00587259	134	2889	91	2786			1	rs117964417	788-Symptoms involving urinary system	t	c	5900	4.455	8.39e-06	++
FLJ42102	16489	downstream	11:71100302	rs1660849	715	Osteoarthrosis and allied disorders	715.15	Osteoarthrosis, localized, primary, involving pelvic region and thigh	715	Osteoarthrosis and allied disorders	C	0.247932	0.24232	0.74968	0.354872	0.278147	0.0981929	0.00703315	0.000301474	26	2997	308	2589			3	rs1628926,rs1660850,rs1790313	715-Osteoarthrosis and allied disorders	t	c	5920	-4.454	8.42e-06	--
FLJ42102	15074	downstream	11:71101717	rs1660850	715	Osteoarthrosis and allied disorders	715.15	Osteoarthrosis, localized, primary, involving pelvic region and thigh	715	Osteoarthrosis and allied disorders	G	0.247932	0.24232	0.74968	0.354872	0.278147	0.0981929	0.00703315	0.000301474	26	2997	308	2589			2	rs1628926,rs1790313	715-Osteoarthrosis and allied disorders	a	g	5920	-4.454	8.42e-06	--
CEP128	0	In-gene	14:81064877	rs61981699	280	Iron deficiency anemias	280.8	Other specified iron deficiency anemias	280	Iron deficiency anemias	C	0.172821	0.181267	1.06445	0.571321	0.298169	0.210004	0.000357044	0.00651775	25	2981	57	2831			0	NA	NA	t	c	5894	-4.454	8.44e-06	--
LOC442263	32419	downstream	6:137994146	rs72989170	733	Osteoporosis	733.09	Other osteoporosis	733.1	Pathologic fracture	C	0.093254	0.094753	0.820127	1.03162	0.224371	0.391855	0.000256954	0.00847199	85	2939	20	2877			8	rs10499196,rs12202094,rs12209575,rs12660698,rs4896297,rs4896298,rs4896299,rs72989171	733-Other disorders of bone and cartilage,733-Osteoporosis	t	c	5921	4.454	8.44e-06	++
LOC442263	32334	downstream	6:137994231	rs72989171	733	Osteoporosis	733.09	Other osteoporosis	733.1	Pathologic fracture	G	0.093254	0.094753	0.820127	1.03162	0.224371	0.391855	0.000256954	0.00847199	85	2939	20	2877			7	rs10499196,rs12202094,rs12209575,rs12660698,rs4896297,rs4896298,rs4896299	733-Other disorders of bone and cartilage,733-Osteoporosis	t	g	5921	-4.454	8.44e-06	--
FLJ42102	18019	downstream	11:71098772	rs1621818	715	Osteoarthrosis and allied disorders	715.15	Osteoarthrosis, localized, primary, involving pelvic region and thigh	715	Osteoarthrosis and allied disorders	C	0.247932	0.242325	0.74968	0.354785	0.278147	0.098201	0.00703315	0.00030286	26	2997	308	2591			5	rs1628926,rs1660849,rs1660850,rs1790313,rs2511276	715-Osteoarthrosis and allied disorders	t	c	5922	-4.453	8.45e-06	--
FAM205B	6020	downstream	9:34824243	rs72617339	584	Acute renal failure	584.9	ACUTE RENAL FAILURE NOS	584	Acute renal failure	G	0.360392	0.363321	0.680754	0.441684	0.193436	0.159399	0.000432733	0.00558962	57	2955	83	2796			9	rs950048,rs10814162,rs10814163,rs1566593,rs1811684,rs2062670,rs277593,rs3739880,rs7030622	584-Acute renal failure	t	g	5891	-4.454	8.45e-06	--
ZNF76	0	In-gene	6:35256934	rs729925	250	Diabetes mellitus, Type 2	250.50	Diabetes mellitus type II [non-insulin dependent type] [NIDDM type] [adult-onset type] or unspecified type, not stated as uncontrolled, with ophthalmic manifestations	250	Diabetes mellitus	C	0.10797	0.118489	0.851576	1.13101	0.289072	0.337081	0.00322021	0.000792744	36	2988	21	2878			1	rs763157	250-Diabetes mellitus,250-Diabetes mellitus, Type 2	a	c	5923	4.452	8.49e-06	++
ZNF76	0	In-gene	6:35258539	rs763157	250	Diabetes mellitus, Type 2	250.50	Diabetes mellitus type II [non-insulin dependent type] [NIDDM type] [adult-onset type] or unspecified type, not stated as uncontrolled, with ophthalmic manifestations	250	Diabetes mellitus	C	0.10797	0.118489	0.851576	1.13101	0.289072	0.337081	0.00322021	0.000792744	36	2988	21	2878			0	NA	NA	a	c	5923	4.452	8.49e-06	++
DCAF17	0	In-gene	2:172340399	rs16859404	472	Chronic pharyngitis and nasopharyngitis	472.0	Chronic rhinitis	472	Chronic pharyngitis and nasopharyngitis	G	0.02877	0.024163	1.1719	1.54319	0.34198	0.539341	0.000610731	0.00421983	74	2950	21	2876			1	rs16859405	472-Chronic pharyngitis and nasopharyngitis	t	g	5921	-4.45	8.57e-06	--
LOC645754	10750	downstream	17:26054052	rs76558762	454	Varicose veins	454.8	Varicose veins of the lower extremities with other complications	454	Varicose veins of lower extremities	G	0.018194	0.020725	1.726	2.05683	0.617422	0.586665	0.00518208	0.000454943	19	3004	16	2879			1	rs11656954	454-Varicose veins	t	g	5918	4.45	8.58e-06	++
DCAF17	0	In-gene	2:172315113	rs16859390	472	Chronic pharyngitis and nasopharyngitis	472.0	Chronic rhinitis	472	Chronic pharyngitis and nasopharyngitis	T	0.028652	0.024369	1.17667	1.53535	0.342031	0.539451	0.000581209	0.00442536	74	2945	21	2872			2	rs16859404,rs16859405	472-Chronic pharyngitis and nasopharyngitis	a	t	5912	4.449	8.61e-06	++
RBM17	570	upstream	10:6159991	rs80023856	362	Degeneration of macula and posterior pole of retina	362.52	Exudative senile macular degeneration of retina	362	Other retinal disorders	C	0.035786	0.044983	1.4146	1.09432	0.411257	0.384364	0.000582348	0.00441205	28	2976	38	2852			0	NA	NA	t	c	5894	4.449	8.62e-06	++
PKIA	27373	upstream	8:79544874	rs117964417	788	Symptoms involving urinary system	788.43	Nocturia	788.6	Other abnormality of urination	G	0.016876	0.011297	1.26436	1.76995	0.357502	0.644478	0.000405222	0.00602676	134	2888	25	2852			0	NA	NA	a	g	5899	-4.449	8.62e-06	--
PKIA	24969	upstream	8:79542470	rs145652690	788	Symptoms involving urinary system	788.43	Nocturia	788.6	Other abnormality of urination	G	0.017036	0.011297	1.26414	1.76995	0.357488	0.644478	0.000405959	0.00602676	134	2889	25	2852			2	rs117964417,rs76599221	788-Symptoms involving urinary system	a	g	5900	4.449	8.63e-06	++
PKIA	26544	upstream	8:79544045	rs76599221	788	Symptoms involving urinary system	788.43	Nocturia	788.6	Other abnormality of urination	C	0.017036	0.011297	1.26414	1.76995	0.357488	0.644478	0.000405959	0.00602676	134	2889	25	2852			1	rs117964417	788-Symptoms involving urinary system	t	c	5900	4.449	8.63e-06	++
TNFSF15	1248	downstream	9:117545666	rs6478106	250	Diabetes mellitus, Type 2	250.60	Diabetes mellitus type II [non-insulin dependent type] [NIDDM type] [adult-onset type] or unspecified type, not stated as uncontrolled, with neurological manifestations	250.1	Diabetes with ketoacidosis	C	0.288856	0.278199	0.729403	0.424886	0.210122	0.151004	0.000517885	0.00489697	48	2976	98	2801	Crohn's_disease	Crohn's disease,Primary biliary cirrhosis	1	rs7048073	250-Diabetes mellitus,250-Diabetes mellitus, Type 2	t	c	5923	-4.449	8.63e-06	--
TNIP1	0	In-gene	5:150414945	rs11748040	714	Rheumatoid arthritis and other inflammatory polyarthropathies	714.0	Rheumatoid arthritis	714	Rheumatoid arthritis and other inflammatory polyarthropathies	G	0.108985	0.10476	0.652569	0.736666	0.239144	0.206294	0.00635714	0.000355684	58	2947	80	2798			2	rs12658895,rs4958876	714-Rheumatoid arthritis and other inflammatory polyarthropathies	a	g	5883	-4.448	8.67e-06	--
LOC400655	17445	downstream	18:70803847	rs11151841	790	Nonspecific findings on examination of blood	790.21	Impaired fasting glucose	790.2	Abnormal glucose	G	0.171958	0.174427	0.780983	0.942035	0.233968	0.31969	0.000843882	0.0032117	46	2978	23	2855			0	NA	NA	a	g	5902	4.447	8.71e-06	++
ASCL2	38877	downstream	11:2250850	rs6578247	244	Acquired hypothyroidism	244.8	Other specified acquired hypothyroidism	244.1	Other postablative hypothyroidism	C	0.036706	0.043118	1.3403	1.11649	0.414485	0.365653	0.00122215	0.00226259	29	2995	38	2861			1	rs6578248	244-Acquired hypothyroidism	t	c	5923	-4.447	8.72e-06	--
ASCL2	38678	downstream	11:2251049	rs6578248	244	Acquired hypothyroidism	244.8	Other specified acquired hypothyroidism	244.1	Other postablative hypothyroidism	C	0.036706	0.043118	1.3403	1.11649	0.414485	0.365653	0.00122215	0.00226259	29	2995	38	2861			0	NA	NA	t	c	5923	-4.447	8.72e-06	--
FLJ42102	22762	downstream	11:71094029	rs1792255	715	Osteoarthrosis and allied disorders	715.15	Osteoarthrosis, localized, primary, involving pelvic region and thigh	715	Osteoarthrosis and allied disorders	T	0.247932	0.242497	0.74968	0.353879	0.278147	0.0982184	0.00703315	0.000314596	26	2997	308	2591			7	rs1621818,rs1626891,rs1628926,rs1660849,rs1660850,rs1790313,rs2511276	715-Osteoarthrosis and allied disorders	a	t	5922	-4.447	8.73e-06	--
PKIA	10417	upstream	8:79527918	rs79669575	788	Symptoms involving urinary system	788.43	Nocturia	788.6	Other abnormality of urination	C	0.017196	0.01147	1.26391	1.76713	0.357476	0.644261	0.000406762	0.00609032	134	2890	25	2852			5	rs117964417,rs145652690,rs73248004,rs73248021,rs76599221	788-Symptoms involving urinary system	t	c	5901	4.446	8.74e-06	++
ASCL2	44382	downstream	11:2245345	rs6578246	244	Acquired hypothyroidism	244.8	Other specified acquired hypothyroidism	244.1	Other postablative hypothyroidism	G	0.036718	0.04302	1.33978	1.11643	0.414489	0.365642	0.0012277	0.0022631	29	2994	38	2856			3	rs6578247,rs6578248,rs7394876	244-Acquired hypothyroidism	a	g	5917	4.446	8.76e-06	++
RPL23AP44	90281	downstream	5:120821261	rs11748934	787	Symptoms involving digestive system	787.1	Heartburn	787.0	Nausea and vomiting	C	0.112765	0.11297	1.16373	0.527169	0.41261	0.151809	0.00479627	0.000515487	16	3008	175	2724			2	rs13158170,rs13177339	787-Symptoms involving digestive system	t	c	5923	-4.445	8.8e-06	--
LPHN2	443158	upstream	1:82901264	rs10437024	327	Organic sleep disorders	327.23	OBSTRUCTIVE SLEEP APNEA	327.3	Circadian rhythm sleep disorder	C	0.058697	0.061228	0.612195	0.689021	0.183189	0.23438	0.000832141	0.00328473	194	2830	101	2798			0	NA	NA	a	c	5923	4.445	8.81e-06	++
MIR4686	46130	upstream	11:2240497	rs10741538	244	Acquired hypothyroidism	244.8	Other specified acquired hypothyroidism	244.1	Other postablative hypothyroidism	G	0.036718	0.04305	1.33978	1.1155	0.414489	0.365656	0.0012277	0.00228323	29	2994	38	2854			4	rs6578246,rs6578247,rs6578248,rs7394876	244-Acquired hypothyroidism	a	g	5915	-4.444	8.83e-06	--
SLC9A8	0	In-gene	20:48441168	rs6063438	780	General symptoms	780.97	Altered mental status	780.7	Malaise and fatigue	C	0.204305	0.20183	1.11711	0.35373	0.392202	0.102739	0.00439516	0.000575291	14	3006	289	2607			6	rs2182963,rs542234,rs581456,rs585976,rs6067243,rs73123859	780-General symptoms,780-Altered mental status	t	c	5916	-4.444	8.83e-06	--
RNU7-72P,SLC9A8	0	In-gene	20:48444557	rs73123859	780	General symptoms	780.97	Altered mental status	780.7	Malaise and fatigue	G	0.204305	0.20183	1.11711	0.35373	0.392202	0.102739	0.00439516	0.000575291	14	3006	289	2607			4	rs2182963,rs542234,rs581456,rs585976	780-General symptoms,780-Altered mental status	t	g	5916	-4.444	8.83e-06	--
TRAF3IP2,TRAF3IP2-AS1	0	In-gene	6:111904447	rs174372	172	Malignant melanoma of skin	172.5	Malignant melanoma of skin of trunk, except scrotum	172	Malignant melanoma of skin	G	0.197421	0.210245	1.27394	0.76097	0.441658	0.223442	0.00392093	0.00066002	11	3013	46	2853			1	rs174373	172-Malignant melanoma of skin	a	g	5923	-4.444	8.84e-06	--
CCR9	0	In-gene	3:45936322	rs7648467	787	Symptoms involving digestive system	787.1	Heartburn	787.0	Nausea and vomiting	C	0.010582	0.011038	2.44981	0.963809	0.668165	0.369746	0.000245909	0.00914246	16	3008	175	2724			1	rs17078408	787-Symptoms involving digestive system	a	c	5923	-4.443	8.85e-06	--
CCR9	0	In-gene	3:45939924	rs17078408	787	Symptoms involving digestive system	787.1	Heartburn	787.0	Nausea and vomiting	G	0.010582	0.011038	2.44981	0.963809	0.668165	0.369746	0.000245909	0.00914246	16	3008	175	2724			0	NA	NA	t	g	5923	4.443	8.85e-06	++
PITPNM2	0	In-gene	12:123507484	rs75338281	162	Malignant neoplasm of trachea, bronchus, and lung	162.9	Malignant neoplasm of bronchus and lung, unspecified	162	Malignant neoplasm of trachea, bronchus, and lung	G	0.037736	0.034507	1.39323	1.10879	0.434011	0.361051	0.00132673	0.00213346	28	2993	49	2849			9	rs4148859,rs4148864,rs4148865,rs75589918,rs7967118,rs4148857,rs4759362,rs77193970,rs4148858	162-Malignant neoplasm of trachea, bronchus, and lung	a	g	5919	-4.442	8.9e-06	--
PITPNM2	0	In-gene	12:123539955	rs4148857	162	Malignant neoplasm of trachea, bronchus, and lung	162.9	Malignant neoplasm of bronchus and lung, unspecified	162	Malignant neoplasm of trachea, bronchus, and lung	C	0.037736	0.034507	1.39323	1.10879	0.434011	0.361051	0.00132673	0.00213346	28	2993	49	2849			9	rs76205535,rs78856743,rs79665790,rs4148859,rs4148864,rs4148865,rs75589918,rs7967118,rs4148858	162-Malignant neoplasm of trachea, bronchus, and lung	t	c	5919	4.442	8.9e-06	++
CTNNA3	0	In-gene	10:68208889	rs10997133	780	General symptoms	780.52	INSOMNIA NOS	780.1	Hallucinations	G	0.261424	0.258882	0.411278	0.495256	0.135254	0.152721	0.00235962	0.00118333	135	2885	109	2790			0	NA	NA	a	g	5919	4.442	8.93e-06	++
RPS2P9	3218	upstream	1:198922204	rs11801717	491	Chronic bronchitis	491.21	Obstructive chronic bronchitis with (acute) exacerbation	491	Chronic bronchitis	G	0.025025	0.02324	1.22961	1.35879	0.343948	0.503835	0.000350242	0.00699894	96	2921	32	2851			0	NA	NA	t	g	5900	4.442	8.93e-06	++
DAP3P2	2775	downstream	2:172345151	rs16859405	472	Chronic pharyngitis and nasopharyngitis	472.0	Chronic rhinitis	472	Chronic pharyngitis and nasopharyngitis	G	0.028779	0.024327	1.1717	1.53709	0.341978	0.539436	0.000611988	0.00437964	74	2949	21	2877			0	NA	NA	a	g	5921	-4.442	8.93e-06	--
LOC100129160	38089	downstream	1:164274152	rs10800013	357	Inflammatory and toxic neuropathy	357.4	Polyneuropathy in other diseases classified elsewhere	357	Inflammatory and toxic neuropathy	C	0.326389	0.335116	0.752711	0.804687	0.250196	0.245677	0.00262553	0.00105516	33	2991	35	2864			3	rs6426865,rs555908,rs902013	357-Inflammatory and toxic neuropathy	a	c	5923	-4.441	8.95e-06	--
LOC100422372	298247	downstream	1:107062025	rs12030617	729	Other disorders of soft tissues	729.5	Pain in limb	729	Other disorders of soft tissues	C	0.104478	0.101698	0.444106	0.377401	0.122622	0.142515	0.000292602	0.00809333	305	2710	244	2642			0	NA	NA	t	c	5901	-4.441	8.96e-06	--
FLJ42102	23612	downstream	11:71093179	rs1660837	715	Osteoarthrosis and allied disorders	715.15	Osteoarthrosis, localized, primary, involving pelvic region and thigh	715	Osteoarthrosis and allied disorders	C	0.247932	0.242749	0.74968	0.353091	0.278147	0.0982236	0.00703315	0.000324685	26	2997	308	2588			9	rs1621818,rs1626891,rs1628926,rs1660838,rs1660849,rs1660850,rs1790313,rs1792255,rs2511276	715-Osteoarthrosis and allied disorders	t	c	5919	-4.441	8.97e-06	--
PITPNM2	0	In-gene	12:123495289	rs78351440	162	Malignant neoplasm of trachea, bronchus, and lung	162.9	Malignant neoplasm of bronchus and lung, unspecified	162	Malignant neoplasm of trachea, bronchus, and lung	C	0.038385	0.034346	1.38974	1.11122	0.434196	0.361063	0.00137089	0.00208646	28	2994	49	2848			9	rs4148859,rs4148864,rs75589918,rs7967118,rs4148857,rs4759362,rs75338281,rs77193970,rs4148858	162-Malignant neoplasm of trachea, bronchus, and lung	a	c	5919	-4.44	8.99e-06	--
TTLL11,TTLL11-IT1	0	In-gene	9:124693113	rs7022103	733	Osteoporosis	733.01	Senile osteoporosis	733	Other disorders of bone and cartilage	C	0.162185	0.165629	0.764654	0.475751	0.222184	0.168007	0.000578424	0.00462962	55	2957	99	2793			0	NA	NA	t	c	5904	-4.44	9e-06	--
LOC400655	18273	downstream	18:70803019	rs1472671	790	Nonspecific findings on examination of blood	790.21	Impaired fasting glucose	790.2	Abnormal glucose	G	0.177414	0.181614	0.750876	0.962082	0.234739	0.312572	0.00138017	0.00208429	46	2978	23	2876			1	rs11151841	790-Nonspecific findings on examination of blood	t	g	5923	-4.439	9.04e-06	--
SYNE1	0	In-gene	6:152744750	rs9479313	733	Other disorders of bone and cartilage	733.13	Pathologic fracture of vertebrae	733.0	Osteoporosis	C	0.151167	0.136944	0.623044	0.595699	0.234967	0.164064	0.00801048	0.000282437	52	2948	138	2761		Bipolar disorder and major depressive disorder,Major depressive disorder	0	NA	NA	t	c	5899	4.436	9.15e-06	++
ANK3	0	In-gene	10:62019749	rs16914668	789	Other symptoms involving abdomen and pelvis	789.04	Abdominal pain, left lower quadrant	789.0	Abdominal pain	C	0.026455	0.015141	1.55505	0.803958	0.514571	0.247186	0.00251091	0.00114419	23	3001	374	2499			9	rs16914671,rs72820489,rs72820490,rs17232638,rs72820491,rs72820497,rs72820501,rs72820502,rs72820495	789-Other symptoms involving abdomen and pelvis,785-Symptoms involving cardiovascular system	t	c	5897	-4.434	9.24e-06	--
SNX13	4556	downstream	7:17825828	rs2723497	790	Nonspecific findings on examination of blood	790.21	Impaired fasting glucose	790	Nonspecific findings on examination of blood	G	0.478829	0.49287	0.722413	1.06773	0.222038	0.354697	0.00113969	0.00261022	46	2977	21	2854			5	rs1404414,rs1830006,rs2691609,rs2723515,rs4316058	790-Nonspecific findings on examination of blood	a	g	5898	4.431	9.38e-06	++
SNTG2	0	In-gene	2:1146828	rs4971393	453	Pulmonary embolus and DVT	453.9	Embolism and thrombosis of unspecified site	453	Other venous embolism and thrombosis	C	0.025458	0.026526	1.3665	0.993319	0.371658	0.385345	0.000236208	0.00994483	52	2953	63	2821		Serum concentration of pseudouridine	0	NA	NA	a	c	5889	-4.43	9.41e-06	--
SLC9A8	0	In-gene	20:48441507	rs6067243	780	General symptoms	780.97	Altered mental status	780.7	Malaise and fatigue	C	0.20453	0.200759	1.11768	0.352416	0.392312	0.103006	0.00438614	0.000623188	14	3010	289	2610			5	rs2182963,rs542234,rs581456,rs585976,rs73123859	780-General symptoms,780-Altered mental status	a	c	5923	-4.429	9.46e-06	--
LOC646498	0	In-gene	3:49228501	rs4541435	564	Functional digestive disorders, not elsewhere classified	564.1	IRRITABLE BOWEL SYNDROME	564.1	IRRITABLE BOWEL SYNDROME	C	0.0155	0.011672	1.36958	1.82339	0.450604	0.565059	0.00237026	0.00125138	56	2944	29	2841			0	NA	NA	t	c	5870	-4.429	9.46e-06	--
NXPE2	0	In-gene	11:114570189	rs1568215	780	General symptoms	780.79	Other malaise and fatigue	780.2	Syncope and collapse	G	0.450562	0.471369	0.32807	0.418163	0.0946539	0.149892	0.000528273	0.00527461	239	2785	103	2796			0	NA	NA	t	g	5923	4.428	9.5e-06	++
VCAM1	37993	upstream	1:101242593	rs12567000	733	Osteoporosis	733.00	OSTEOPOROSIS NOS	733	Other disorders of bone and cartilage	C	0.207011	0.217661	-0.432489	-0.697362	0.140435	0.219018	0.00207261	0.00145234	240	2784	99	2800			0	NA	NA	t	c	5923	-4.428	9.51e-06	--
ASCL2	40696	downstream	11:2249031	rs7394876	244	Acquired hypothyroidism	244.8	Other specified acquired hypothyroidism	244.1	Other postablative hypothyroidism	G	0.036718	0.043306	1.33768	1.10955	0.414587	0.365846	0.00125298	0.00242276	29	2994	38	2860			2	rs6578247,rs6578248	244-Acquired hypothyroidism	t	g	5921	-4.427	9.55e-06	--
SNX13	0	In-gene	7:17866387	rs1404414	790	Nonspecific findings on examination of blood	790.21	Impaired fasting glucose	790	Nonspecific findings on examination of blood	C	0.477454	0.489771	0.727771	1.04409	0.222159	0.350475	0.00105324	0.0028912	46	2970	21	2863			1	rs2691609	790-Nonspecific findings on examination of blood	t	c	5900	4.425	9.64e-06	++
ETS1	0	In-gene	11:128453738	rs67600467	788	Symptoms involving urinary system	788.41	Urinary frequency	788.3	Urinary incontinence	C	0.437978	0.408273	-0.502046	-0.609567	0.187128	0.170242	0.00729871	0.000342812	67	2940	92	2797			0	NA	NA	t	c	5896	-4.422	9.76e-06	--
DKFZp686K1684	0	In-gene	11:31872707	rs7935771	366	Cataract	366.52	Other after-cataract, not obscuring vision	366	Cataract	C	0.403605	0.431512	0.380225	0.33104	0.104731	0.126717	0.000282889	0.00899006	217	2807	150	2741			0	NA	NA	t	c	5915	4.422	9.77e-06	++
ARHGAP31	0	In-gene	3:119136267	rs115630304	791	Nonspecific findings on examination of urine	791.0	Proteinuria	791.0	Proteinuria	G	0.056016	0.064142	0.921215	1.45692	0.283209	0.486264	0.00114285	0.00273417	61	2956	14	2878			9	rs17203132,rs17203139,rs17281626,rs17281633,rs6789753,rs6799315,rs75416321,rs76407191,rs79327544	285-Other and unspecified anemias,791-Nonspecific findings on examination of urine	c	g	5909	4.42	9.86e-06	++
CD80,CSRP2P	0	In-gene	3:119249871	rs1797839	789	Other symptoms involving abdomen and pelvis	789.06	Abdominal pain, epigastric	789.3	Abdominal or pelvic swelling, mass, or lump	C	0.200232	0.19641	0.493609	1.19564	0.176242	0.345935	0.00509857	0.000547734	82	2937	18	2879			1	rs116242422	285-Other and unspecified anemias,791-Nonspecific findings on examination of urine	t	c	5916	-4.419	9.9e-06	--
SLC1A5	0	In-gene	19:47287405	rs3027958	596	Other disorders of bladder	596.54	Neurogenic bladder NOS	596	Other disorders of bladder	C	0.193129	0.198201	1.14529	0.577169	0.316577	0.220041	0.000297214	0.00871578	23	2975	49	2842			0	NA	NA	t	c	5889	4.419	9.91e-06	++
SAV1	0	In-gene	14:51111485	rs36100794	785	Symptoms involving cardiovascular system	785.6	Enlargement of lymph nodes	785.1	Palpitations	C	0.047154	0.049687	1.49378	0.862895	0.465276	0.284195	0.00132495	0.00239522	18	3004	70	2808			0	NA	NA	t	c	5900	4.418	9.95e-06	++
FLJ42102	45018	downstream	11:71071773	rs1792314	715	Osteoarthrosis and allied disorders	715.15	Osteoarthrosis, localized, primary, involving pelvic region and thigh	715	Osteoarthrosis and allied disorders	C	0.248424	0.243439	0.748857	0.35021	0.278327	0.0982139	0.00713298	0.000362762	26	2987	308	2588			9	rs1372109,rs1660837,rs1660838,rs1660872,rs1660881,rs1660888,rs1792258,rs1792261,rs877246	715-Osteoarthrosis and allied disorders	t	c	5909	-4.418	9.98e-06	--
LOC100506047	19966	upstream	2:43349548	rs57137530	530	Diseases of esophagus	530.11	REFLUX ESOPHAGITIS	530.1	Esophagitis	C	0.159031	0.152484	0.545462	0.342981	0.155306	0.125778	0.000444442	0.00639366	127	2885	241	2638			2	rs766828,rs766829	530-Diseases of esophagus	a	c	5891	-4.418	9.98e-06	--
LOC391349	223810	downstream	2:6412201	rs10189801	413	Angina pectoris	413.9	Other and unspecified angina pectoris	413	Angina pectoris	C	0.098743	0.106895	0.592563	1.01762	0.205634	0.301798	0.00395611	0.00074664	102	2921	34	2852			1	rs12692313	413-Angina pectoris	t	c	5909	-4.418	9.98e-06	--
LOC100421828	29485	downstream	16:11307024	rs2291657	244	Acquired hypothyroidism	244.9	HYPOTHYROIDISM NOS	244.1	Other postablative hypothyroidism	C	0.208664	0.220766	0.247498	0.849465	0.088252	0.246241	0.00504023	0.000561135	448	2576	38	2861			0	NA	NA	t	c	5923	-4.417	9.99e-06	--
PITPNM2	0	In-gene	12:123508061	rs4759362	162	Malignant neoplasm of trachea, bronchus, and lung	162.9	Malignant neoplasm of bronchus and lung, unspecified	162	Malignant neoplasm of trachea, bronchus, and lung	G	0.037748	0.034864	1.39317	1.09562	0.434011	0.361111	0.00132739	0.00241311	28	2992	49	2848			9	rs79665790,rs4148859,rs4148864,rs4148865,rs75589918,rs7967118,rs4148857,rs77193970,rs4148858	162-Malignant neoplasm of trachea, bronchus, and lung	c	g	5917	-4.416	1e-05	--
PITPNM2	0	In-gene	12:123516317	rs77193970	162	Malignant neoplasm of trachea, bronchus, and lung	162.9	Malignant neoplasm of bronchus and lung, unspecified	162	Malignant neoplasm of trachea, bronchus, and lung	G	0.037748	0.034864	1.39317	1.09562	0.434011	0.361111	0.00132739	0.00241311	28	2992	49	2848			9	rs76205535,rs79665790,rs4148859,rs4148864,rs4148865,rs75589918,rs7967118,rs4148857,rs4148858	162-Malignant neoplasm of trachea, bronchus, and lung	a	g	5917	-4.416	1e-05	--
CYB5AP5	31230	downstream	14:26645937	rs25454	250	Diabetes mellitus, Type 2	250.80	Diabetes mellitus type II [non-insulin dependent type] [NIDDM type] [adult-onset type] or unspecified type, not stated as uncontrolled, with other specified manifestations	250.3	Diabetes with other coma	G	0.338479	0.349431	1.1871	0.676476	0.372978	0.220996	0.00145883	0.00220576	16	2996	41	2858			0	NA	NA	a	g	5911	-4.416	1.01e-05	--
ANK3	0	In-gene	10:62152022	rs7082025	473	Chronic sinusitis	473.9	CHRONIC SINUSITIS NOS	473	Chronic sinusitis	G	0.127857	0.137729	1.02138	0.636766	0.323734	0.206398	0.00160495	0.00203459	24	2995	71	2826			9	rs72806140,rs72806146,rs72806151,rs76972414,rs77173454,rs77782467,rs77787726,rs7907761,rs79278901	473-Chronic sinusitis	t	g	5916	4.413	1.02e-05	++
ANK3	0	In-gene	10:62164346	rs77782467	473	Chronic sinusitis	473.9	CHRONIC SINUSITIS NOS	473	Chronic sinusitis	G	0.128192	0.137418	1.01927	0.638418	0.323885	0.206264	0.00164956	0.00196712	24	2991	71	2818			7	rs7099869,rs72806156,rs72806158,rs72806159,rs72806162,rs77845949,rs79576783	473-Chronic sinusitis,426-Conduction disorders	a	g	5904	4.414	1.02e-05	++
ANK3	0	In-gene	10:62164577	rs72806156	473	Chronic sinusitis	473.9	CHRONIC SINUSITIS NOS	473	Chronic sinusitis	T	0.128192	0.137418	1.01927	0.638418	0.323885	0.206264	0.00164956	0.00196712	24	2991	71	2818			6	rs7099869,rs72806158,rs72806159,rs72806162,rs77845949,rs79576783	473-Chronic sinusitis,426-Conduction disorders	a	t	5904	-4.414	1.02e-05	--
ANK3	0	In-gene	10:62166449	rs72806159	473	Chronic sinusitis	473.9	CHRONIC SINUSITIS NOS	473	Chronic sinusitis	T	0.128192	0.137418	1.01927	0.638418	0.323885	0.206264	0.00164956	0.00196712	24	2991	71	2818			4	rs7099869,rs72806162,rs77845949,rs79576783	473-Chronic sinusitis,426-Conduction disorders	a	t	5904	-4.414	1.02e-05	--
LOC100507560	30235	downstream	12:5102612	rs6489590	250	Diabetes mellitus, Type 2	250.60	Diabetes mellitus type II [non-insulin dependent type] [NIDDM type] [adult-onset type] or unspecified type, not stated as uncontrolled, with neurological manifestations	250.3	Diabetes with other coma	G	0.316138	0.313147	0.541654	0.835257	0.208359	0.228718	0.00933278	0.000260292	48	2976	41	2857			0	NA	NA	a	g	5922	-4.412	1.02e-05	--
CDKAL1	0	In-gene	6:20577561	rs1012626	729	Other disorders of soft tissues	729.5	Pain in limb	729.2	Neuralgia, neuritis, and radiculitis, unspecified	G	0.387894	0.385305	0.258378	1.13577	0.0871843	0.346309	0.00304077	0.00103936	305	2710	19	2880			4	rs10946393,rs9350262,rs9366357,rs9368204	729-Other disorders of soft tissues	t	g	5914	-4.412	1.02e-05	--
ANK3	0	In-gene	10:62165906	rs72806158	473	Chronic sinusitis	473.9	CHRONIC SINUSITIS NOS	473	Chronic sinusitis	C	0.128358	0.137418	1.01834	0.638418	0.323957	0.206264	0.00166973	0.00196712	24	2991	71	2818			5	rs7099869,rs72806159,rs72806162,rs77845949,rs79576783	473-Chronic sinusitis,426-Conduction disorders	a	c	5904	4.411	1.03e-05	++
LOC100996324	12625	upstream	18:12762045	rs2105665	585	Chronic kidney disease (CKD)	585.3	Chronic kidney disease, Stage III (moderate)	585	Chronic kidney disease (CKD)	G	0.434855	0.42118	-0.261748	-0.405608	0.083535	0.13066	0.00172799	0.00190735	384	2640	141	2758			0	NA	NA	a	g	5923	-4.411	1.03e-05	--
LOC100288337	747156	downstream	4:180747463	rs1458669	719	Other and unspecified disorders of joint	719.41	Pain in joint involving shoulder region	719	Other and unspecified disorders of joint	G	0.193122	0.193687	0.491978	0.235949	0.144192	0.0836823	0.000644966	0.00480858	130	2894	519	2380			0	NA	NA	a	g	5923	-4.411	1.03e-05	--
ANK3	0	In-gene	10:62150203	rs1551684	473	Chronic sinusitis	473.9	CHRONIC SINUSITIS NOS	473	Chronic sinusitis	G	0.128061	0.137854	1.0208	0.636397	0.323858	0.206415	0.00162159	0.00204857	24	2998	71	2827			9	rs1551683,rs7082025,rs72806134,rs72806135,rs72806140,rs76972414,rs77173454,rs77787726,rs7907761	473-Chronic sinusitis,426-Conduction disorders	a	g	5920	-4.409	1.04e-05	--
ANK3	0	In-gene	10:62150359	rs1551683	473	Chronic sinusitis	473.9	CHRONIC SINUSITIS NOS	473	Chronic sinusitis	C	0.128061	0.137854	1.0208	0.636397	0.323858	0.206415	0.00162159	0.00204857	24	2998	71	2827			9	rs7082025,rs72806134,rs72806135,rs72806140,rs76972414,rs77173454,rs77787726,rs7907761,rs79278901	473-Chronic sinusitis,426-Conduction disorders	t	c	5920	-4.409	1.04e-05	--
ANK3	0	In-gene	10:62150926	rs72806134	473	Chronic sinusitis	473.9	CHRONIC SINUSITIS NOS	473	Chronic sinusitis	C	0.128061	0.137901	1.0208	0.636068	0.323858	0.206421	0.00162159	0.00206022	24	2998	71	2826			9	rs7082025,rs72806135,rs72806140,rs72806146,rs76972414,rs77173454,rs77787726,rs7907761,rs79278901	473-Chronic sinusitis,426-Conduction disorders	t	c	5919	-4.408	1.04e-05	--
ANK3	0	In-gene	10:62150936	rs72806135	473	Chronic sinusitis	473.9	CHRONIC SINUSITIS NOS	473	Chronic sinusitis	C	0.128061	0.137901	1.0208	0.636068	0.323858	0.206421	0.00162159	0.00206022	24	2998	71	2826			9	rs7082025,rs72806140,rs72806146,rs72806151,rs76972414,rs77173454,rs77787726,rs7907761,rs79278901	473-Chronic sinusitis,426-Conduction disorders	t	c	5919	-4.408	1.04e-05	--
ETS1	0	In-gene	11:128441497	rs7928282	788	Symptoms involving urinary system	788.41	Urinary frequency	788.3	Urinary incontinence	G	0.437996	0.408934	-0.502678	-0.599821	0.186792	0.168757	0.00712157	0.000378924	67	2957	93	2806			6	rs10790964,rs10893889,rs11221364,rs67600467,rs67702756,rs7126621	788-Symptoms involving urinary system	a	g	5923	4.41	1.04e-05	++
PITPNM2	0	In-gene	12:123480323	rs74954864	162	Malignant neoplasm of trachea, bronchus, and lung	162.9	Malignant neoplasm of bronchus and lung, unspecified	162	Malignant neoplasm of trachea, bronchus, and lung	C	0.038538	0.034852	1.38929	1.09581	0.434221	0.36111	0.00137664	0.00240879	28	2995	49	2849			9	rs4148859,rs4148864,rs7967118,rs4148857,rs4759362,rs75338281,rs77193970,rs78351440,rs4148858	162-Malignant neoplasm of trachea, bronchus, and lung	t	c	5921	-4.409	1.04e-05	--
SPAG17	0	In-gene	1:118632316	rs12091900	788	Urinary incontinence	788.30	URINARY INCONTINENCE NOS	788.6	Other abnormality of urination	G	0.013393	0.015868	1.43199	1.68509	0.455872	0.544684	0.00168249	0.00197678	49	2975	25	2874			0	NA	NA	a	g	5923	4.409	1.04e-05	++
TRIM31	0	In-gene	6:30079898	rs115712771	611	Other disorders of breast	611.72	Lump or mass in breast	611	Other disorders of breast	C	0.013062	0.010521	2.0938	1.42071	0.660449	0.463726	0.00152295	0.00218622	23	3001	93	2806			9	rs114194610,rs114408630,rs115028917,rs115218258,rs115802990,rs115879449,rs116373916,rs116375319,rs116773068	611-Other disorders of breast	a	c	5923	4.409	1.04e-05	++
ELMO1	0	In-gene	7:37369557	rs10242920	410	myocardial infarction	410.90	Acute myocardial infarction, unspecified site, episode of care unspecified	410	Acute myocardial infarction	C	0.237765	0.236978	1.04693	0.4733	0.295383	0.176506	0.000393622	0.00732934	24	3000	76	2823			0	NA	NA	a	c	5923	-4.409	1.04e-05	--
LOC100507560	31383	downstream	12:5101464	rs12830185	250	Diabetes mellitus, Type 2	250.60	Diabetes mellitus type II [non-insulin dependent type] [NIDDM type] [adult-onset type] or unspecified type, not stated as uncontrolled, with neurological manifestations	250.3	Diabetes with other coma	G	0.316634	0.312953	0.539232	0.835293	0.208327	0.228585	0.0096425	0.000257986	48	2976	41	2854			0	NA	NA	a	g	5919	-4.406	1.05e-05	--
LOC100996324	11320	upstream	18:12760740	rs7232246	585	Chronic kidney disease (CKD)	585.3	Chronic kidney disease, Stage III (moderate)	585	Chronic kidney disease (CKD)	T	0.433687	0.420789	-0.261935	-0.40642	0.0836702	0.131026	0.00174468	0.00192325	383	2633	140	2751			2	rs11660242,rs2105665	585-Chronic kidney disease (CKD)	a	t	5907	4.407	1.05e-05	++
LOC100420968	227700	downstream	2:82268161	rs2685216	788	Symptoms involving urinary system	788.41	Urinary frequency	788.6	Other abnormality of urination	G	0.051707	0.048806	0.863316	1.31094	0.280205	0.416046	0.00206298	0.00162739	67	2950	25	2864			0	NA	NA	t	g	5906	-4.406	1.05e-05	--
FAM205B	49519	downstream	9:34780744	rs277614	424	Other diseases of endocardium	424.0	MITRAL VALVE DISORDER	424.1	AORTIC VALVE DISORDER	G	0.015449	0.0188	1.37537	1.38408	0.398909	0.498288	0.000565108	0.00547496	77	2933	30	2869			0	NA	NA	a	g	5909	-4.406	1.05e-05	--
ANK3	0	In-gene	10:62168629	rs72806162	473	Chronic sinusitis	473.9	CHRONIC SINUSITIS NOS	473	Chronic sinusitis	G	0.129011	0.137119	1.01456	0.640346	0.324486	0.206413	0.00176793	0.00192047	24	2999	71	2817			3	rs7099869,rs77845949,rs79576783	473-Chronic sinusitis	a	g	5911	4.404	1.06e-05	++
LOC645481	75228	downstream	4:26038258	rs62410888	729	Other disorders of soft tissues	729.2	Neuralgia, neuritis, and radiculitis, unspecified	729	Other disorders of soft tissues	C	0.015217	0.012617	1.98643	1.01443	0.626576	0.331872	0.00152287	0.002238	15	3008	243	2650			5	rs58221313,rs59513196,rs62410889,rs62410891,rs78841302	729-Other disorders of soft tissues,482-Other bacterial pneumonia	a	c	5916	-4.404	1.06e-05	--
TNFSF8	0	In-gene	9:117667443	rs3181362	715	Osteoarthrosis and allied disorders	715.94	Osteoarthrosis, unspecified whether generalized or localized, involving hand	715	Osteoarthrosis and allied disorders	C	0.043981	0.039151	1.75344	0.549101	0.514408	0.195056	0.000652838	0.00487636	14	3010	308	2591		Crohn's disease	8	rs1885383,rs3181194,rs3789882,rs6478118,rs7868670,rs3181346,rs3181360,rs4978612	715-Osteoarthrosis and allied disorders,780-General symptoms,780-Altered mental status	t	c	5923	4.405	1.06e-05	++
ANK3	0	In-gene	10:62143522	rs72806129	473	Chronic sinusitis	473.9	CHRONIC SINUSITIS NOS	473	Chronic sinusitis	T	0.128142	0.137979	1.02059	0.63513	0.323927	0.206473	0.00162884	0.00209738	24	3000	71	2828			9	rs1551683,rs1551684,rs72806132,rs72806133,rs72806134,rs72806135,rs77622274,rs7896287,rs79475892	473-Chronic sinusitis,426-Conduction disorders	a	t	5923	-4.403	1.07e-05	--
ANK3	0	In-gene	10:62143794	rs7896287	473	Chronic sinusitis	473.9	CHRONIC SINUSITIS NOS	473	Chronic sinusitis	C	0.128142	0.137979	1.02059	0.63513	0.323927	0.206473	0.00162884	0.00209738	24	3000	71	2828			9	rs1551683,rs1551684,rs7082025,rs72806132,rs72806133,rs72806134,rs72806135,rs77622274,rs79475892	473-Chronic sinusitis,426-Conduction disorders	t	c	5923	-4.403	1.07e-05	--
ANK3	0	In-gene	10:62145056	rs79475892	473	Chronic sinusitis	473.9	CHRONIC SINUSITIS NOS	473	Chronic sinusitis	C	0.128184	0.137979	1.02038	0.63513	0.323934	0.206473	0.00163293	0.00209738	24	2999	71	2828			9	rs1551683,rs1551684,rs7082025,rs72806132,rs72806133,rs72806134,rs72806135,rs76972414,rs77622274	473-Chronic sinusitis,426-Conduction disorders	t	c	5922	4.403	1.07e-05	++
ANK3	0	In-gene	10:62145736	rs72806132	473	Chronic sinusitis	473.9	CHRONIC SINUSITIS NOS	473	Chronic sinusitis	G	0.128184	0.137979	1.02038	0.63513	0.323934	0.206473	0.00163293	0.00209738	24	2999	71	2828			9	rs1551683,rs1551684,rs7082025,rs72806133,rs72806134,rs72806135,rs76972414,rs77622274,rs77787726	473-Chronic sinusitis,426-Conduction disorders	t	g	5922	-4.403	1.07e-05	--
ANK3	0	In-gene	10:62146403	rs72806133	473	Chronic sinusitis	473.9	CHRONIC SINUSITIS NOS	473	Chronic sinusitis	G	0.128184	0.137979	1.02038	0.63513	0.323934	0.206473	0.00163293	0.00209738	24	2999	71	2828			9	rs1551683,rs1551684,rs7082025,rs72806134,rs72806135,rs76972414,rs77173454,rs77622274,rs77787726	473-Chronic sinusitis,426-Conduction disorders	a	g	5922	4.403	1.07e-05	++
ANK3	0	In-gene	10:62162074	rs72806151	473	Chronic sinusitis	473.9	CHRONIC SINUSITIS NOS	473	Chronic sinusitis	C	0.128401	0.137871	1.01786	0.636679	0.32398	0.206383	0.00167941	0.00203596	24	2990	71	2823			8	rs7099869,rs72806156,rs72806158,rs72806159,rs72806162,rs77782467,rs77845949,rs79576783	473-Chronic sinusitis,426-Conduction disorders	t	c	5908	-4.403	1.07e-05	--
SLC9A8	0	In-gene	20:48491258	rs542234	780	General symptoms	780.97	Altered mental status	780.7	Malaise and fatigue	G	0.205522	0.201104	1.10225	0.351776	0.390384	0.103184	0.00475022	0.000651517	14	3010	289	2610			0	NA	NA	t	g	5923	-4.403	1.07e-05	--
STX2	127817	downstream	12:131146327	rs7979388	403	hypertension	403.10	Hypertensive renal disease, benign, without mention of renal failure	403	Hypertensive chronic kidney disease	C	0.383698	0.364264	1.41824	0.606292	0.44465	0.199908	0.00142492	0.00242254	13	3005	52	2847			0	NA	NA	t	c	5917	4.401	1.08e-05	++
SLC9A8	0	In-gene	20:48490904	rs585976	780	General symptoms	780.97	Altered mental status	780.7	Malaise and fatigue	G	0.205522	0.201104	1.10225	0.35066	0.390384	0.102965	0.00475022	0.000660162	14	3010	289	2610			1	rs542234	780-General symptoms,780-Altered mental status	t	g	5923	-4.4	1.08e-05	--
MIR146A	1911	downstream	5:159910447	rs34552322	780	General symptoms	780.2	Syncope and collapse	780.3	Convulsions	C	0.030721	0.035106	0.969186	0.983815	0.287661	0.345409	0.000753869	0.00439581	101	2910	61	2816			1	rs10069300	780-General symptoms,780-Altered mental status	a	c	5888	-4.4	1.08e-05	--
TNFSF8	0	In-gene	9:117679802	rs1885383	715	Osteoarthrosis and allied disorders	715.94	Osteoarthrosis, unspecified whether generalized or localized, involving hand	715	Osteoarthrosis and allied disorders	G	0.044011	0.039178	1.7524	0.548587	0.514463	0.195057	0.000658555	0.00491657	14	3008	308	2589		Crohn's disease	4	rs7868670,rs3181346,rs3181360,rs4978612	715-Osteoarthrosis and allied disorders,780-General symptoms,780-Altered mental status	a	g	5919	-4.401	1.08e-05	--
PITPNM2	0	In-gene	12:123540022	rs4148858	162	Malignant neoplasm of trachea, bronchus, and lung	162.9	Malignant neoplasm of bronchus and lung, unspecified	162	Malignant neoplasm of trachea, bronchus, and lung	G	0.037736	0.034495	1.39323	1.08485	0.434011	0.360646	0.00132673	0.00262903	28	2993	50	2849			9	rs76205535,rs77250160,rs78856743,rs79665790,rs4148859,rs4148864,rs4148865,rs75589918,rs7967118	162-Malignant neoplasm of trachea, bronchus, and lung	a	g	5920	-4.398	1.09e-05	--
NOS2P1	0	In-gene	17:25984415	rs11871018	454	Varicose veins	454.8	Varicose veins of the lower extremities with other complications	454	Varicose veins of lower extremities	C	0.017561	0.020797	1.70653	2.01894	0.616818	0.582986	0.00566333	0.000533978	19	2999	16	2869			2	rs76558762,rs11656954	454-Varicose veins	t	c	5903	4.399	1.09e-05	++
SLC9A8	0	In-gene	20:48466438	rs581456	780	General symptoms	780.97	Altered mental status	780.7	Malaise and fatigue	T	0.204929	0.201175	1.1123	0.348438	0.391605	0.10293	0.00450637	0.000711257	14	3009	289	2604			2	rs542234,rs585976	780-General symptoms,780-Altered mental status	a	t	5916	-4.398	1.09e-05	--
ZNF804A	61827	downstream	2:185401265	rs17430153	724	Other and unspecified disorders of back	724.3	SCIATICA	724.3	SCIATICA	C	0.246362	0.252252	0.468444	1.20691	0.168444	0.349981	0.00541911	0.00056371	81	2943	17	2869			2	rs4399684,rs55732877	724-Other and unspecified disorders of back	a	c	5910	4.399	1.09e-05	++
ARHGAP31	1940	upstream	3:119140262	rs79327544	285	Other and unspecified anemias	285.9	ANEMIA NOS	285.2	Anemia of chronic disease	T	0.058551	0.06578	0.497969	0.854966	0.149155	0.297164	0.000841996	0.00401375	368	2655	52	2844			9	rs115431061,rs115511641,rs116524207,rs17203132,rs17203139,rs6789753,rs6799315,rs75416321,rs76407191	285-Other and unspecified anemias,791-Nonspecific findings on examination of urine	a	t	5919	4.398	1.09e-05	++
UGT3A1	0	In-gene	5:35980577	rs71617736	787	Symptoms involving digestive system	787.20	DYSPHAGIA NOS	787.9	Other symptoms involving digestive system	G	0.020279	0.022003	1.55361	0.900172	0.438187	0.337744	0.000391815	0.00769311	34	2974	95	2791			0	NA	NA	t	g	5894	-4.398	1.09e-05	--
LOC645481	81258	downstream	4:26032228	rs1033118	729	Other disorders of soft tissues	729.2	Neuralgia, neuritis, and radiculitis, unspecified	729	Other disorders of soft tissues	C	0.015377	0.012612	1.98028	1.01474	0.626671	0.331878	0.00157766	0.00223151	15	3009	243	2651			8	rs58221313,rs59513196,rs62410886,rs62410888,rs62410889,rs62410891,rs7655073,rs78841302	729-Other disorders of soft tissues,482-Other bacterial pneumonia	a	c	5918	-4.397	1.1e-05	--
MTCO3P1	4764	downstream	6:32669156	rs9275390	714	Rheumatoid arthritis and other inflammatory polyarthropathies	714.0	Rheumatoid arthritis	714	Rheumatoid arthritis and other inflammatory polyarthropathies	C	0.238426	0.253881	0.554441	0.561429	0.194195	0.166626	0.00430276	0.000753345	60	2964	81	2818	Systemic_sclerosis	Arthritis including non-Rheumatoid,Idiopathic membranous nephropathy,Joint damage severity in rheumatoid arthritis,LDL cholesterol,Longstanding arthritis,Pemphigus vulgaris,Primary biliary cirrhosis,Primary biliary cirrhosis (antimitochondrial-antibody positive only),Rheumatoid arthritis,Systemic sclerosis,Systemic sclerosis (Anti-centromere antibody positive),Systemic sclerosis (Anti-topoisomera…	7	rs114208743,rs9275424,rs9275439,rs9275393,rs9275407,rs9275428,rs115724353	714-Rheumatoid arthritis and other inflammatory polyarthropathies	t	c	5923	4.397	1.1e-05	++
ANK3	0	In-gene	10:62156169	rs7907761	473	Chronic sinusitis	473.9	CHRONIC SINUSITIS NOS	473	Chronic sinusitis	G	0.128192	0.138246	1.01927	0.633616	0.323885	0.206529	0.00164956	0.00215548	24	2991	71	2826			9	rs7099869,rs72806146,rs72806151,rs72806156,rs72806158,rs72806159,rs72806162,rs77782467,rs79278901	473-Chronic sinusitis,426-Conduction disorders	c	g	5912	4.395	1.11e-05	++
ANK3	0	In-gene	10:62159351	rs72806146	473	Chronic sinusitis	473.9	CHRONIC SINUSITIS NOS	473	Chronic sinusitis	G	0.128192	0.138246	1.01927	0.633616	0.323885	0.206529	0.00164956	0.00215548	24	2991	71	2826			9	rs7099869,rs72806151,rs72806156,rs72806158,rs72806159,rs72806162,rs77782467,rs77845949,rs79576783	473-Chronic sinusitis,426-Conduction disorders	t	g	5912	4.395	1.11e-05	++
MPHOSPH9	0	In-gene	12:123664438	rs3759113	162	Malignant neoplasm of trachea, bronchus, and lung	162.9	Malignant neoplasm of bronchus and lung, unspecified	162	Malignant neoplasm of trachea, bronchus, and lung	C	0.042412	0.037024	1.23693	1.14753	0.420471	0.350156	0.00326345	0.00104848	28	2990	50	2840			9	rs36121382,rs4759407,rs4759408,rs57676984,rs74240768,rs74240771,rs75037792,rs74240770,rs79033960	162-Malignant neoplasm of trachea, bronchus, and lung	a	c	5908	4.395	1.11e-05	++
ARHGAP31	1446	upstream	3:119139768	rs17281626	285	Other and unspecified anemias	285.9	ANEMIA NOS	285.2	Anemia of chronic disease	G	0.058551	0.06593	0.497969	0.853754	0.149155	0.297205	0.000841996	0.004071	368	2655	52	2845			9	rs116524207,rs17203132,rs17203139,rs17281633,rs6789753,rs6799315,rs75416321,rs76407191,rs79327544	285-Other and unspecified anemias,791-Nonspecific findings on examination of urine	a	g	5920	4.395	1.11e-05	++
ARHGAP31	1633	upstream	3:119139955	rs17281633	285	Other and unspecified anemias	285.9	ANEMIA NOS	285.2	Anemia of chronic disease	C	0.058551	0.06593	0.497969	0.853754	0.149155	0.297205	0.000841996	0.004071	368	2655	52	2845			9	rs115511641,rs116524207,rs17203132,rs17203139,rs6789753,rs6799315,rs75416321,rs76407191,rs79327544	285-Other and unspecified anemias,791-Nonspecific findings on examination of urine	t	c	5920	4.395	1.11e-05	++
ZC2HC1A	21215	downstream	8:79557066	rs1467259	362	Other retinal disorders	362.83	RETINAL EDEMA	362.2	Other proliferative retinopathy	G	0.019384	0.011127	1.51433	1.70984	0.543758	0.497081	0.0053539	0.000582243	23	2995	55	2821			7	rs10087223,rs1483570,rs2583760,rs2717545,rs2919918,rs7838791,rs9298315	362-Other retinal disorders,789-Other symptoms involving abdomen and pelvis	a	g	5894	-4.396	1.11e-05	--
ANK3	0	In-gene	10:62154684	rs72806140	473	Chronic sinusitis	473.9	CHRONIC SINUSITIS NOS	473	Chronic sinusitis	G	0.128358	0.138246	1.01834	0.633616	0.323957	0.206529	0.00166973	0.00215548	24	2991	71	2826			9	rs72806146,rs72806151,rs72806156,rs72806158,rs72806159,rs72806162,rs77782467,rs7907761,rs79278901	473-Chronic sinusitis,426-Conduction disorders	t	g	5912	4.392	1.12e-05	++
ETS1	0	In-gene	11:128451660	rs67702756	788	Symptoms involving urinary system	788.41	Urinary frequency	788.3	Urinary incontinence	C	0.438081	0.408305	-0.502806	-0.596365	0.187061	0.168811	0.00718978	0.000411283	67	2945	93	2797			2	rs11221364,rs67600467	788-Symptoms involving urinary system	t	c	5902	4.392	1.12e-05	++
SLC15A5	21405	downstream	12:16320013	rs1671496	250	Diabetes mellitus, Type 2	250.02	type II diabetes mellitus [non-insulin dependent type] [NIDDM type] [adult-onset type] or unspecified type, uncontrolled, without mention of complication	250	Diabetes mellitus	G	0.260913	0.253191	0.243215	1.00917	0.0811036	0.313726	0.0027103	0.00129667	444	2580	21	2878			0	NA	NA	a	g	5923	-4.393	1.12e-05	--
TMEM39A	0	In-gene	3:119158073	rs6789753	285	Other and unspecified anemias	285.9	ANEMIA NOS	285.2	Anemia of chronic disease	G	0.058551	0.065908	0.497969	0.852918	0.149155	0.297243	0.000841996	0.00411212	368	2655	52	2846			9	rs115431061,rs115511641,rs77922702,rs116524207,rs17203132,rs17203139,rs6799315,rs75416321,rs76407191	285-Other and unspecified anemias,791-Nonspecific findings on examination of urine	a	g	5921	-4.393	1.12e-05	--
TMEM39A	0	In-gene	3:119168640	rs76407191	285	Other and unspecified anemias	285.9	ANEMIA NOS	285.2	Anemia of chronic disease	C	0.058551	0.065908	0.497969	0.852918	0.149155	0.297243	0.000841996	0.00411212	368	2655	52	2846			9	rs1797839,rs115431061,rs115511641,rs77922702,rs116524207,rs17203132,rs17203139,rs6799315,rs75416321	789-Other symptoms involving abdomen and pelvis,285-Other and unspecified anemias,791-Nonspecific findings on examination of urine	a	c	5921	4.393	1.12e-05	++
TMEM39A	0	In-gene	3:119168790	rs17203132	285	Other and unspecified anemias	285.9	ANEMIA NOS	285.2	Anemia of chronic disease	G	0.058551	0.065908	0.497969	0.852918	0.149155	0.297243	0.000841996	0.00411212	368	2655	52	2846			9	rs1797839,rs115431061,rs115511641,rs116242422,rs77922702,rs116524207,rs17203139,rs6799315,rs75416321	789-Other symptoms involving abdomen and pelvis,285-Other and unspecified anemias,791-Nonspecific findings on examination of urine	a	g	5921	4.393	1.12e-05	++
POGLUT1	0	In-gene	3:119188213	rs75416321	285	Other and unspecified anemias	285.9	ANEMIA NOS	285.2	Anemia of chronic disease	G	0.058532	0.06593	0.498367	0.852341	0.149157	0.297254	0.000834082	0.00413889	368	2656	52	2845			8	rs1797839,rs115431061,rs115511641,rs116242422,rs77922702,rs116524207,rs17203139,rs6799315	789-Other symptoms involving abdomen and pelvis,285-Other and unspecified anemias,791-Nonspecific findings on examination of urine	t	g	5921	-4.393	1.12e-05	--
POGLUT1	0	In-gene	3:119196437	rs6799315	285	Other and unspecified anemias	285.9	ANEMIA NOS	285.2	Anemia of chronic disease	G	0.058532	0.06593	0.498367	0.852341	0.149157	0.297254	0.000834082	0.00413889	368	2656	52	2845			7	rs1797839,rs115431061,rs115511641,rs116242422,rs77922702,rs116524207,rs17203139	789-Other symptoms involving abdomen and pelvis,285-Other and unspecified anemias,791-Nonspecific findings on examination of urine	a	g	5921	-4.393	1.12e-05	--
TRIM31	10538	upstream	6:30091404	rs115802990	611	Other disorders of breast	611.72	Lump or mass in breast	611	Other disorders of breast	G	0.014238	0.010525	2.00341	1.47344	0.657826	0.46498	0.00232296	0.00153062	23	2997	93	2805			9	rs114194610,rs114321010,rs114408630,rs115024054,rs115635974,rs116129547,rs116373916,rs116773068,rs115333019	611-Other disorders of breast	a	g	5918	-4.393	1.12e-05	--
TRIM31	11176	upstream	6:30092042	rs116373916	611	Other disorders of breast	611.72	Lump or mass in breast	611	Other disorders of breast	C	0.014238	0.010525	2.00341	1.47344	0.657826	0.46498	0.00232296	0.00153062	23	2997	93	2805			9	rs114194610,rs114321010,rs114408630,rs115024054,rs115635974,rs116129547,rs116773068,rs114096058,rs115333019	611-Other disorders of breast	t	c	5918	4.393	1.12e-05	++
ETS1	0	In-gene	11:128453010	rs11221364	788	Symptoms involving urinary system	788.41	Urinary frequency	788.3	Urinary incontinence	C	0.437978	0.408305	-0.502046	-0.596365	0.187128	0.168811	0.00729871	0.000411283	67	2940	93	2797			1	rs67600467	788-Symptoms involving urinary system	t	c	5897	4.389	1.14e-05	++
ERGIC3	1906	downstream	20:34127871	rs2104417	428	Heart failure	428.23	Systolic heart failure, acute on chronic	428	Heart failure	G	0.157903	0.139531	1.26384	0.461311	0.405582	0.14924	0.00183253	0.00199433	13	3011	161	2738		Height,LDL cholesterol,Total cholesterol	1	rs2277862	428-Heart failure	a	g	5923	-4.389	1.14e-05	--
TRIM31	9696	upstream	6:30090562	rs116375319	611	Other disorders of breast	611.72	Lump or mass in breast	611	Other disorders of breast	G	0.01456	0.010525	2.00007	1.47344	0.658048	0.46498	0.00237056	0.00153062	23	2999	93	2805			9	rs114194610,rs114321010,rs114408630,rs115024054,rs115028917,rs115802990,rs116129547,rs116373916,rs116773068	611-Other disorders of breast	t	g	5920	4.389	1.14e-05	++
TRIM31	9877	upstream	6:30090743	rs115028917	611	Other disorders of breast	611.72	Lump or mass in breast	611	Other disorders of breast	C	0.01456	0.010525	2.00007	1.47344	0.658048	0.46498	0.00237056	0.00153062	23	2999	93	2805			9	rs114194610,rs114321010,rs114408630,rs115024054,rs115635974,rs115802990,rs116129547,rs116373916,rs116773068	611-Other disorders of breast	t	c	5920	-4.389	1.14e-05	--
TNFSF8	0	In-gene	9:117668361	rs3181194	715	Osteoarthrosis and allied disorders	715.94	Osteoarthrosis, unspecified whether generalized or localized, involving hand	715	Osteoarthrosis and allied disorders	T	0.043996	0.039324	1.75322	0.544383	0.514427	0.194955	0.00065414	0.00523259	14	3009	308	2591			7	rs1885383,rs3789882,rs6478118,rs7868670,rs3181346,rs3181360,rs4978612	715-Osteoarthrosis and allied disorders,780-General symptoms,780-Altered mental status	a	t	5922	4.389	1.14e-05	++
TNFSF8	0	In-gene	9:117669699	rs3789882	715	Osteoarthrosis and allied disorders	715.94	Osteoarthrosis, unspecified whether generalized or localized, involving hand	715	Osteoarthrosis and allied disorders	T	0.043996	0.039324	1.75322	0.544383	0.514427	0.194955	0.00065414	0.00523259	14	3009	308	2591		Crohn's disease	6	rs1885383,rs6478118,rs7868670,rs3181346,rs3181360,rs4978612	715-Osteoarthrosis and allied disorders,780-General symptoms,780-Altered mental status	a	t	5922	4.389	1.14e-05	++
LOC100289346	0	In-gene	3:27753310	rs116818000	786	Symptoms involving respiratory system and other chest symptoms	786.3	Hemoptysis	786	Symptoms involving respiratory system and other chest symptoms	G	0.017087	0.013373	2.20441	1.07355	0.681778	0.361735	0.00122358	0.00299973	16	2998	144	2735			1	rs72904506	786-Symptoms involving respiratory system and other chest symptoms	a	g	5893	4.387	1.15e-05	++
TRIM31	8940	upstream	6:30089806	rs115218258	611	Other disorders of breast	611.72	Lump or mass in breast	611	Other disorders of breast	G	0.01456	0.010528	2.00007	1.47268	0.658048	0.464992	0.00237056	0.00153967	23	2999	93	2804			9	rs114194610,rs114408630,rs115024054,rs115028917,rs115802990,rs115879449,rs116373916,rs116375319,rs116773068	611-Other disorders of breast	a	g	5919	-4.387	1.15e-05	--
TRIM31	9551	upstream	6:30090417	rs115879449	611	Other disorders of breast	611.72	Lump or mass in breast	611	Other disorders of breast	G	0.01456	0.010528	2.00007	1.47268	0.658048	0.464992	0.00237056	0.00153967	23	2999	93	2804			9	rs114194610,rs114408630,rs115024054,rs115028917,rs115802990,rs116129547,rs116373916,rs116375319,rs116773068	611-Other disorders of breast	a	g	5919	-4.387	1.15e-05	--
TRIM40	7429	downstream	6:30097080	rs116773068	611	Other disorders of breast	611.72	Lump or mass in breast	611	Other disorders of breast	T	0.01455	0.010525	1.99755	1.47344	0.657704	0.46498	0.0023882	0.00153062	23	3001	93	2805			9	rs114321010,rs114408630,rs115024054,rs115635974,rs116129547,rs114096058,rs115333019,rs115833233,rs116235170	611-Other disorders of breast	a	t	5922	4.387	1.15e-05	++
TRIM40	7020	downstream	6:30097489	rs114408630	611	Other disorders of breast	611.72	Lump or mass in breast	611	Other disorders of breast	C	0.01455	0.010525	1.99755	1.47344	0.657704	0.46498	0.0023882	0.00153062	23	3001	93	2805			8	rs114321010,rs115024054,rs115635974,rs116129547,rs114096058,rs115333019,rs115833233,rs116235170	611-Other disorders of breast	t	c	5922	-4.387	1.15e-05	--
TRIM40	6910	downstream	6:30097599	rs115024054	611	Other disorders of breast	611.72	Lump or mass in breast	611	Other disorders of breast	C	0.01455	0.010525	1.99755	1.47344	0.657704	0.46498	0.0023882	0.00153062	23	3001	93	2805			8	rs114321010,rs115635974,rs116129547,rs114096058,rs115333019,rs115417950,rs115833233,rs116235170	611-Other disorders of breast	a	c	5922	-4.387	1.15e-05	--
TRIM40	6374	downstream	6:30098135	rs116129547	611	Other disorders of breast	611.72	Lump or mass in breast	611	Other disorders of breast	G	0.01455	0.010525	1.99755	1.47344	0.657704	0.46498	0.0023882	0.00153062	23	3001	93	2805			8	rs114321010,rs115635974,rs114096058,rs114371874,rs115333019,rs115417950,rs115833233,rs116235170	611-Other disorders of breast	c	g	5922	4.387	1.15e-05	++
TRIM40	5171	downstream	6:30099338	rs114321010	611	Other disorders of breast	611.72	Lump or mass in breast	611	Other disorders of breast	G	0.01455	0.010525	1.99755	1.47344	0.657704	0.46498	0.0023882	0.00153062	23	3001	93	2805			8	rs115635974,rs114096058,rs114371874,rs115333019,rs115417950,rs115833233,rs116235170,rs116596081	611-Other disorders of breast	a	g	5922	-4.387	1.15e-05	--
TRIM40	4015	downstream	6:30100494	rs115635974	611	Other disorders of breast	611.72	Lump or mass in breast	611	Other disorders of breast	C	0.01455	0.010525	1.99755	1.47344	0.657704	0.46498	0.0023882	0.00153062	23	3001	93	2805			8	rs114096058,rs114371874,rs115333019,rs115417950,rs115833233,rs116235170,rs114492840,rs116596081	611-Other disorders of breast	t	c	5922	-4.387	1.15e-05	--
TNFSF8	0	In-gene	9:117673146	rs6478118	715	Osteoarthrosis and allied disorders	715.94	Osteoarthrosis, unspecified whether generalized or localized, involving hand	715	Osteoarthrosis and allied disorders	C	0.044011	0.039324	1.7524	0.544383	0.514463	0.194955	0.000658555	0.00523259	14	3008	308	2591			5	rs1885383,rs7868670,rs3181346,rs3181360,rs4978612	715-Osteoarthrosis and allied disorders,780-General symptoms,780-Altered mental status	a	c	5921	4.387	1.15e-05	++
IL10RA	3958	upstream	11:117876155	rs17121510	785	Symptoms involving cardiovascular system	785.2	Undiagnosed cardiac murmurs	785.1	Palpitations	G	0.103009	0.104346	1.66153	0.626608	0.468225	0.236952	0.000387344	0.00818253	11	3013	70	2829			0	NA	NA	a	g	5923	4.386	1.16e-05	++
PKIG	0	In-gene	20:43223930	rs80212763	788	Symptoms involving urinary system	788.41	Urinary frequency	788.3	Urinary incontinence	C	0.013232	0.017093	1.29342	1.28683	0.452173	0.384624	0.00423038	0.00082082	67	2956	93	2803			0	NA	NA	t	c	5919	-4.384	1.16e-05	--
SLC9A8	0	In-gene	20:48467560	rs532237	780	General symptoms	780.97	Altered mental status	780.7	Malaise and fatigue	G	0.204929	0.201449	1.1123	0.346331	0.391605	0.102898	0.00450637	0.000763313	14	3009	289	2610			0	NA	NA	c	g	5922	-4.384	1.16e-05	--
POGLUT1	0	In-gene	3:119206620	rs116524207	285	Other and unspecified anemias	285.9	ANEMIA NOS	285.2	Anemia of chronic disease	C	0.058532	0.06608	0.498367	0.849033	0.149157	0.297359	0.000834082	0.00430035	368	2656	52	2846			5	rs1797839,rs115431061,rs115511641,rs116242422,rs77922702	789-Other symptoms involving abdomen and pelvis,285-Other and unspecified anemias,791-Nonspecific findings on examination of urine	t	c	5922	-4.385	1.16e-05	--
TLR6	0	In-gene	4:38845502	rs73146554	482	Other bacterial pneumonia	482.9	BACTERIAL PNEUMONIA NOS	482	Other bacterial pneumonia	C	0.027824	0.028171	1.71166	1.59291	0.522201	0.545724	0.00104624	0.00351277	20	2999	19	2874			8	rs185287011,rs6833997,rs6848545,rs73146558,rs7665515,rs7681879,rs7685852,rs80230721	482-Other bacterial pneumonia	t	c	5912	-4.384	1.16e-05	--
NALCN	0	In-gene	13:101721702	rs12865863	173	Other malignant neoplasm of skin	173.3	Other malignant neoplasm of skin of other and unspecified parts of face	173	Other malignant neoplasm of skin	G	0.268479	0.279924	-1.10431	-0.711896	0.375643	0.218272	0.0032845	0.0011082	38	2979	81	2818			0	NA	NA	a	g	5916	-4.382	1.17e-05	--
SERINC5	0	In-gene	5:79501815	rs6880905	591	Hydronephrosis	591	Hydronephrosis	591	Hydronephrosis	C	0.09375	0.107796	1.3158	1.22127	0.49739	0.342724	0.00815895	0.000366068	11	3013	23	2876			0	NA	NA	t	c	5923	-4.383	1.17e-05	--
TNFSF8	0	In-gene	9:117681352	rs7868670	715	Osteoarthrosis and allied disorders	715.94	Osteoarthrosis, unspecified whether generalized or localized, involving hand	715	Osteoarthrosis and allied disorders	C	0.044025	0.039365	1.75208	0.543102	0.514485	0.194956	0.000660398	0.0053402	14	3007	308	2588			3	rs3181346,rs3181360,rs4978612	780-General symptoms,780-Altered mental status,715-Osteoarthrosis and allied disorders	t	c	5917	-4.382	1.17e-05	--
FLJ42102	10011	downstream	11:71106780	rs1628926	715	Osteoarthrosis and allied disorders	715.15	Osteoarthrosis, localized, primary, involving pelvic region and thigh	715	Osteoarthrosis and allied disorders	T	0.246346	0.240618	0.756919	0.343082	0.277805	0.0985794	0.00643717	0.000500923	26	2984	306	2572			0	NA	NA	a	t	5888	-4.381	1.18e-05	--
CYB5AP5	134068	downstream	14:26543099	rs2207245	362	Degeneration of macula and posterior pole of retina	362.52	Exudative senile macular degeneration of retina	362	Other retinal disorders	C	0.460648	0.455502	0.819143	0.822442	0.28549	0.246729	0.00411443	0.000857976	28	2996	39	2860			0	NA	NA	t	c	5923	4.382	1.18e-05	++
PCBP3	0	In-gene	21:47335340	rs381083	250	Diabetes mellitus, Type 2	250.60	Diabetes mellitus type II [non-insulin dependent type] [NIDDM type] [adult-onset type] or unspecified type, not stated as uncontrolled, with neurological manifestations	250.2	Diabetes mellitus with hyperosmolarity	G	0.338624	0.335116	0.565032	0.263623	0.208292	0.0755199	0.00667393	0.000481626	48	2976	448	2451			0	NA	NA	t	g	5923	-4.38	1.18e-05	--
MIR1208	95532	upstream	8:129257965	rs4633023	285	Other and unspecified anemias	285.9	ANEMIA NOS	285.1	Acute posthemorrhagic anemia	G	0.175926	0.17644	0.29689	0.757418	0.0998102	0.234945	0.00293423	0.00126498	368	2656	45	2854			1	rs4518623	285-Other and unspecified anemias	a	g	5923	-4.381	1.18e-05	--
MIR146A	1887	downstream	5:159910471	rs10069300	780	General symptoms	780.2	Syncope and collapse	780.3	Convulsions	C	0.030897	0.035429	0.972821	0.970974	0.288025	0.345452	0.000731322	0.00494285	100	2910	61	2818			0	NA	NA	t	c	5889	-4.38	1.19e-05	--
ZNF804A	61827	downstream	2:185401265	rs17430153	724	Other and unspecified disorders of back	724.02	Spinal stenosis of lumbar region	724.3	SCIATICA	C	0.246362	0.252252	0.351179	1.20691	0.127604	0.349981	0.0059214	0.00056371	154	2870	17	2869			2	rs4399684,rs55732877	724-Other and unspecified disorders of back	a	c	5910	4.378	1.2e-05	++
ARHGAP31	0	In-gene	3:119118860	rs116177831	285	Other and unspecified anemias	285.9	ANEMIA NOS	285.2	Anemia of chronic disease	T	0.058551	0.06608	0.49692	0.848564	0.149146	0.297336	0.000862944	0.00431869	368	2655	52	2846			6	rs115630304,rs17281626,rs17281633,rs6789753,rs75203710,rs79327544	791-Nonspecific findings on examination of urine,285-Other and unspecified anemias	a	t	5921	-4.377	1.2e-05	--
MTRR	0	In-gene	5:7876288	rs326121	296	Bipolar	296.80	BIPOLAR DISORDER NOS	296	Episodic mood disorders	C	0.260582	0.248706	1.04266	0.857428	0.294055	0.325223	0.000391437	0.00837839	25	2999	21	2878			0	NA	NA	t	c	5923	4.378	1.2e-05	++
PRELID1P1	275	downstream	6:126964510	rs4273712	250	Diabetes mellitus, Type 1	250.01	type I diabetes mellitus [insulin dependent type] [IDDM] [juvenile type], not stated as uncontrolled, without mention of complication	250.2	Diabetes mellitus with hyperosmolarity	G	0.266865	0.267678	0.897093	0.265029	0.309481	0.0803696	0.00374707	0.000975051	22	3002	448	2451	Intracranial_volume,Subcortical_brain_region_volumes,Type_2_diabetes	Height,Intracranial volume	0	NA	NA	a	g	5923	4.378	1.2e-05	++
MTCO3P1	14042	downstream	6:32659878	rs9275224	714	Rheumatoid arthritis and other inflammatory polyarthropathies	714.0	Rheumatoid arthritis	714	Rheumatoid arthritis and other inflammatory polyarthropathies	G	0.488922	0.497585	-0.689813	-0.447646	0.1984	0.165389	0.000507295	0.00679705	60	2964	81	2818	IgA_nephropathy	Alopecia areata,Height,IgA nephropathy,Joint damage severity in rheumatoid arthritis,Rheumatoid arthritis,Rheumatoid arthritis (ACPA-positive),Spontaneous resolution of hepatitis C virus (HCV),Systemic sclerosis,Total cholesterol	6	rs9275390,rs9275424,rs116773600,rs9275371,rs9275393,rs9275407	714-Rheumatoid arthritis and other inflammatory polyarthropathies	a	g	5923	4.378	1.2e-05	++
LOC100287944,RFX4	0	In-gene	12:107113769	rs17038732	441	Aortic aneurysm and dissection	441.7	Thoracoabdominal aortic aneurysm, without mention of rupture	441.2	THORACIC AORTIC ANEURYSM	G	0.018194	0.019158	1.78305	1.60578	0.529443	0.570616	0.000757737	0.00489105	19	3004	31	2866			0	NA	NA	a	g	5920	-4.375	1.21e-05	--
TLR6	0	In-gene	4:38852689	rs185287011	482	Other bacterial pneumonia	482.9	BACTERIAL PNEUMONIA NOS	482	Other bacterial pneumonia	G	0.028118	0.028507	1.70967	1.57838	0.52235	0.542265	0.00106398	0.00360602	20	3003	19	2875			3	rs6833997,rs7665515,rs7681879	482-Other bacterial pneumonia	a	g	5917	-4.375	1.21e-05	--
USH1C	0	In-gene	11:17539212	rs10766408	724	Other and unspecified disorders of back	724.4	Thoracic or lumbosacral neuritis or radiculitis, unspecified	724	Other and unspecified disorders of back	C	0.377645	0.384098	0.438697	0.253807	0.13882	0.0839344	0.00157674	0.00249556	110	2914	338	2561			0	NA	NA	t	c	5923	-4.374	1.22e-05	--
RNU7-51P	224426	upstream	14:83739407	rs1457020	789	Other symptoms involving abdomen and pelvis	789.01	Abdominal pain, right upper quadrant	789.0	Abdominal pain	C	0.274636	0.28734	0.617287	0.289649	0.227202	0.0832711	0.00658958	0.000504439	43	2981	375	2524			0	NA	NA	t	c	5923	-4.375	1.22e-05	--
CYCSP20	11561	downstream	7:128746005	rs6467230	530	Diseases of esophagus	530.11	REFLUX ESOPHAGITIS	530	Diseases of esophagus	C	0.053262	0.054847	0.687192	0.870011	0.226735	0.275592	0.00243894	0.00159463	126	2878	62	2837			0	NA	NA	t	c	5903	4.374	1.22e-05	++
ANK3	0	In-gene	10:62021146	rs72820489	789	Other symptoms involving abdomen and pelvis	789.04	Abdominal pain, left lower quadrant	789.0	Abdominal pain	G	0.025959	0.015283	1.56114	0.777366	0.514664	0.246563	0.00241888	0.00161707	23	3001	374	2505			9	rs16914671,rs72820490,rs17232638,rs72820491,rs72820497,rs72820501,rs72822204,rs72820502,rs72820495	789-Other symptoms involving abdomen and pelvis,785-Symptoms involving cardiovascular system	a	g	5903	4.373	1.23e-05	++
PRMT8	0	In-gene	12:3640748	rs10848873	362	Other retinal disorders	362.01	Background diabetic retinopathy	362.2	Other proliferative retinopathy	G	0.036872	0.037772	1.20266	1.06603	0.379842	0.353564	0.00154435	0.00256903	36	2988	55	2844			1	rs13328987	729-Other disorders of soft tissues	a	g	5923	4.372	1.23e-05	++
LOC100533628	320857	downstream	14:41444755	rs8017390	362	Other retinal disorders	362.10	Background retinopathy, unspecified	362.3	Retinal vascular occlusion	G	0.093254	0.097447	1.27387	1.12436	0.474963	0.320205	0.00731753	0.000445798	11	3013	25	2874			1	rs1779599	362-Other retinal disorders	a	g	5923	4.373	1.23e-05	++
LOC100996324	12008	upstream	18:12761428	rs11660242	585	Chronic kidney disease (CKD)	585.3	Chronic kidney disease, Stage III (moderate)	585	Chronic kidney disease (CKD)	C	0.434315	0.420498	-0.258771	-0.403046	0.0835459	0.130573	0.0019526	0.00202365	384	2638	141	2752			1	rs2105665	585-Chronic kidney disease (CKD)	a	c	5915	4.373	1.23e-05	++
DAB1	0	In-gene	1:57583906	rs17420181	729	Other disorders of soft tissues	729.81	Swelling of limb	729	Other disorders of soft tissues	C	0.048938	0.048465	1.49858	0.60835	0.522636	0.18319	0.00413926	0.00089741	15	2999	245	2654			0	NA	NA	t	c	5913	-4.372	1.23e-05	--
IL1RL1	0	In-gene	2:102960824	rs2160203	787	Symptoms involving digestive system	787.91	Diarrhea	787.9	Other symptoms involving digestive system	G	0.242725	0.237591	0.479168	0.502376	0.154347	0.163176	0.00190611	0.00207874	105	2919	94	2787			0	NA	NA	a	g	5905	4.372	1.23e-05	++
TLR6	0	In-gene	4:38846274	rs73146558	482	Other bacterial pneumonia	482.9	BACTERIAL PNEUMONIA NOS	482	Other bacterial pneumonia	G	0.028118	0.028171	1.702	1.59291	0.521938	0.545724	0.00111052	0.00351277	20	3003	19	2874			7	rs185287011,rs6833997,rs6848545,rs7665515,rs7681879,rs7685852,rs80230721	482-Other bacterial pneumonia	a	g	5916	4.372	1.23e-05	++
TLR6	0	In-gene	4:38846293	rs80230721	482	Other bacterial pneumonia	482.9	BACTERIAL PNEUMONIA NOS	482	Other bacterial pneumonia	G	0.028118	0.028171	1.702	1.59291	0.521938	0.545724	0.00111052	0.00351277	20	3003	19	2874			6	rs185287011,rs6833997,rs6848545,rs7665515,rs7681879,rs7685852	482-Other bacterial pneumonia	a	g	5916	4.372	1.23e-05	++
FAM205B	39731	downstream	9:34790532	rs12378570	584	Acute renal failure	584.9	ACUTE RENAL FAILURE NOS	584	Acute renal failure	C	0.361635	0.363354	0.673726	0.422879	0.192894	0.157637	0.00047812	0.00730505	57	2964	85	2813			8	rs10814152,rs2381174,rs277565,rs10758274,rs1411209,rs7868514,rs10758275,rs10758276	584-Acute renal failure,780-General symptoms,780-Altered mental status	t	c	5919	4.372	1.23e-05	++
KRTAP5-3	55	upstream	11:1629747	rs7108647	496	Chronic airway obstruction, not elsewhere classified	496	Chronic airway obstruction, not elsewhere classified	496	Chronic airway obstruction, not elsewhere classified	C	0.07539	0.074671	0.447817	0.69225	0.137485	0.23714	0.0011251	0.0035098	371	2640	80	2806			0	NA	NA	t	c	5897	4.37	1.24e-05	++
TNFSF4	0	In-gene	1:173163357	rs10798264	453	Pulmonary embolus and DVT	453.8	Embolism and thrombosis of other specified veins	453.1	Thrombophlebitis migrans	G	0.254386	0.242713	1.28299	1.37101	0.433119	0.425622	0.00305437	0.00127661	11	3010	12	2870		Narcolepsy (non-HLA narcolepsy)	3	rs10912560,rs10912561,rs7518129	453-Pulmonary embolus and DVT,564-Functional digestive disorders, not elsewhere classified,820-Fracture of neck of femur	a	g	5903	-4.37	1.24e-05	--
TNFSF4	0	In-gene	1:173164565	rs10912561	453	Pulmonary embolus and DVT	453.8	Embolism and thrombosis of other specified veins	453.1	Thrombophlebitis migrans	C	0.254299	0.242981	1.28503	1.37092	0.433012	0.426072	0.00300084	0.00129275	11	3013	12	2873		Narcolepsy (non-HLA narcolepsy)	0	NA	NA	t	c	5909	-4.371	1.24e-05	--
E2F3	0	In-gene	6:20462138	rs6938550	584	Acute renal failure	584.9	ACUTE RENAL FAILURE NOS	584	Acute renal failure	G	0.085979	0.091066	0.910607	0.605145	0.260017	0.226618	0.000461586	0.00757759	57	2967	85	2814			0	NA	NA	a	g	5923	4.371	1.24e-05	++
PITPNM2	0	In-gene	12:123469141	rs1568918	162	Malignant neoplasm of trachea, bronchus, and lung	162.9	Malignant neoplasm of bronchus and lung, unspecified	162	Malignant neoplasm of trachea, bronchus, and lung	C	0.034356	0.032409	1.3521	1.16808	0.460007	0.360391	0.00328955	0.00119048	27	2971	49	2836			9	rs4148859,rs7967118,rs4148857,rs4759362,rs74954864,rs75338281,rs77193970,rs78351440,rs4148858	162-Malignant neoplasm of trachea, bronchus, and lung	t	c	5883	-4.368	1.25e-05	--
MAPKAPK2	0	In-gene	1:206863253	rs57653583	790	Nonspecific findings on examination of blood	790.29	Other abnormal glucose	790.92	Abnormal coagulation profile	G	0.010916	0.012107	2.12004	2.37942	0.652148	0.813992	0.00115056	0.00346517	20	3003	11	2880			6	rs17014461,rs61434251,rs6680408,rs74147158,rs74147685,rs9659509	790-Nonspecific findings on examination of blood	a	g	5914	-4.368	1.25e-05	--
MAPKAPK2	0	In-gene	1:206875776	rs17014461	790	Nonspecific findings on examination of blood	790.29	Other abnormal glucose	790.92	Abnormal coagulation profile	G	0.010916	0.012107	2.12004	2.37942	0.652148	0.813992	0.00115056	0.00346517	20	3003	11	2880			2	rs6680408,rs74147685	790-Nonspecific findings on examination of blood	a	g	5914	4.368	1.25e-05	++
TLR6	0	In-gene	4:38846885	rs7685852	482	Other bacterial pneumonia	482.9	BACTERIAL PNEUMONIA NOS	482	Other bacterial pneumonia	G	0.028274	0.028171	1.69974	1.59291	0.521833	0.545724	0.00112501	0.00351277	20	3004	19	2874			5	rs185287011,rs6833997,rs6848545,rs7665515,rs7681879	482-Other bacterial pneumonia	a	g	5917	-4.37	1.25e-05	--
FAM205B	19444	downstream	9:34810819	rs1411209	584	Acute renal failure	584.9	ACUTE RENAL FAILURE NOS	584	Acute renal failure	G	0.361829	0.363229	0.672832	0.422992	0.192956	0.157633	0.000488517	0.00728793	57	2961	85	2814			9	rs277589,rs10814161,rs1411211,rs277565,rs277583,rs277586,rs61068549,rs2772542,rs72617339	780-General symptoms,780-Altered mental status,584-Acute renal failure	a	g	5917	4.369	1.25e-05	++
FLJ45743	0	In-gene	18:53697967	rs12957933	280	Iron deficiency anemias	280.8	Other specified iron deficiency anemias	280	Iron deficiency anemias	C	0.196293	0.194454	0.864009	0.710784	0.29996	0.215292	0.00397158	0.000961719	25	2996	56	2829			0	NA	NA	t	c	5906	-4.368	1.26e-05	--
TNFSF4	0	In-gene	1:173162439	rs10465507	453	Pulmonary embolus and DVT	453.8	Embolism and thrombosis of other specified veins	453.1	Thrombophlebitis migrans	C	0.25447	0.242892	1.28256	1.37098	0.433174	0.42587	0.00306797	0.00128532	11	3009	12	2872		Narcolepsy (non-HLA narcolepsy)	4	rs10798264,rs10912560,rs10912561,rs7518129	453-Pulmonary embolus and DVT,564-Functional digestive disorders, not elsewhere classified,820-Fracture of neck of femur	a	c	5904	-4.368	1.26e-05	--
RPL23AP12	89875	downstream	21:40409605	rs2836850	427	Paroxysmal tachycardia, unspecified	427.0	Paroxysmal supraventricular tachycardia	427.8	Other specified cardiac dysrhythmias	G	0.072586	0.070886	1.00459	1.08209	0.369996	0.312	0.00662453	0.000523852	30	2994	45	2854			0	NA	NA	a	g	5923	4.366	1.26e-05	++
GTDC2	0	In-gene	3:43139990	rs17470330	357	Inflammatory and toxic neuropathy	357.4	Polyneuropathy in other diseases classified elsewhere	357	Inflammatory and toxic neuropathy	C	0.031581	0.02932	1.46503	1.20881	0.423947	0.445706	0.000548868	0.00668546	33	2991	35	2864			0	NA	NA	t	c	5923	-4.367	1.26e-05	--
DOK6	0	In-gene	18:67511661	rs62092078	296	Bipolar	296.80	BIPOLAR DISORDER NOS	296.22	Major depressive disorder, single episode, moderate degree	G	0.027769	0.029258	1.5281	1.12836	0.508935	0.355508	0.00267729	0.0015039	25	2982	61	2810			9	rs11875291,rs62090785,rs62090786,rs62090787,rs62092081,rs6566445,rs7237309,rs74780047,rs949274	296-Episodic mood disorders,296-Bipolar	t	g	5878	4.366	1.27e-05	++
ARHGAP31	0	In-gene	3:119121679	rs75203710	285	Other and unspecified anemias	285.9	ANEMIA NOS	285.2	Anemia of chronic disease	C	0.058697	0.06608	0.49417	0.848564	0.149111	0.297336	0.000919349	0.00431869	368	2656	52	2846			6	rs115630304,rs17281626,rs17281633,rs6789753,rs76407191,rs79327544	791-Nonspecific findings on examination of urine,285-Other and unspecified anemias	t	c	5922	4.365	1.27e-05	++
TLR6	0	In-gene	4:38850710	rs6848545	482	Other bacterial pneumonia	482.9	BACTERIAL PNEUMONIA NOS	482	Other bacterial pneumonia	G	0.028118	0.028507	1.70113	1.57838	0.521763	0.542265	0.00111278	0.00360602	20	3003	19	2875			4	rs185287011,rs6833997,rs7665515,rs7681879	482-Other bacterial pneumonia	a	g	5917	4.366	1.27e-05	++
FAM205B	13403	upstream	9:34851985	rs2062670	584	Acute renal failure	584.9	ACUTE RENAL FAILURE NOS	584	Acute renal failure	C	0.342952	0.340242	0.648748	0.452022	0.193013	0.161044	0.000776126	0.00500322	57	2958	85	2810			0	NA	NA	t	c	5910	-4.365	1.27e-05	--
FLJ42102	28442	downstream	11:71088349	rs1792261	715	Osteoarthrosis and allied disorders	715.15	Osteoarthrosis, localized, primary, involving pelvic region and thigh	715	Osteoarthrosis and allied disorders	C	0.247932	0.242309	0.750208	0.343264	0.277896	0.0986605	0.00694221	0.000502822	26	2997	307	2586			9	rs1621818,rs1626891,rs1660837,rs1660838,rs1660849,rs1660850,rs1792255,rs1792258,rs2511276	715-Osteoarthrosis and allied disorders	t	c	5916	4.363	1.28e-05	++
FPR3	0	In-gene	19:52299885	rs4802867	366	Cataract	366.53	After-cataract, obscuring vision	366	Cataract	G	0.335483	0.345809	1.06043	0.444596	0.390606	0.128351	0.00663092	0.000532373	14	3010	150	2749			0	NA	NA	a	g	5923	-4.363	1.28e-05	--
SPAG17	156126	upstream	1:118883973	rs12735613	162	Malignant neoplasm of trachea, bronchus, and lung	162.9	Malignant neoplasm of bronchus and lung, unspecified	162	Malignant neoplasm of trachea, bronchus, and lung	G	0.231845	0.239717	1.00706	0.574817	0.286148	0.217326	0.000432587	0.0081702	28	2974	50	2843	Height	Height	0	NA	NA	a	g	5895	-4.364	1.28e-05	--
TNFSF4	0	In-gene	1:173163357	rs10798264	453	Pulmonary embolus and DVT	453.8	Embolism and thrombosis of other specified veins	453	Other venous embolism and thrombosis	G	0.254386	0.242713	1.28299	0.611111	0.433119	0.190315	0.00305437	0.00132249	11	3010	63	2819		Narcolepsy (non-HLA narcolepsy)	3	rs10912560,rs10912561,rs7518129	453-Pulmonary embolus and DVT,564-Functional digestive disorders, not elsewhere classified,820-Fracture of neck of femur	a	g	5903	-4.363	1.28e-05	--
NMB	0	In-gene	15:85198606	rs17598561	786	Symptoms involving respiratory system and other chest symptoms	786.59	CHEST PAIN NEC	786.0	Dyspnea and respiratory abnormalities	C	0.062335	0.064209	0.745	0.435361	0.217093	0.159503	0.00059978	0.00634333	113	2911	275	2614			0	NA	NA	t	c	5913	-4.362	1.29e-05	--
TNFSF4	0	In-gene	1:173164565	rs10912561	453	Pulmonary embolus and DVT	453.8	Embolism and thrombosis of other specified veins	453	Other venous embolism and thrombosis	C	0.254299	0.242981	1.28503	0.610125	0.433012	0.190421	0.00300084	0.00135497	11	3013	63	2822		Narcolepsy (non-HLA narcolepsy)	0	NA	NA	t	c	5909	-4.362	1.29e-05	--
FLJ42102	28993	downstream	11:71087798	rs1660888	715	Osteoarthrosis and allied disorders	715.15	Osteoarthrosis, localized, primary, involving pelvic region and thigh	715	Osteoarthrosis and allied disorders	T	0.248593	0.242823	0.745536	0.344107	0.277763	0.0985454	0.00727311	0.000479671	26	2995	306	2585			9	rs1621818,rs1626891,rs1660837,rs1660838,rs1660849,rs1792255,rs1792258,rs1792261,rs2511276	715-Osteoarthrosis and allied disorders	a	t	5912	4.36	1.3e-05	++
TNFSF4	0	In-gene	1:173162439	rs10465507	453	Pulmonary embolus and DVT	453.8	Embolism and thrombosis of other specified veins	453	Other venous embolism and thrombosis	C	0.25447	0.242892	1.28256	0.610493	0.433174	0.19038	0.00306797	0.00134265	11	3009	63	2821		Narcolepsy (non-HLA narcolepsy)	4	rs10798264,rs10912560,rs10912561,rs7518129	453-Pulmonary embolus and DVT,564-Functional digestive disorders, not elsewhere classified,820-Fracture of neck of femur	a	c	5904	-4.359	1.31e-05	--
MTCO3P1	3344	downstream	6:32670576	rs9275424	714	Rheumatoid arthritis and other inflammatory polyarthropathies	714.0	Rheumatoid arthritis	714	Rheumatoid arthritis and other inflammatory polyarthropathies	G	0.238591	0.255433	0.551276	0.553117	0.193849	0.166384	0.00445739	0.000886282	60	2964	81	2818		IgA nephropathy,LDL cholesterol,Primary biliary cirrhosis,Rheumatoid arthritis,Total cholesterol	7	rs114084573,rs114208743,rs115083834,rs9275439,rs9275582,rs9275428,rs115724353	714-Rheumatoid arthritis and other inflammatory polyarthropathies	a	g	5923	4.358	1.31e-05	++
PCDH9	0	In-gene	13:66919913	rs17501421	427	Atrial fibrillation and flutter	427.31	ATRIAL FIBRILLATION	427.2	Paroxysmal tachycardia, unspecified	G	0.063988	0.070197	0.47566	0.603861	0.149007	0.203744	0.00141192	0.00303849	350	2674	174	2725			0	NA	NA	a	g	5923	-4.354	1.33e-05	--
CTIF	0	In-gene	18:46312580	rs4561537	571	Chronic liver disease and cirrhosis	571.8	Other chronic nonalcoholic liver disease	571	Chronic liver disease and cirrhosis	G	0.087136	0.087789	0.754164	0.861138	0.234239	0.293259	0.00128356	0.00332001	81	2943	45	2854			0	NA	NA	a	g	5923	-4.355	1.33e-05	--
MAPKAPK2	9201	downstream	1:206849163	rs17014123	790	Nonspecific findings on examination of blood	790.29	Other abnormal glucose	790.92	Abnormal coagulation profile	G	0.011078	0.012288	2.11669	2.36874	0.65232	0.813771	0.00117503	0.00360479	20	3004	11	2878			9	rs17014160,rs17014165,rs17014176,rs17838274,rs57653583,rs58118599,rs61434251,rs7531969,rs77133925	790-Nonspecific findings on examination of blood	a	g	5913	-4.355	1.33e-05	--
MAPKAPK2	9153	downstream	1:206849211	rs77133925	790	Nonspecific findings on examination of blood	790.29	Other abnormal glucose	790.92	Abnormal coagulation profile	G	0.011078	0.012288	2.11669	2.36874	0.65232	0.813771	0.00117503	0.00360479	20	3004	11	2878			9	rs17014160,rs17014165,rs17014176,rs17838274,rs57653583,rs58118599,rs61434251,rs74147158,rs7531969	790-Nonspecific findings on examination of blood	a	g	5913	-4.355	1.33e-05	--
MAPKAPK2	2564	downstream	1:206855800	rs17014160	790	Nonspecific findings on examination of blood	790.29	Other abnormal glucose	790.92	Abnormal coagulation profile	G	0.011078	0.012288	2.11669	2.36874	0.65232	0.813771	0.00117503	0.00360479	20	3004	11	2878			9	rs17014165,rs17014176,rs17014461,rs17838274,rs57653583,rs61434251,rs74147158,rs74147685,rs9659509	790-Nonspecific findings on examination of blood	a	g	5913	-4.355	1.33e-05	--
MAPKAPK2	1878	downstream	1:206856486	rs17014165	790	Nonspecific findings on examination of blood	790.29	Other abnormal glucose	790.92	Abnormal coagulation profile	C	0.011078	0.012288	2.11669	2.36874	0.65232	0.813771	0.00117503	0.00360479	20	3004	11	2878			9	rs17014176,rs17014461,rs17838274,rs57653583,rs61434251,rs6680408,rs74147158,rs74147685,rs9659509	790-Nonspecific findings on examination of blood	t	c	5913	-4.355	1.33e-05	--
MAPKAPK2	1448	downstream	1:206856916	rs17838274	790	Nonspecific findings on examination of blood	790.29	Other abnormal glucose	790.92	Abnormal coagulation profile	C	0.011078	0.012288	2.11669	2.36874	0.65232	0.813771	0.00117503	0.00360479	20	3004	11	2878			7	rs17014461,rs57653583,rs61434251,rs6680408,rs74147158,rs74147685,rs9659509	790-Nonspecific findings on examination of blood	t	c	5913	-4.355	1.33e-05	--
FAIM3	174	upstream	1:207095551	rs17017836	333	Other extrapyramidal disease and abnormal movement disorders	333.1	Essential and other specified forms of tremor	333	Other extrapyramidal disease and abnormal movement disorders	C	0.022817	0.024166	1.68239	1.62362	0.51127	0.567057	0.000999709	0.0041934	26	2998	22	2854			2	rs908701,rs6700889	333-Other extrapyramidal disease and abnormal movement disorders	t	c	5900	-4.355	1.33e-05	--
MAPKAPK2	0	In-gene	1:206889548	rs6680408	790	Nonspecific findings on examination of blood	790.29	Other abnormal glucose	790.92	Abnormal coagulation profile	G	0.011243	0.012271	2.0669	2.37566	0.639123	0.813914	0.00122084	0.00351371	20	3004	11	2882			0	NA	NA	a	g	5917	4.353	1.34e-05	++
LOC100049717	340533	downstream	9:11946789	chr9:11946789:D	786	Symptoms involving respiratory system and other chest symptoms	786.9	Other symptoms involving respiratory system and chest	786.5	Chest pain	C	0.028652	0.027979	1.63619	0.594432	0.536863	0.191112	0.00230618	0.00186847	16	3003	433	2462			0	NA	NA	ctt	c	5914	4.354	1.34e-05	++
ANK3	0	In-gene	10:62030396	rs72820495	785	Symptoms involving cardiovascular system	785.9	Other symptoms involving cardiovascular system	785.5	Shock without mention of trauma	T	0.024826	0.014772	1.66941	1.8597	0.561109	0.58458	0.00292799	0.00146636	22	2999	15	2862			5	rs17807007,rs72820497,rs72820501,rs72822204,rs72820502	789-Other symptoms involving abdomen and pelvis,785-Symptoms involving cardiovascular system	a	t	5898	4.351	1.35e-05	++
C14orf64	37493	upstream	14:98481953	rs67872822	780	General symptoms	780.93	MEMORY LOSS	780.7	Malaise and fatigue	G	0.098344	0.092478	0.795833	0.473606	0.296614	0.136105	0.00729533	0.000501963	39	2981	289	2609			5	rs61007118,rs67195481,rs4905638,rs72702287,rs72704107	780-General symptoms,780-Altered mental status	c	g	5918	4.352	1.35e-05	++
POGLUT1	0	In-gene	3:119205217	rs17203139	285	Other and unspecified anemias	285.9	ANEMIA NOS	285.2	Anemia of chronic disease	G	0.058697	0.066057	0.489032	0.849253	0.148424	0.297355	0.000984803	0.00428985	368	2656	52	2847			6	rs1797839,rs115431061,rs115511641,rs116242422,rs77922702,rs116524207	789-Other symptoms involving abdomen and pelvis,285-Other and unspecified anemias,791-Nonspecific findings on examination of urine	t	g	5923	4.352	1.35e-05	++
WDR11	67384	upstream	10:122736421	rs4752487	493	Asthma	493.20	Chronic obstructive asthma, without mention of status asthmaticus	493	Asthma	C	0.063492	0.059676	1.76025	0.664971	0.50292	0.25144	0.000465152	0.00817747	12	3012	90	2809			0	NA	NA	t	c	5923	-4.351	1.36e-05	--
FLJ42102	32744	downstream	11:71084047	rs877246	715	Osteoarthrosis and allied disorders	715.15	Osteoarthrosis, localized, primary, involving pelvic region and thigh	715	Osteoarthrosis and allied disorders	G	0.247684	0.242566	0.751172	0.341115	0.278208	0.0985639	0.00693311	0.000538475	26	2996	307	2585			9	rs1372109,rs1626891,rs1660837,rs1660838,rs1660881,rs1660888,rs1792255,rs1792258,rs1792261	715-Osteoarthrosis and allied disorders	a	g	5914	-4.35	1.36e-05	--
FLJ42102	32512	downstream	11:71084279	rs1372109	715	Osteoarthrosis and allied disorders	715.15	Osteoarthrosis, localized, primary, involving pelvic region and thigh	715	Osteoarthrosis and allied disorders	G	0.247684	0.242566	0.751172	0.341115	0.278208	0.0985639	0.00693311	0.000538475	26	2996	307	2585			9	rs1621818,rs1626891,rs1660837,rs1660838,rs1660881,rs1660888,rs1792255,rs1792258,rs1792261	715-Osteoarthrosis and allied disorders	a	g	5914	-4.35	1.36e-05	--
MAPKAPK2	0	In-gene	1:206867202	rs61434251	790	Nonspecific findings on examination of blood	790.29	Other abnormal glucose	790.92	Abnormal coagulation profile	C	0.011082	0.012452	2.10995	2.3733	0.652367	0.814	0.0012194	0.00355001	20	3003	11	2880			5	rs17014461,rs6680408,rs74147158,rs74147685,rs9659509	790-Nonspecific findings on examination of blood	t	c	5914	-4.351	1.36e-05	--
MAPKAPK2	0	In-gene	1:206868004	rs74147158	790	Nonspecific findings on examination of blood	790.29	Other abnormal glucose	790.92	Abnormal coagulation profile	G	0.011082	0.012452	2.10995	2.3733	0.652367	0.814	0.0012194	0.00355001	20	3003	11	2880			4	rs17014461,rs6680408,rs74147685,rs9659509	790-Nonspecific findings on examination of blood	a	g	5914	4.351	1.36e-05	++
MAPKAPK2	0	In-gene	1:206870456	rs9659509	790	Nonspecific findings on examination of blood	790.29	Other abnormal glucose	790.92	Abnormal coagulation profile	G	0.011082	0.012452	2.10995	2.3733	0.652367	0.814	0.0012194	0.00355001	20	3003	11	2880			3	rs17014461,rs6680408,rs74147685	790-Nonspecific findings on examination of blood	a	g	5914	4.351	1.36e-05	++
MAPKAPK2	0	In-gene	1:206882609	rs74147685	790	Nonspecific findings on examination of blood	790.29	Other abnormal glucose	790.92	Abnormal coagulation profile	T	0.011082	0.012448	2.10995	2.37354	0.652367	0.814008	0.0012194	0.00354696	20	3003	11	2881			1	rs6680408	790-Nonspecific findings on examination of blood	a	t	5915	-4.351	1.36e-05	--
MTCO3P1	2399	downstream	6:32671521	rs9275439	714	Rheumatoid arthritis and other inflammatory polyarthropathies	714.0	Rheumatoid arthritis	714	Rheumatoid arthritis and other inflammatory polyarthropathies	C	0.238426	0.255778	0.551783	0.549985	0.193807	0.166123	0.00441221	0.00093062	60	2964	81	2818		Joint damage severity in rheumatoid arthritis,LDL cholesterol,Primary biliary cirrhosis,Rheumatoid arthritis,Total cholesterol	7	rs114084573,rs114208743,rs115083834,rs116687380,rs9275582,rs9275595,rs115724353	714-Rheumatoid arthritis and other inflammatory polyarthropathies	t	c	5923	4.351	1.36e-05	++
RPL13AP25	347946	upstream	13:55363417	rs7323413	530	Diseases of esophagus	530.3	Stricture and stenosis of esophagus	530	Diseases of esophagus	C	0.021825	0.025354	1.84159	1.18623	0.6299	0.367858	0.0034599	0.00126104	15	3009	62	2837			0	NA	NA	a	c	5923	4.345	1.39e-05	++
MIR3142	3060	upstream	5:159904591	rs883518	780	General symptoms	780.2	Syncope and collapse	780.3	Convulsions	G	0.030721	0.036172	0.969186	0.957101	0.287661	0.345592	0.000753869	0.00561501	101	2910	61	2828			2	rs10069300,rs34552322	780-General symptoms,780-Altered mental status	a	g	5900	-4.345	1.39e-05	--
HLA-DQB1	17435	upstream	6:32651900	rs116697128	274	Gout	274.0	Gouty arthropathy	274	Gout	G	0.108732	0.117993	0.881096	0.780501	0.275584	0.26499	0.0013877	0.00322545	39	2973	44	2846		Rheumatoid arthritis,Total cholesterol	6	rs9275390,rs116773600,rs9275371,rs9275393,rs9275407,rs114098379	714-Rheumatoid arthritis and other inflammatory polyarthropathies,274-Gout	t	g	5902	4.345	1.39e-05	++
PP13004	6135	downstream	7:36112558	rs7785024	789	Other symptoms involving abdomen and pelvis	789.00	Abdominal pain, unspecified site	789.3	Abdominal or pelvic swelling, mass, or lump	G	0.115627	0.1114	0.445885	1.28323	0.157361	0.38688	0.00460396	0.000910286	169	2845	18	2868			0	NA	NA	c	g	5900	-4.345	1.39e-05	--
TRPA1	20077	upstream	8:73007895	rs7008847	338	Pain, not elsewhere classified	338.4	Chronic pain syndrome	338	Pain, not elsewhere classified	G	0.207507	0.218006	1.20685	0.490315	0.384792	0.163056	0.00171048	0.00263804	14	3010	101	2798			0	NA	NA	t	g	5923	4.345	1.39e-05	++
FLJ42102	32104	downstream	11:71084687	rs1660881	715	Osteoarthrosis and allied disorders	715.15	Osteoarthrosis, localized, primary, involving pelvic region and thigh	715	Osteoarthrosis and allied disorders	C	0.248016	0.242655	0.749673	0.340585	0.27815	0.0985773	0.00703443	0.000550293	26	2998	307	2586			9	rs1621818,rs1626891,rs1660837,rs1660838,rs1660888,rs1792255,rs1792258,rs1792261,rs2511276	715-Osteoarthrosis and allied disorders	t	c	5917	4.343	1.41e-05	++
FLJ42102	26474	downstream	11:71090317	rs1792258	715	Osteoarthrosis and allied disorders	715.15	Osteoarthrosis, localized, primary, involving pelvic region and thigh	715	Osteoarthrosis and allied disorders	G	0.248016	0.242655	0.749673	0.340585	0.27815	0.0985773	0.00703443	0.000550293	26	2998	307	2586			9	rs1621818,rs1626891,rs1660837,rs1660838,rs1660849,rs1660850,rs1790313,rs1792255,rs2511276	715-Osteoarthrosis and allied disorders	c	g	5917	4.343	1.41e-05	++
RPGRIP1L	0	In-gene	16:53687379	rs8056869	374	Other disorders of eyelids	374.87	Dermatochalasis	374	Other disorders of eyelids	G	0.124504	0.124698	0.982094	1.00317	0.350021	0.300242	0.00501898	0.00083417	20	3004	31	2868			1	rs1421092	374-Other disorders of eyelids	t	g	5923	-4.342	1.41e-05	--
ZFPM2	1022	upstream	8:106817788	rs16873753	788	Symptoms involving urinary system	788.21	Incomplete bladder emptying	788.6	Other abnormality of urination	C	0.025794	0.024146	1.55478	1.63917	0.576761	0.474709	0.00702405	0.000554391	21	3003	25	2874			0	NA	NA	t	c	5923	4.342	1.41e-05	++
PLK5	0	In-gene	19:1525307	rs2292449	296	Bipolar	296.80	BIPOLAR DISORDER NOS	296.22	Major depressive disorder, single episode, moderate degree	G	0.300926	0.300103	0.780178	0.637632	0.295425	0.18183	0.0082694	0.000453631	25	2999	66	2833			1	rs2292453	296-Episodic mood disorders,296-Bipolar	a	g	5923	-4.34	1.42e-05	--
SLC4A10	0	In-gene	2:162489191	rs1510094	241	Nontoxic nodular goiter	241.1	Nontoxic multinodular goiter	241	Nontoxic nodular goiter	G	0.170804	0.150914	1.15341	0.732927	0.367023	0.244626	0.00167454	0.0027345	15	3006	46	2853		Serum ratio of (2-aminobutyrate)/(cortisone)	0	NA	NA	a	g	5920	-4.342	1.42e-05	--
RPL23AP44	152895	downstream	5:120758647	rs6882369	787	Symptoms involving digestive system	787.1	Heartburn	787.0	Nausea and vomiting	G	0.116898	0.120904	1.25125	0.447461	0.393433	0.151386	0.00147109	0.00311906	16	3008	175	2724			3	rs11748934,rs13158170,rs13177339	787-Symptoms involving digestive system	a	g	5923	-4.34	1.42e-05	--
IL7R	0	In-gene	5:35878927	rs6451231	787	Symptoms involving digestive system	787.01	Nausea with vomiting	787.0	Nausea and vomiting	C	0.318452	0.314513	0.698009	0.317861	0.206724	0.115379	0.000734057	0.00587051	51	2973	175	2712			0	NA	NA	t	c	5911	-4.34	1.42e-05	--
LOC727930	123766	downstream	5:53982200	rs6874333	250	Diabetes mellitus, Type 2	250.62	Diabetes mellitus type II [non-insulin dependent type] [NIDDM type] [adult-onset type] or unspecified type, uncontrolled, with neurological manifestations	250.2	Diabetes mellitus with hyperosmolarity	C	0.043155	0.038488	1.47077	0.456855	0.429746	0.1687	0.000620682	0.00676714	23	3001	448	2449			0	NA	NA	a	c	5921	-4.34	1.42e-05	--
TRIM40	2944	downstream	6:30101565	rs115333019	611	Other disorders of breast	611.72	Lump or mass in breast	611	Other disorders of breast	G	0.013563	0.010697	2.03073	1.4202	0.656722	0.466339	0.00198669	0.00232351	23	3000	93	2805			8	rs114096058,rs114371874,rs115417950,rs115833233,rs116235170,rs114492840,rs115397923,rs116596081	611-Other disorders of breast	a	g	5921	4.34	1.42e-05	++
TRIM40	135	downstream	6:30104374	rs114096058	611	Other disorders of breast	611.72	Lump or mass in breast	611	Other disorders of breast	C	0.013563	0.010697	2.03073	1.4202	0.656722	0.466339	0.00198669	0.00232351	23	3000	93	2805			8	rs114371874,rs115417950,rs115833233,rs116235170,rs114492840,rs114536811,rs115397923,rs116596081	611-Other disorders of breast	t	c	5921	4.34	1.42e-05	++
TRIM40	0	In-gene	6:30116264	rs115833233	611	Other disorders of breast	611.72	Lump or mass in breast	611	Other disorders of breast	G	0.013558	0.010697	2.03082	1.4202	0.656726	0.466339	0.00198588	0.00232351	23	3001	93	2805			8	rs114371874,rs115417950,rs116235170,rs114492840,rs114509959,rs114536811,rs115397923,rs116596081	611-Other disorders of breast	c	g	5922	4.34	1.42e-05	++
TRIM40	446	upstream	6:30116957	rs116235170	611	Other disorders of breast	611.72	Lump or mass in breast	611	Other disorders of breast	G	0.013558	0.010697	2.03082	1.4202	0.656726	0.466339	0.00198588	0.00232351	23	3001	93	2805			8	rs114371874,rs115417950,rs114492840,rs114509959,rs114536811,rs115084590,rs115397923,rs116596081	611-Other disorders of breast	a	g	5922	4.34	1.42e-05	++
TRIM10	584	downstream	6:30119137	rs115417950	611	Other disorders of breast	611.72	Lump or mass in breast	611	Other disorders of breast	G	0.013558	0.010697	2.03082	1.4202	0.656726	0.466339	0.00198588	0.00232351	23	3001	93	2805			9	rs114371874,rs116113631,rs114405037,rs114492840,rs114509959,rs114536811,rs115084590,rs115397923,rs116596081	611-Other disorders of breast	a	g	5922	-4.34	1.42e-05	--
TRIM10	524	downstream	6:30119197	rs114371874	611	Other disorders of breast	611.72	Lump or mass in breast	611	Other disorders of breast	T	0.013558	0.010697	2.03082	1.4202	0.656726	0.466339	0.00198588	0.00232351	23	3001	93	2805			9	rs116113631,rs114405037,rs114492840,rs114509959,rs114536811,rs115084590,rs115397923,rs116596081,rs116683792	611-Other disorders of breast	a	t	5922	-4.34	1.42e-05	--
ATE1	0	In-gene	10:123670505	rs148095496	362	Other retinal disorders	362.83	RETINAL EDEMA	362.3	Retinal vascular occlusion	G	0.012641	0.014604	1.57641	2.00345	0.606122	0.565323	0.0093003	0.000394243	23	2983	25	2851			0	NA	NA	a	g	5882	-4.337	1.44e-05	--
FLJ42102	37102	downstream	11:71079689	rs1660872	715	Osteoarthrosis and allied disorders	715.15	Osteoarthrosis, localized, primary, involving pelvic region and thigh	715	Osteoarthrosis and allied disorders	C	0.247849	0.24301	0.751137	0.339447	0.278241	0.0985664	0.00694251	0.000573507	26	2996	307	2590			9	rs1372109,rs1660837,rs1660838,rs1660881,rs1660888,rs1792255,rs1792258,rs1792261,rs877246	715-Osteoarthrosis and allied disorders	t	c	5919	-4.338	1.44e-05	--
MAPKAPK2	10757	downstream	1:206847607	rs55830990	790	Nonspecific findings on examination of blood	790.29	Other abnormal glucose	790.92	Abnormal coagulation profile	G	0.011243	0.012634	2.10672	2.36273	0.652554	0.813798	0.00124473	0.00369211	20	3004	11	2878			9	rs17014119,rs17014123,rs17014160,rs17014165,rs17014176,rs58118599,rs6660379,rs7531969,rs77133925	790-Nonspecific findings on examination of blood	a	g	5913	-4.338	1.44e-05	--
MAPKAPK2	10229	downstream	1:206848135	rs6660379	790	Nonspecific findings on examination of blood	790.29	Other abnormal glucose	790.92	Abnormal coagulation profile	G	0.011243	0.012634	2.10672	2.36273	0.652554	0.813798	0.00124473	0.00369211	20	3004	11	2878			9	rs17014119,rs17014123,rs17014160,rs17014165,rs17014176,rs17838274,rs58118599,rs7531969,rs77133925	790-Nonspecific findings on examination of blood	a	g	5913	4.338	1.44e-05	++
MAPKAPK2	9459	downstream	1:206848905	rs17014119	790	Nonspecific findings on examination of blood	790.29	Other abnormal glucose	790.92	Abnormal coagulation profile	G	0.011243	0.012634	2.10672	2.36273	0.652554	0.813798	0.00124473	0.00369211	20	3004	11	2878			9	rs17014123,rs17014160,rs17014165,rs17014176,rs17838274,rs57653583,rs58118599,rs7531969,rs77133925	790-Nonspecific findings on examination of blood	t	g	5913	4.338	1.44e-05	++
MAPKAPK2	4450	downstream	1:206853914	rs58118599	790	Nonspecific findings on examination of blood	790.29	Other abnormal glucose	790.92	Abnormal coagulation profile	C	0.011243	0.012634	2.10672	2.36273	0.652554	0.813798	0.00124473	0.00369211	20	3004	11	2878			9	rs17014160,rs17014165,rs17014176,rs17014461,rs17838274,rs57653583,rs61434251,rs74147158,rs9659509	790-Nonspecific findings on examination of blood	a	c	5913	4.338	1.44e-05	++
ERRFI1	9390	downstream	1:8062388	rs11801326	333	Other extrapyramidal disease and abnormal movement disorders	333.1	Essential and other specified forms of tremor	333.1	Essential and other specified forms of tremor	C	0.427673	0.415313	0.8282	0.975591	0.289722	0.297422	0.00425516	0.00103748	26	2995	26	2867			4	rs12088110,rs6704330,rs72634228,rs9756	333-Other extrapyramidal disease and abnormal movement disorders	a	c	5914	-4.337	1.44e-05	--
CDC42EP5	4815	upstream	19:54989236	rs10425613	789	Other symptoms involving abdomen and pelvis	789.07	Abdominal pain, generalized	789.3	Abdominal or pelvic swelling, mass, or lump	C	0.090774	0.10952	0.989684	0.999723	0.281469	0.383552	0.000437861	0.0091477	46	2978	18	2881			0	NA	NA	t	c	5923	4.336	1.45e-05	++
FER1L4	0	In-gene	20:34152782	rs2277862	428	Heart failure	428.23	Systolic heart failure, acute on chronic	428	Heart failure	C	0.162037	0.143843	1.23929	0.452501	0.404873	0.147352	0.00220641	0.00213426	13	3011	161	2738	Cholesterol,_total	CEP250 trancript levels in human subcutaneous fat,CPNE1 trancript levels in human subcutaneous fat,ERGIC3 trancript levels in human subcutaneous fat,Height,LDL cholesterol,Primary sclerosing cholangitis and ulcerative colitis,Total cholesterol	0	NA	NA	t	c	5923	-4.336	1.45e-05	--
DYRK3	966	downstream	1:206807914	rs3813965	285	Other and unspecified anemias	285.8	Other specified anemias	285.1	Acute posthemorrhagic anemia	G	0.389054	0.37237	1.03745	0.704157	0.361537	0.215681	0.0041107	0.00109538	17	3007	45	2854		Serum ratio of (alpha-hydroxyisovalerate)/(succinylcarnitine)	5	rs17013271,rs6674327,rs10863766,rs4845123,rs7554274	285-Other and unspecified anemias	a	g	5923	-4.334	1.46e-05	--
PKIA	18639	upstream	8:79536140	rs73248004	788	Symptoms involving urinary system	788.43	Nocturia	788.3	Urinary incontinence	C	0.017526	0.011814	1.20497	1.19262	0.355424	0.436576	0.000698347	0.00629992	134	2890	90	2788			4	rs117964417,rs145652690,rs73248021,rs76599221	788-Symptoms involving urinary system	t	c	5902	-4.334	1.46e-05	--
PKIA	24680	upstream	8:79542181	rs73248021	788	Symptoms involving urinary system	788.43	Nocturia	788.3	Urinary incontinence	G	0.017373	0.011814	1.20518	1.19262	0.355434	0.436576	0.000697116	0.00629992	134	2888	90	2788			3	rs117964417,rs145652690,rs76599221	788-Symptoms involving urinary system	t	g	5900	4.335	1.46e-05	++
AKR1B1	45535	downstream	7:134081571	rs880458	785	Symptoms involving cardiovascular system	785.2	Undiagnosed cardiac murmurs	785.6	Enlargement of lymph nodes	G	0.258929	0.253018	1.3446	0.767645	0.438142	0.250995	0.00214878	0.0022252	11	3013	35	2864			0	NA	NA	a	g	5923	-4.332	1.47e-05	--
IL7R	0	In-gene	5:35868056	rs1494557	787	Symptoms involving digestive system	787.01	Nausea with vomiting	787.0	Nausea and vomiting	G	0.318438	0.314636	0.697396	0.317493	0.20686	0.115527	0.000748041	0.0059922	51	2970	175	2722			9	rs6451231,rs10063445,rs10074095,rs10941267,rs1494555,rs1494556,rs3777090,rs7716064,rs9292617	787-Symptoms involving digestive system	c	g	5918	-4.332	1.48e-05	--
LINC00426	0	In-gene	13:30935227	rs2185008	787	Symptoms involving digestive system	787.01	Nausea with vomiting	787.2	Dysphagia	G	0.371032	0.367713	-0.655742	-0.523207	0.238015	0.154956	0.00586833	0.000734146	51	2973	115	2784			0	NA	NA	a	g	5923	-4.331	1.49e-05	--
CD40	0	In-gene	20:44755111	rs3746821	790	Nonspecific findings on examination of blood	790.4	Nonspecific elevation of levels of transaminase or lactic acid dehydrogenase [LDH]	790.92	Abnormal coagulation profile	G	0.124379	0.111763	1.22988	1.28003	0.362807	0.469276	0.000699203	0.00637829	18	3001	11	2888		Kawasaki disease,Rheumatoid arthritis	6	rs12624690,rs16991114,rs2143698,rs2143699,rs35296663,rs3765456	790-Nonspecific findings on examination of blood	t	g	5918	-4.33	1.49e-05	--
HLA-DRA	0	In-gene	6:32409242	rs114632839	274	Gout	274.0	Gouty arthropathy	274	Gout	C	0.368796	0.391695	0.624603	0.769607	0.230353	0.224974	0.00669794	0.000624197	40	2982	44	2846		Advanced age-related macular degeneration (choroidal neovascularization) vs. no AMD,Multiple sclerosis,Rheumatoid arthritis,Rheumatoid arthritis (ACPA-positive),Type 1 diabetes, combined control dataset	0	NA	NA	a	c	5912	-4.33	1.49e-05	--
ERRFI1	8250	downstream	1:8063528	rs12088110	333	Other extrapyramidal disease and abnormal movement disorders	333.1	Essential and other specified forms of tremor	333.1	Essential and other specified forms of tremor	G	0.428169	0.416148	0.827197	0.972826	0.289746	0.297355	0.00430493	0.00106941	26	2995	26	2866			3	rs6704330,rs72634228,rs9756	333-Other extrapyramidal disease and abnormal movement disorders	a	g	5913	-4.329	1.5e-05	--
FAM205B	0	In-gene	9:34836496	rs950048	584	Acute renal failure	584.9	ACUTE RENAL FAILURE NOS	584	Acute renal failure	G	0.342332	0.339896	0.61293	0.475857	0.192866	0.161821	0.00148288	0.00327533	57	2962	84	2811			7	rs10814162,rs10814163,rs1566593,rs1811684,rs2062670,rs3739880,rs7030622	584-Acute renal failure	a	g	5914	-4.328	1.5e-05	--
DEAF1	0	In-gene	11:686798	rs7121608	518	Other diseases of lung	518.89	Other diseases of lung, not elsewhere classified	518	Other diseases of lung	G	0.112313	0.113928	0.825754	0.472717	0.264094	0.157982	0.00176751	0.00276951	45	2960	158	2721			3	rs7116631,rs7123677,rs7126455	518-Other diseases of lung	a	g	5884	-4.328	1.51e-05	--
C14orf64	34319	upstream	14:98478779	rs4900383	780	General symptoms	780.93	MEMORY LOSS	780.7	Malaise and fatigue	G	0.098344	0.091615	0.795833	0.470492	0.296614	0.136578	0.00729533	0.000571373	39	2981	289	2609			6	rs61007118,rs67195481,rs67872822,rs4905638,rs72702287,rs72704107	780-General symptoms,780-Altered mental status	c	g	5918	-4.327	1.51e-05	--
RNU6-34	94058	downstream	4:96979391	rs10026084	780	Convulsions	780.39	Other convulsions	780.7	Malaise and fatigue	G	0.442626	0.448086	0.793563	0.239979	0.22991	0.0902451	0.00055721	0.00783278	42	2982	289	2610		Serum ratio of (dodecanedioate)/(leucylleucine)	0	NA	NA	a	g	5923	-4.327	1.51e-05	--
IL7R	0	In-gene	5:35865999	rs6451227	787	Symptoms involving digestive system	787.01	Nausea with vomiting	787.0	Nausea and vomiting	C	0.320551	0.318025	0.685178	0.324392	0.206757	0.115802	0.000919947	0.00509036	51	2961	174	2722			9	rs1494557,rs10074095,rs10941267,rs1494556,rs3777090,rs6451228,rs6451230,rs7711202,rs7711268	787-Symptoms involving digestive system	t	c	5908	-4.327	1.51e-05	--
PKIA	18639	upstream	8:79536140	rs73248004	788	Symptoms involving urinary system	788.43	Nocturia	788.6	Other abnormality of urination	C	0.017526	0.011814	1.20497	1.75177	0.355424	0.643734	0.000698347	0.00650337	134	2890	25	2853			4	rs117964417,rs145652690,rs73248021,rs76599221	788-Symptoms involving urinary system	t	c	5902	-4.327	1.51e-05	--
PKIA	24680	upstream	8:79542181	rs73248021	788	Symptoms involving urinary system	788.43	Nocturia	788.6	Other abnormality of urination	G	0.017373	0.011814	1.20518	1.75177	0.355434	0.643734	0.000697116	0.00650337	134	2888	25	2853			3	rs117964417,rs145652690,rs76599221	788-Symptoms involving urinary system	t	g	5900	4.327	1.51e-05	++
CD40	0	In-gene	20:44756891	rs3765456	790	Nonspecific findings on examination of blood	790.4	Nonspecific elevation of levels of transaminase or lactic acid dehydrogenase [LDH]	790.92	Abnormal coagulation profile	G	0.124503	0.111765	1.22915	1.27857	0.362935	0.469211	0.000707398	0.00643151	18	3002	11	2879		Kawasaki disease	5	rs12624690,rs16991114,rs2143698,rs2143699,rs35296663	790-Nonspecific findings on examination of blood	a	g	5910	-4.326	1.52e-05	--
ETS1	0	In-gene	11:128440646	rs10790963	788	Symptoms involving urinary system	788.41	Urinary frequency	788.3	Urinary incontinence	G	0.482392	0.454953	-0.520823	-0.524204	0.182754	0.160268	0.00437377	0.00107243	67	2943	93	2804			7	rs10790964,rs10893889,rs11221364,rs67600467,rs67702756,rs7126621,rs7928282	788-Symptoms involving urinary system	a	g	5907	-4.325	1.53e-05	--
SCUBE3	0	In-gene	6:35205881	rs734538	250	Diabetes mellitus, Type 2	250.50	Diabetes mellitus type II [non-insulin dependent type] [NIDDM type] [adult-onset type] or unspecified type, not stated as uncontrolled, with ophthalmic manifestations	250	Diabetes mellitus	G	0.107639	0.11726	0.854311	1.10314	0.288953	0.348952	0.00311077	0.0015707	36	2988	20	2871			3	rs729925,rs763157,rs6919534	250-Diabetes mellitus,250-Diabetes mellitus, Type 2	a	g	5915	4.324	1.53e-05	++
PITPNC1	0	In-gene	17:65580271	rs2570054	724	Other and unspecified disorders of back	724.00	SPINAL STENOSIS NOS	724.3	SCIATICA	C	0.416832	0.406519	-1.9629	-1.41687	0.610792	0.489141	0.00131036	0.00377164	16	3008	17	2882			0	NA	NA	t	c	5923	-4.323	1.54e-05	--
LOC100996324	10556	upstream	18:12759976	rs12457255	585	Chronic kidney disease (CKD)	585.3	Chronic kidney disease, Stage III (moderate)	585	Chronic kidney disease (CKD)	C	0.434385	0.420021	-0.254811	-0.401994	0.0836145	0.131117	0.00230795	0.00217001	383	2627	140	2742			3	rs11660242,rs2105665,rs7232246	585-Chronic kidney disease (CKD)	a	c	5892	4.322	1.54e-05	++
PSORS1C3	0	In-gene	6:31142297	rs1265156	785	Symptoms involving cardiovascular system	785.9	Other symptoms involving cardiovascular system	785.1	Palpitations	C	0.330688	0.305105	-1.24359	-0.757571	0.447244	0.226839	0.00542633	0.000838741	22	3002	70	2829		Myasthenia gravis	0	NA	NA	a	c	5923	4.323	1.54e-05	++
FAT2	25405	upstream	5:150973909	rs17112081	724	Other and unspecified disorders of back	724.00	SPINAL STENOSIS NOS	724.3	SCIATICA	G	0.112	0.117454	1.1371	1.28043	0.42803	0.369818	0.00789367	0.000535557	15	2985	17	2882			0	NA	NA	a	g	5899	4.322	1.55e-05	++
U2SURP	20485	upstream	3:142800051	rs750870	715	Osteoarthrosis and allied disorders	715.96	Osteoarthrosis, unspecified whether generalized or localized, involving lower leg	715	Osteoarthrosis and allied disorders	C	0.234623	0.232666	-0.458509	-0.323257	0.146162	0.108885	0.00170688	0.00298967	182	2842	308	2591			0	NA	NA	t	c	5923	4.318	1.57e-05	++
MIR3142	6759	downstream	5:159894691	rs13157399	780	General symptoms	780.2	Syncope and collapse	780.3	Convulsions	C	0.030555	0.036147	0.962403	0.951954	0.287636	0.34542	0.000820132	0.00585251	103	2908	61	2830			7	rs10069300,rs13163395,rs13187195,rs34552322,rs36062005,rs67448030,rs883518	780-General symptoms,780-Altered mental status	t	c	5902	4.319	1.57e-05	++
ANK3	0	In-gene	10:62021593	rs16914671	789	Other symptoms involving abdomen and pelvis	789.04	Abdominal pain, left lower quadrant	789.0	Abdominal pain	C	0.026455	0.015647	1.55505	0.758075	0.514571	0.245706	0.00251091	0.0020335	23	3001	374	2502			9	rs72820490,rs17232638,rs17807007,rs72820491,rs72820497,rs72820501,rs72822204,rs72820502,rs72820495	789-Other symptoms involving abdomen and pelvis,785-Symptoms involving cardiovascular system	t	c	5900	4.318	1.58e-05	++
ANK3	0	In-gene	10:62022121	rs72820490	789	Other symptoms involving abdomen and pelvis	789.04	Abdominal pain, left lower quadrant	789.0	Abdominal pain	T	0.026455	0.015647	1.55505	0.758075	0.514571	0.245706	0.00251091	0.0020335	23	3001	374	2502			8	rs17232638,rs17807007,rs72820491,rs72820497,rs72820501,rs72822204,rs72820502,rs72820495	789-Other symptoms involving abdomen and pelvis,785-Symptoms involving cardiovascular system	a	t	5900	-4.318	1.58e-05	--
MAPKAPK2	4940	downstream	1:206853424	rs7531969	790	Nonspecific findings on examination of blood	790.29	Other abnormal glucose	790.92	Abnormal coagulation profile	G	0.011243	0.012807	2.10672	2.33844	0.652554	0.813523	0.00124473	0.00404725	20	3004	11	2878			9	rs17014160,rs17014165,rs17014176,rs17838274,rs57653583,rs58118599,rs61434251,rs74147158,rs9659509	790-Nonspecific findings on examination of blood	a	g	5913	4.318	1.58e-05	++
MAPKAPK2	1744	downstream	1:206856620	rs17014176	790	Nonspecific findings on examination of blood	790.29	Other abnormal glucose	790.92	Abnormal coagulation profile	G	0.011243	0.012807	2.10672	2.33844	0.652554	0.813523	0.00124473	0.00404725	20	3004	11	2878			8	rs17014461,rs17838274,rs57653583,rs61434251,rs6680408,rs74147158,rs74147685,rs9659509	790-Nonspecific findings on examination of blood	a	g	5913	4.318	1.58e-05	++
LOC100289346	2747	downstream	3:27741868	rs116471345	786	Symptoms involving respiratory system and other chest symptoms	786.3	Hemoptysis	786	Symptoms involving respiratory system and other chest symptoms	C	0.017224	0.013673	2.14826	1.05376	0.675456	0.360508	0.00147045	0.00346703	16	3003	145	2744			5	rs116818000,rs115788942,rs191510703,rs28588099,rs72904506	786-Symptoms involving respiratory system and other chest symptoms	t	c	5908	-4.318	1.58e-05	--
LOC100289346	1585	downstream	3:27743030	rs115788942	786	Symptoms involving respiratory system and other chest symptoms	786.3	Hemoptysis	786	Symptoms involving respiratory system and other chest symptoms	C	0.017224	0.013673	2.14826	1.05376	0.675456	0.360508	0.00147045	0.00346703	16	3003	145	2744			4	rs116818000,rs191510703,rs28588099,rs72904506	786-Symptoms involving respiratory system and other chest symptoms	t	c	5908	-4.318	1.58e-05	--
LOC100289346	0	In-gene	3:27745770	rs191510703	786	Symptoms involving respiratory system and other chest symptoms	786.3	Hemoptysis	786	Symptoms involving respiratory system and other chest symptoms	T	0.017224	0.013673	2.14826	1.05376	0.675456	0.360508	0.00147045	0.00346703	16	3003	145	2744			3	rs116818000,rs28588099,rs72904506	786-Symptoms involving respiratory system and other chest symptoms	a	t	5908	4.318	1.58e-05	++
RPS3AP5	313859	upstream	10:86634920	rs7091418	787	Symptoms involving digestive system	787.1	Heartburn	787.2	Dysphagia	G	0.063161	0.061745	1.42314	0.662518	0.433866	0.235008	0.00103758	0.00481538	16	3008	115	2784			0	NA	NA	a	g	5923	4.316	1.59e-05	++
MIR30D	47292	upstream	8:135864479	rs10112307	189	Malignant neoplasm of kidney and other and unspecified urinary organs	189.0	Malignant neoplasm of kidney, except pelvis	189.1	Malignant neoplasm of renal pelvis	G	0.339867	0.352127	0.866034	0.906439	0.313149	0.27103	0.00568234	0.000824531	21	2989	29	2862			3	rs10099283,rs7016743,rs7016774	189-Malignant neoplasm of kidney and other and unspecified urinary organs	a	g	5901	4.316	1.59e-05	++
MYT1L	331729	upstream	2:2666773	rs896227	340	MULTIPLE SCLEROSIS	340	MULTIPLE SCLEROSIS	340	MULTIPLE SCLEROSIS	G	0.160053	0.147465	1.14409	1.00402	0.41133	0.301768	0.0054118	0.000877476	13	3011	28	2871			0	NA	NA	a	g	5923	-4.315	1.6e-05	--
RPL23AP44	87087	downstream	5:120824455	rs13177339	787	Symptoms involving digestive system	787.1	Heartburn	787.0	Nausea and vomiting	C	0.114366	0.113165	1.14984	0.506609	0.413017	0.152457	0.00536919	0.000890647	16	3005	174	2720			1	rs13158170	787-Symptoms involving digestive system	t	c	5915	4.314	1.6e-05	++
LOC100289346	0	In-gene	3:27751264	rs28588099	786	Symptoms involving respiratory system and other chest symptoms	786.3	Hemoptysis	786	Symptoms involving respiratory system and other chest symptoms	C	0.017241	0.013687	2.14514	1.0529	0.67548	0.360505	0.00149457	0.00349318	16	3000	145	2741			2	rs116818000,rs72904506	786-Symptoms involving respiratory system and other chest symptoms	t	c	5902	-4.313	1.61e-05	--
FAM205B	26830	downstream	9:34803433	rs10758275	584	Acute renal failure	584.9	ACUTE RENAL FAILURE NOS	584	Acute renal failure	C	0.364404	0.364471	0.663509	0.419306	0.193316	0.157677	0.00059858	0.00783101	57	2963	85	2800			9	rs277589,rs10814161,rs1411211,rs277565,rs277586,rs61068549,rs1411209,rs2772542,rs10758276	780-General symptoms,780-Altered mental status,584-Acute renal failure	t	c	5905	-4.313	1.61e-05	--
FAM205B	26617	downstream	9:34803646	rs10758276	584	Acute renal failure	584.9	ACUTE RENAL FAILURE NOS	584	Acute renal failure	G	0.364404	0.364471	0.663509	0.419306	0.193316	0.157677	0.00059858	0.00783101	57	2963	85	2800			9	rs277589,rs10814161,rs1411211,rs277565,rs277583,rs277586,rs61068549,rs1411209,rs2772542	780-General symptoms,780-Altered mental status,584-Acute renal failure	a	g	5905	-4.313	1.61e-05	--
PARK7	12106	upstream	1:8057447	rs12087103	333	Other extrapyramidal disease and abnormal movement disorders	333.1	Essential and other specified forms of tremor	333.1	Essential and other specified forms of tremor	G	0.428904	0.417621	0.825312	0.966952	0.289559	0.297339	0.0043687	0.00114588	26	2984	26	2857			6	rs11801326,rs12088110,rs55662800,rs6704330,rs72634228,rs9756	333-Other extrapyramidal disease and abnormal movement disorders	a	g	5893	-4.312	1.62e-05	--
IL21	8487	upstream	4:123550698	rs4833838	250	Diabetes mellitus, Type 2	250.50	Diabetes mellitus type II [non-insulin dependent type] [NIDDM type] [adult-onset type] or unspecified type, not stated as uncontrolled, with ophthalmic manifestations	250.2	Diabetes mellitus with hyperosmolarity	G	0.034557	0.042084	1.20134	0.470333	0.37673	0.161788	0.00142831	0.00364796	36	2988	448	2451			0	NA	NA	a	g	5923	4.312	1.62e-05	++
RPL23AP44	86742	downstream	5:120824800	rs13158170	787	Symptoms involving digestive system	787.1	Heartburn	787.0	Nausea and vomiting	G	0.114366	0.113204	1.14984	0.50623	0.413017	0.152461	0.00536919	0.000898916	16	3005	174	2719			0	NA	NA	t	g	5914	-4.312	1.62e-05	--
QRSL1	0	In-gene	6:107099191	rs12333016	331	Other cerebral degenerations	331.0	ALZHEIMER'S DISEASE	331	Other cerebral degenerations	G	0.097884	0.098655	1.32633	1.0427	0.387171	0.391236	0.000613227	0.00769576	18	3006	21	2878			0	NA	NA	a	g	5923	4.312	1.62e-05	++
IGL	0	In-gene	22:22434891	rs7284771	782	Symptoms involving skin and other integumentary tissue	782.3	Edema	782.0	Disturbance of skin sensation	G	0.015656	0.017075	0.885949	1.58863	0.274797	0.553573	0.0012641	0.00410764	283	2719	28	2871			0	NA	NA	t	g	5901	-4.311	1.63e-05	--
MIR30D	49498	upstream	8:135866685	rs7016743	189	Malignant neoplasm of kidney and other and unspecified urinary organs	189.0	Malignant neoplasm of kidney, except pelvis	189.1	Malignant neoplasm of renal pelvis	G	0.340093	0.353144	0.866858	0.903854	0.313384	0.271051	0.00567275	0.000854118	21	2987	29	2865		Transmission distortion	1	rs7016774	189-Malignant neoplasm of kidney and other and unspecified urinary organs	a	g	5902	4.31	1.63e-05	++
SDK1	89396	upstream	7:4398027	rs4720253	251	Other disorders of pancreatic internal secretion	251.1	Other specified hypoglycemia	251	Other disorders of pancreatic internal secretion	C	0.173446	0.170231	0.633692	1.13799	0.209794	0.37022	0.00252322	0.0021133	78	2946	17	2882			0	NA	NA	t	c	5923	-4.309	1.64e-05	--
CD5	0	In-gene	11:60876301	rs616340	786	Symptoms involving respiratory system and other chest symptoms	786.50	CHEST PAIN NOS	786.5	Chest pain	G	0.391275	0.357564	0.23774	0.262203	0.0885038	0.0768023	0.00722672	0.00064017	292	2711	432	2450		Serum LA/PUFA	0	NA	NA	a	g	5885	-4.308	1.65e-05	--
MAGI3	0	In-gene	1:113974344	rs12071016	781	Symptoms involving nervous and musculoskeletal systems	781.2	Abnormality of gait	781.2	Abnormality of gait	G	0.201786	0.196292	0.700871	0.520305	0.213429	0.185763	0.00102396	0.00509583	53	2970	73	2813			0	NA	NA	a	g	5909	4.306	1.66e-05	++
DYRK3	1726	downstream	1:206807154	rs7553944	285	Other and unspecified anemias	285.8	Other specified anemias	285.1	Acute posthemorrhagic anemia	G	0.409722	0.386835	1.08721	0.683923	0.370083	0.216763	0.00330619	0.00160407	17	3007	45	2849			6	rs17013271,rs3813965,rs6674327,rs10863766,rs4845123,rs7554274	285-Other and unspecified anemias	c	g	5918	4.306	1.66e-05	++
MED12L,P2RY13	0	In-gene	3:151046308	rs1466684	788	Symptoms involving urinary system	788.41	Urinary frequency	788.4	Frequency of urination and polyuria	G	0.161706	0.177303	0.687578	0.576817	0.201219	0.216475	0.000632992	0.00770815	67	2957	60	2839			0	NA	NA	a	g	5923	4.306	1.66e-05	++
LOC100289346	15258	downstream	3:27729357	rs79924254	786	Symptoms involving respiratory system and other chest symptoms	786.3	Hemoptysis	786	Symptoms involving respiratory system and other chest symptoms	T	0.017544	0.013673	2.1369	1.05376	0.675048	0.360508	0.0015479	0.00346703	16	3005	145	2744			8	rs116818000,rs115788942,rs116471345,rs191510703,rs28588099,rs72904506,rs76079178,rs76623227	786-Symptoms involving respiratory system and other chest symptoms	a	t	5910	4.307	1.66e-05	++
LOC100289346	12955	downstream	3:27731660	rs76623227	786	Symptoms involving respiratory system and other chest symptoms	786.3	Hemoptysis	786	Symptoms involving respiratory system and other chest symptoms	G	0.017544	0.013673	2.1369	1.05376	0.675048	0.360508	0.0015479	0.00346703	16	3005	145	2744			7	rs116818000,rs115788942,rs116471345,rs191510703,rs28588099,rs72904506,rs76079178	786-Symptoms involving respiratory system and other chest symptoms	a	g	5910	4.307	1.66e-05	++
GRB10	0	In-gene	7:50671350	rs12718729	787	Symptoms involving digestive system	787.91	Diarrhea	787.9	Other symptoms involving digestive system	G	0.326389	0.314936	0.437748	0.457084	0.142859	0.151178	0.00218252	0.00249878	105	2919	95	2804			0	NA	NA	a	g	5923	4.305	1.67e-05	++
HNF4G	254369	upstream	8:76733437	rs7828571	787	Symptoms involving digestive system	787.20	DYSPHAGIA NOS	787.3	Flatulence, eructation, and gas pain	C	0.043889	0.042674	1.28195	1.54172	0.369041	0.591869	0.000513256	0.00919202	33	2986	13	2881			0	NA	NA	t	c	5913	-4.304	1.67e-05	--
MIR3142	5360	downstream	5:159896090	rs13163395	780	General symptoms	780.2	Syncope and collapse	780.3	Convulsions	G	0.030575	0.036467	0.961666	0.94555	0.287643	0.345524	0.000827993	0.00620835	103	2906	61	2832			6	rs10069300,rs13187195,rs34552322,rs36062005,rs67448030,rs883518	780-General symptoms,780-Altered mental status	t	g	5902	4.303	1.68e-05	++
ANK3	0	In-gene	10:62026557	rs72820491	789	Other symptoms involving abdomen and pelvis	789.04	Abdominal pain, left lower quadrant	789.0	Abdominal pain	G	0.025968	0.01562	1.56092	0.749819	0.514663	0.245694	0.0024221	0.00227442	23	3000	374	2507			7	rs17232638,rs17807007,rs72820497,rs72820501,rs72822204,rs72820502,rs72820495	789-Other symptoms involving abdomen and pelvis,785-Symptoms involving cardiovascular system	a	g	5904	4.302	1.69e-05	++
ANK3	0	In-gene	10:62026812	rs17232638	789	Other symptoms involving abdomen and pelvis	789.04	Abdominal pain, left lower quadrant	789.0	Abdominal pain	G	0.025968	0.01562	1.56092	0.749819	0.514663	0.245694	0.0024221	0.00227442	23	3000	374	2507			6	rs17807007,rs72820497,rs72820501,rs72822204,rs72820502,rs72820495	789-Other symptoms involving abdomen and pelvis,785-Symptoms involving cardiovascular system	t	g	5904	4.302	1.69e-05	++
ANK3	0	In-gene	10:62030825	rs72820497	789	Other symptoms involving abdomen and pelvis	789.04	Abdominal pain, left lower quadrant	789.0	Abdominal pain	C	0.025968	0.01562	1.56092	0.749819	0.514663	0.245694	0.0024221	0.00227442	23	3000	374	2507			4	rs17807007,rs72820501,rs72822204,rs72820502	789-Other symptoms involving abdomen and pelvis,785-Symptoms involving cardiovascular system	t	c	5904	4.302	1.69e-05	++
GPC6	132108	downstream	13:93746969	rs319514	333	Other extrapyramidal disease and abnormal movement disorders	333.1	Essential and other specified forms of tremor	333	Other extrapyramidal disease and abnormal movement disorders	C	0.476852	0.473957	-1.07714	-0.987048	0.32887	0.352015	0.00105554	0.00504736	26	2998	22	2877			0	NA	NA	a	c	5923	-4.302	1.69e-05	--
MIR30D	49571	upstream	8:135866758	rs7016774	189	Malignant neoplasm of kidney and other and unspecified urinary organs	189.0	Malignant neoplasm of kidney, except pelvis	189.1	Malignant neoplasm of renal pelvis	T	0.34056	0.353654	0.864758	0.902494	0.313296	0.270954	0.00577673	0.000865974	21	2977	29	2858			0	NA	NA	a	t	5885	4.303	1.69e-05	++
HDAC9	0	In-gene	7:18866447	rs3852255	424	Other diseases of endocardium	424.0	MITRAL VALVE DISORDER	424.2	Tricuspid valve disorders, specified as nonrheumatic	C	0.047123	0.044326	0.746095	1.29325	0.264619	0.395894	0.00480975	0.00108829	77	2947	32	2867			0	NA	NA	t	c	5923	-4.3	1.71e-05	--
MIR30D	48646	upstream	8:135865833	rs10099283	189	Malignant neoplasm of kidney and other and unspecified urinary organs	189.0	Malignant neoplasm of kidney, except pelvis	189.1	Malignant neoplasm of renal pelvis	C	0.340146	0.35349	0.86686	0.898432	0.313387	0.270605	0.00567305	0.000899889	21	2988	29	2865			2	rs7016743,rs7016774	189-Malignant neoplasm of kidney and other and unspecified urinary organs	t	c	5903	4.3	1.71e-05	++
ATP6V1G1P7	271350	upstream	13:104369267	rs12427557	427	Paroxysmal tachycardia, unspecified	427.0	Paroxysmal supraventricular tachycardia	427.2	Paroxysmal tachycardia, unspecified	G	0.18039	0.179372	0.981626	0.37591	0.284618	0.143378	0.00056282	0.00874629	30	2994	174	2725			0	NA	NA	a	g	5923	4.299	1.72e-05	++
C14orf64	46817	upstream	14:98491277	rs61007118	780	General symptoms	780.93	MEMORY LOSS	780.7	Malaise and fatigue	G	0.098412	0.092305	0.763122	0.476543	0.295044	0.136095	0.00969644	0.000462587	40	2983	289	2609			2	rs4905638,rs72704107	780-General symptoms,780-Altered mental status	a	g	5921	-4.298	1.73e-05	--
LOC100129949	28449	downstream	1:243016906	rs10926887	466	Acute bronchitis and bronchiolitis	466.0	Acute bronchitis	466	Acute bronchitis and bronchiolitis	G	0.054949	0.056787	0.496907	1.14275	0.160713	0.383011	0.00198884	0.00284877	309	2712	28	2860			0	NA	NA	a	g	5909	-4.297	1.73e-05	--
DIS3L2	0	In-gene	2:233000699	rs3103258	530	Diseases of esophagus	530.10	Esophagitis, unspecified	530.1	Esophagitis	G	0.408774	0.391687	0.346106	0.327877	0.12616	0.0981963	0.00608068	0.000840831	137	2872	241	2658		Height,PC aa C38:5 / PC ae C44:3,Serum ratio of (isovalerylcarnitine)/(octadecanedioate)	0	NA	NA	a	g	5908	4.297	1.73e-05	++
B3GNT2	97419	upstream	2:62549284	rs4672503	724	Other and unspecified disorders of back	724.02	Spinal stenosis of lumbar region	724.1	Pain in thoracic spine	C	0.262401	0.270783	0.358972	0.531379	0.126231	0.164236	0.0044584	0.00121447	154	2870	84	2815			1	rs10865331	724-Other and unspecified disorders of back	t	c	5923	-4.295	1.74e-05	--
IL12A	42268	downstream	3:159664354	rs62270423	790	Nonspecific findings on examination of blood	790.4	Nonspecific elevation of levels of transaminase or lactic acid dehydrogenase [LDH]	790.2	Abnormal glucose	C	0.090257	0.090562	1.28898	1.02635	0.394783	0.365807	0.00109457	0.00502049	18	2979	23	2859			1	rs62270426	790-Nonspecific findings on examination of blood	t	c	5879	-4.296	1.74e-05	--
LAMA4	0	In-gene	6:112526404	rs7754329	403	hypertension	403.90	Hypertensive renal disease, unspecified, without mention of renal failure	403	Hypertensive chronic kidney disease	C	0.087302	0.090204	0.781235	0.797247	0.248838	0.27175	0.00169221	0.00334896	66	2958	52	2847			0	NA	NA	t	c	5923	4.296	1.74e-05	++
MIR30D	46998	upstream	8:135864185	rs2205363	189	Malignant neoplasm of kidney and other and unspecified urinary organs	189.0	Malignant neoplasm of kidney, except pelvis	189.1	Malignant neoplasm of renal pelvis	C	0.340585	0.35349	0.864745	0.898432	0.313248	0.270605	0.00576995	0.000899889	21	2990	29	2865			5	rs10099283,rs10112307,rs2205362,rs7016743,rs7016774	189-Malignant neoplasm of kidney and other and unspecified urinary organs	a	c	5905	4.296	1.74e-05	++
EBF1	12767	upstream	5:158539554	rs34203499	592	Nephrolithiasis	592.1	Calculus of ureter	592	Calculus of kidney and ureter	C	0.184193	0.189381	0.9671	0.574194	0.301306	0.200759	0.00132874	0.0042348	25	2999	63	2828			0	NA	NA	a	c	5915	4.295	1.75e-05	++
ATP10A	0	In-gene	15:25953198	rs17555920	780	General symptoms	780.4	Dizziness and giddiness	780.7	Malaise and fatigue	C	0.031911	0.036392	0.836128	0.555826	0.257361	0.197154	0.00115873	0.00481373	132	2892	289	2610			0	NA	NA	t	c	5923	-4.294	1.76e-05	--
LOC100506047	527	upstream	2:43330109	rs4567998	729	Other disorders of soft tissues	729.2	Neuralgia, neuritis, and radiculitis, unspecified	729.1	MYALGIA AND MYOSITIS NOS	C	0.271329	0.269921	1.15958	0.704403	0.390341	0.227052	0.00297143	0.00191964	15	3009	43	2856		Joint damage severity in rheumatoid arthritis	6	rs56062661,rs57137530,rs66924593,rs67929940,rs766828,rs766829	530-Diseases of esophagus	a	c	5923	-4.293	1.76e-05	--
TRIM15	0	In-gene	6:30135395	rs116487075	611	Other disorders of breast	611.72	Lump or mass in breast	611	Other disorders of breast	C	0.013558	0.010693	2.03082	1.38526	0.656726	0.464941	0.00198588	0.00288783	23	3001	93	2806			2	rs114369857,rs115440118	611-Other disorders of breast	t	c	5923	-4.294	1.76e-05	--
TRIM15	0	In-gene	6:30138895	rs115440118	611	Other disorders of breast	611.72	Lump or mass in breast	611	Other disorders of breast	C	0.013558	0.010693	2.03082	1.38526	0.656726	0.464941	0.00198588	0.00288783	23	3001	93	2806			1	rs114369857	611-Other disorders of breast	t	c	5923	-4.294	1.76e-05	--
TRIM15	0	In-gene	6:30139021	rs114369857	611	Other disorders of breast	611.72	Lump or mass in breast	611	Other disorders of breast	T	0.013558	0.010693	2.03082	1.38526	0.656726	0.464941	0.00198588	0.00288783	23	3001	93	2806			0	NA	NA	a	t	5923	4.294	1.76e-05	++
TNFSF4	0	In-gene	1:173164457	rs10912560	453	Pulmonary embolus and DVT	453.8	Embolism and thrombosis of other specified veins	453.1	Thrombophlebitis migrans	G	0.258518	0.246292	1.24387	1.3605	0.429452	0.428286	0.00377465	0.00149002	11	3012	12	2887			1	rs10912561	453-Pulmonary embolus and DVT,564-Functional digestive disorders, not elsewhere classified	a	g	5922	4.292	1.77e-05	++
FAM120B	9938	upstream	6:170724174	rs760501	362	Other retinal disorders	362.83	RETINAL EDEMA	362	Other retinal disorders	G	0.273648	0.272335	0.833197	0.799335	0.306459	0.238251	0.00655218	0.000793617	23	2990	39	2860			0	NA	NA	a	g	5912	-4.29	1.78e-05	--
C5orf56	0	In-gene	5:131805591	rs2522063	366	Cataract	366.15	Cortical senile cataract	366	Cataract	G	0.207572	0.202899	-0.770635	-0.493248	0.233553	0.178624	0.000968179	0.00575574	95	2916	149	2749		Plasma fibrinogen	0	NA	NA	t	g	5909	4.289	1.79e-05	++
MIR30D	44390	upstream	8:135861577	rs13439687	189	Malignant neoplasm of kidney and other and unspecified urinary organs	189.0	Malignant neoplasm of kidney, except pelvis	189.1	Malignant neoplasm of renal pelvis	C	0.340546	0.353806	0.863647	0.896745	0.313042	0.270612	0.00579983	0.00092048	21	2983	29	2861			6	rs10099283,rs10112307,rs2205362,rs2205363,rs7016743,rs7016774	189-Malignant neoplasm of kidney and other and unspecified urinary organs	t	c	5894	4.29	1.79e-05	++
STX2	130782	downstream	12:131143362	rs7969329	403	hypertension	403.10	Hypertensive renal disease, benign, without mention of renal failure	403	Hypertensive chronic kidney disease	G	0.389757	0.367443	1.4889	0.592139	0.471819	0.20369	0.00160136	0.0036484	12	2995	50	2828			1	rs7979388	403-hypertension	a	g	5885	4.289	1.8e-05	++
MIR30D	40589	upstream	8:135857776	rs10088477	189	Malignant neoplasm of kidney and other and unspecified urinary organs	189.0	Malignant neoplasm of kidney, except pelvis	189.1	Malignant neoplasm of renal pelvis	C	0.340667	0.353806	0.862749	0.896745	0.312999	0.270612	0.00584417	0.00092048	21	2979	29	2861			7	rs10099283,rs10112307,rs13439687,rs2205362,rs2205363,rs7016743,rs7016774	189-Malignant neoplasm of kidney and other and unspecified urinary organs	t	c	5890	4.288	1.8e-05	++
LIPA	0	In-gene	10:90975207	rs11594137	780	General symptoms	780.53	Hypersomnia with sleep apnea, unspecified	780.2	Syncope and collapse	C	0.147817	0.154191	0.696192	0.515188	0.233011	0.167508	0.00280982	0.00210085	52	2972	103	2796			0	NA	NA	a	c	5923	4.287	1.81e-05	++
LOC100289346	6185	downstream	3:27738430	rs76079178	786	Symptoms involving respiratory system and other chest symptoms	786.3	Hemoptysis	786	Symptoms involving respiratory system and other chest symptoms	G	0.017544	0.013673	2.11204	1.05376	0.672876	0.360508	0.00169626	0.00346703	16	3005	145	2744			6	rs116818000,rs115788942,rs116471345,rs191510703,rs28588099,rs72904506	786-Symptoms involving respiratory system and other chest symptoms	a	g	5910	-4.288	1.81e-05	--
OR14J1	76	upstream	6:29275507	rs9257696	724	Other and unspecified disorders of back	724.5	BACKACHE NOS	724.3	SCIATICA	C	0.148479	0.134012	0.311038	1.14126	0.107253	0.360374	0.00373104	0.00154086	329	2695	17	2882			2	rs7753474,rs115837027	724-Other and unspecified disorders of back	t	c	5923	4.288	1.81e-05	++
ANKS1A	0	In-gene	6:34922439	rs3807051	461	Acute sinusitis	461.9	ACUTE SINUSITIS NOS	461	Acute sinusitis	C	0.1337	0.120828	0.371799	0.660533	0.112808	0.239249	0.000981272	0.00576498	339	2664	57	2819			7	rs9394265,rs11970238,rs3800439,rs6906552,rs73403805,rs9380478,rs9394267	530-Diseases of esophagus,461-Acute sinusitis	t	c	5879	4.287	1.82e-05	++
TRIM10	0	In-gene	6:30126622	rs116113631	611	Other disorders of breast	611.72	Lump or mass in breast	611	Other disorders of breast	G	0.014399	0.010701	2.01914	1.38932	0.657142	0.465166	0.00212194	0.00281983	23	2998	93	2804			4	rs114369857,rs115440118,rs116487075,rs116683792	611-Other disorders of breast	t	g	5918	-4.285	1.83e-05	--
CTSB	0	In-gene	8:11702006	rs9009	250	Diabetes mellitus, Type 2	250.50	Diabetes mellitus type II [non-insulin dependent type] [NIDDM type] [adult-onset type] or unspecified type, not stated as uncontrolled, with ophthalmic manifestations	250.3	Diabetes with other coma	T	0.301928	0.298652	0.66561	0.748172	0.237715	0.229238	0.00510977	0.00109953	36	2973	41	2852			2	rs3947,rs709822	250-Diabetes mellitus,250-Diabetes mellitus, Type 2	a	t	5902	-4.284	1.83e-05	--
IL12A	34396	downstream	3:159672226	rs62270426	790	Nonspecific findings on examination of blood	790.4	Nonspecific elevation of levels of transaminase or lactic acid dehydrogenase [LDH]	790.2	Abnormal glucose	G	0.090591	0.090799	1.28574	1.02422	0.395132	0.365963	0.00113812	0.0051311	18	2979	23	2857			0	NA	NA	a	g	5877	-4.283	1.85e-05	--
THRAP3P1	23149	upstream	3:31520531	rs7652673	787	Symptoms involving digestive system	787.01	Nausea with vomiting	787.0	Nausea and vomiting	C	0.192295	0.187371	0.758948	0.339468	0.218685	0.13175	0.000519481	0.00997781	51	2973	175	2723			0	NA	NA	t	c	5922	-4.282	1.85e-05	--
IL7R	0	In-gene	5:35877826	rs9292617	787	Symptoms involving digestive system	787.01	Nausea with vomiting	787.0	Nausea and vomiting	T	0.318452	0.313624	0.698009	0.308955	0.206724	0.115589	0.000734057	0.0075202	51	2973	175	2717			2	rs6451231,rs7716064	787-Symptoms involving digestive system	a	t	5916	-4.283	1.85e-05	--
IL7R	0	In-gene	5:35878249	rs7716064	787	Symptoms involving digestive system	787.01	Nausea with vomiting	787.0	Nausea and vomiting	G	0.318452	0.313624	0.698009	0.308955	0.206724	0.115589	0.000734057	0.0075202	51	2973	175	2717			1	rs6451231	787-Symptoms involving digestive system	a	g	5916	4.283	1.85e-05	++
MIR30D	47041	upstream	8:135864228	rs2205362	189	Malignant neoplasm of kidney and other and unspecified urinary organs	189.0	Malignant neoplasm of kidney, except pelvis	189.1	Malignant neoplasm of renal pelvis	C	0.341105	0.353915	0.865902	0.891085	0.313471	0.270062	0.00573949	0.000968381	21	3003	29	2870			4	rs10099283,rs10112307,rs7016743,rs7016774	189-Malignant neoplasm of kidney and other and unspecified urinary organs	t	c	5923	-4.282	1.85e-05	--
KIAA1217	0	In-gene	10:24604992	rs10828626	472	Chronic pharyngitis and nasopharyngitis	472.0	Chronic rhinitis	472	Chronic pharyngitis and nasopharyngitis	T	0.051439	0.055786	0.879197	1.27803	0.278715	0.441144	0.00160789	0.00376657	74	2949	21	2874			0	NA	NA	a	t	5918	4.281	1.86e-05	++
IL7R	0	In-gene	5:35861268	rs969129	787	Symptoms involving digestive system	787.01	Nausea with vomiting	787.0	Nausea and vomiting	G	0.318227	0.313729	0.698766	0.308708	0.20679	0.11567	0.000727235	0.00761051	51	2972	175	2724			9	rs6451227,rs1494557,rs10074095,rs1389831,rs6451228,rs6451230,rs6893142,rs7711202,rs7711268	787-Symptoms involving digestive system	t	g	5922	-4.282	1.86e-05	--
IL7R	0	In-gene	5:35863443	rs6893142	787	Symptoms involving digestive system	787.01	Nausea with vomiting	787.0	Nausea and vomiting	G	0.318287	0.313729	0.69875	0.308708	0.206808	0.11567	0.000728208	0.00761051	51	2973	175	2724			9	rs6451227,rs1494557,rs10074095,rs1389831,rs1494556,rs6451228,rs6451230,rs7711202,rs7711268	787-Symptoms involving digestive system	a	g	5923	-4.281	1.86e-05	--
CYCSP7	668	upstream	2:100987680	rs7605818	250	Diabetes mellitus, Type 2	250.40	Diabetes mellitus type II [non-insulin dependent type] [NIDDM type] [adult-onset type] or unspecified type, not stated as uncontrolled, with renal manifestations	250.1	Diabetes with ketoacidosis	G	0.018849	0.012599	0.874595	1.29345	0.317574	0.391443	0.0058874	0.000952088	159	2865	98	2799			3	rs17024150,rs75460814,rs79528340	250-Diabetes mellitus,250-Diabetes mellitus, Type 2	a	g	5921	4.279	1.87e-05	++
IL7R	0	In-gene	5:35866696	rs7711268	787	Symptoms involving digestive system	787.01	Nausea with vomiting	787.0	Nausea and vomiting	G	0.318227	0.313837	0.698972	0.308288	0.206749	0.115677	0.000722808	0.0076974	51	2972	175	2723			9	rs1494557,rs10063445,rs10074095,rs10941267,rs1494555,rs1494556,rs3777090,rs7711202,rs9292617	787-Symptoms involving digestive system	a	g	5921	4.28	1.87e-05	++
CNOT6LP1	1685	downstream	15:56293817	rs16976674	788	Urinary incontinence	788.30	URINARY INCONTINENCE NOS	788.4	Frequency of urination and polyuria	C	0.035549	0.037772	1.20143	0.930211	0.358359	0.345534	0.000800621	0.00710037	49	2975	60	2839			0	NA	NA	t	c	5923	-4.279	1.88e-05	--
IL7R	0	In-gene	5:35863805	rs1389831	787	Symptoms involving digestive system	787.01	Nausea with vomiting	787.0	Nausea and vomiting	G	0.318287	0.313837	0.69875	0.308288	0.206808	0.115677	0.000728208	0.0076974	51	2973	175	2723			9	rs6451227,rs1494557,rs10074095,rs1494556,rs3777090,rs6451228,rs6451230,rs7711202,rs7711268	787-Symptoms involving digestive system	c	g	5922	-4.279	1.88e-05	--
IL7R	0	In-gene	5:35866129	rs6451228	787	Symptoms involving digestive system	787.01	Nausea with vomiting	787.0	Nausea and vomiting	C	0.318287	0.313837	0.69875	0.308288	0.206808	0.115677	0.000728208	0.0076974	51	2973	175	2723			9	rs1494557,rs10063445,rs10074095,rs10941267,rs1494556,rs3777090,rs6451230,rs7711202,rs7711268	787-Symptoms involving digestive system	t	c	5922	4.279	1.88e-05	++
IL7R	0	In-gene	5:35866265	rs6451230	787	Symptoms involving digestive system	787.01	Nausea with vomiting	787.0	Nausea and vomiting	C	0.318287	0.313837	0.69875	0.308288	0.206808	0.115677	0.000728208	0.0076974	51	2973	175	2723			9	rs1494557,rs10063445,rs10074095,rs10941267,rs1494555,rs1494556,rs3777090,rs7711202,rs7711268	787-Symptoms involving digestive system	t	c	5922	-4.279	1.88e-05	--
IL7R	0	In-gene	5:35866930	rs7711202	787	Symptoms involving digestive system	787.01	Nausea with vomiting	787.0	Nausea and vomiting	G	0.318287	0.313837	0.69875	0.308288	0.206808	0.115677	0.000728208	0.0076974	51	2973	175	2723			9	rs1494557,rs10063445,rs10074095,rs10941267,rs1494555,rs1494556,rs3777090,rs7716064,rs9292617	787-Symptoms involving digestive system	a	g	5922	-4.279	1.88e-05	--
CDKAL1	0	In-gene	6:20815755	rs78860273	596	Other disorders of bladder	596.54	Neurogenic bladder NOS	596	Other disorders of bladder	G	0.070033	0.079384	1.11702	0.887368	0.38359	0.282411	0.00359114	0.00167731	23	2997	49	2842			0	NA	NA	t	g	5911	4.279	1.88e-05	++
NRCAM	0	In-gene	7:107888004	rs16872465	250	Diabetes mellitus, Type 2	250.80	Diabetes mellitus type II [non-insulin dependent type] [NIDDM type] [adult-onset type] or unspecified type, not stated as uncontrolled, with other specified manifestations	250	Diabetes mellitus	G	0.038092	0.038355	1.58311	1.38414	0.527132	0.454048	0.00267115	0.00230025	16	3003	21	2873			0	NA	NA	c	g	5913	-4.279	1.88e-05	--
ANK3	0	In-gene	10:62034492	rs72820501	789	Other symptoms involving abdomen and pelvis	789.04	Abdominal pain, left lower quadrant	789.0	Abdominal pain	C	0.025968	0.015788	1.56092	0.740195	0.514663	0.245304	0.0024221	0.00254902	23	3000	374	2508			3	rs17807007,rs72822204,rs72820502	789-Other symptoms involving abdomen and pelvis,785-Symptoms involving cardiovascular system	t	c	5905	4.278	1.89e-05	++
ADAM23	0	In-gene	2:207434855	rs78489689	386	Benign paroxysmal positional vertigo	386.11	Benign paroxysmal positional vertigo	386	Vertiginous syndromes and other disorders of vestibular system	T	0.031104	0.032488	1.73461	1.73017	0.66028	0.504174	0.00861222	0.000599839	13	2993	19	2859			0	NA	NA	a	t	5884	4.278	1.89e-05	++
IL7R	0	In-gene	5:35868669	rs10074095	787	Symptoms involving digestive system	787.01	Nausea with vomiting	787.0	Nausea and vomiting	G	0.318287	0.313901	0.69875	0.308077	0.206808	0.115694	0.000728208	0.00774822	51	2973	175	2724			8	rs6451231,rs10063445,rs10941267,rs1494555,rs1494556,rs3777090,rs7716064,rs9292617	787-Symptoms involving digestive system	c	g	5923	-4.277	1.89e-05	--
IL7R	0	In-gene	5:35869037	rs1494556	787	Symptoms involving digestive system	787.01	Nausea with vomiting	787.0	Nausea and vomiting	C	0.318287	0.313901	0.69875	0.308077	0.206808	0.115694	0.000728208	0.00774822	51	2973	175	2724			7	rs6451231,rs10063445,rs10941267,rs1494555,rs3777090,rs7716064,rs9292617	787-Symptoms involving digestive system	a	c	5923	4.277	1.89e-05	++
IL7R	0	In-gene	5:35869359	rs3777090	787	Symptoms involving digestive system	787.01	Nausea with vomiting	787.0	Nausea and vomiting	T	0.318287	0.313901	0.69875	0.308077	0.206808	0.115694	0.000728208	0.00774822	51	2973	175	2724			6	rs6451231,rs10063445,rs10941267,rs1494555,rs7716064,rs9292617	787-Symptoms involving digestive system	a	t	5923	-4.277	1.89e-05	--
IL7R	0	In-gene	5:35870814	rs10063445	787	Symptoms involving digestive system	787.01	Nausea with vomiting	787.0	Nausea and vomiting	C	0.318287	0.313901	0.69875	0.308077	0.206808	0.115694	0.000728208	0.00774822	51	2973	175	2724			4	rs6451231,rs1494555,rs7716064,rs9292617	787-Symptoms involving digestive system	a	c	5923	-4.277	1.89e-05	--
IL7R	0	In-gene	5:35871190	rs1494555	787	Symptoms involving digestive system	787.01	Nausea with vomiting	787.0	Nausea and vomiting	G	0.318287	0.313901	0.69875	0.308077	0.206808	0.115694	0.000728208	0.00774822	51	2973	175	2724			3	rs6451231,rs7716064,rs9292617	787-Symptoms involving digestive system	a	g	5923	4.277	1.89e-05	++
CELF2	0	In-gene	10:11236599	rs7897884	783	Symptoms concerning nutrition, metabolism, and development	783.21	ABNORMAL LOSS OF WEIGHT	783.2	Abnormal loss of weight and underweight	C	0.010582	0.012077	1.72362	1.39122	0.550548	0.477263	0.00174372	0.00355692	45	2979	51	2847			0	NA	NA	t	c	5922	-4.276	1.9e-05	--
ANK3	0	In-gene	10:62035182	rs72822204	789	Other symptoms involving abdomen and pelvis	789.04	Abdominal pain, left lower quadrant	789.0	Abdominal pain	G	0.025968	0.015793	1.56092	0.739679	0.514663	0.24531	0.0024221	0.00256744	23	3000	374	2507			1	rs17807007	789-Other symptoms involving abdomen and pelvis,785-Symptoms involving cardiovascular system	t	g	5904	4.277	1.9e-05	++
RSL24D1P4	27379	upstream	1:242965985	rs1889220	784	Symptoms involving head and neck	784.0	Headache	784.5	Other speech disturbance	C	0.168816	0.165746	0.443391	1.37819	0.152328	0.438869	0.00360543	0.00168767	129	2895	11	2885			3	rs12137258,rs12027758,rs72770743	787-Symptoms involving digestive system,784-Symptoms involving head and neck	t	c	5920	-4.277	1.9e-05	--
LOC100130891	7512	upstream	8:28104028	rs7015363	785	Symptoms involving cardiovascular system	785.6	Enlargement of lymph nodes	785.6	Enlargement of lymph nodes	G	0.042025	0.038289	1.43317	1.27105	0.504952	0.395482	0.00453656	0.00130927	18	3004	35	2864		Autism	0	NA	NA	a	g	5921	4.277	1.9e-05	++
GLIS3	19881	upstream	9:4319915	rs10814931	790	Nonspecific findings on examination of blood	790.29	Other abnormal glucose	790	Nonspecific findings on examination of blood	C	0.177745	0.173853	0.953168	1.06449	0.348379	0.320727	0.00621888	0.000903483	20	3004	21	2878			0	NA	NA	t	c	5923	-4.277	1.9e-05	--
ANK3	0	In-gene	10:62036121	rs17807007	789	Other symptoms involving abdomen and pelvis	789.04	Abdominal pain, left lower quadrant	789.0	Abdominal pain	C	0.025976	0.015815	1.56054	0.739677	0.514666	0.245352	0.00242832	0.00257181	23	2999	373	2504			0	NA	NA	t	c	5899	4.276	1.91e-05	++
CDH3	0	In-gene	16:68685905	rs1886700	726	Peripheral enthesopathies and allied syndromes	726.2	Other affections of shoulder region, not elsewhere classified	726	Peripheral enthesopathies and allied syndromes	C	0.152612	0.143498	1.09166	0.434384	0.347195	0.149792	0.00166525	0.00373275	19	3005	156	2743			5	rs1974873,rs4783572,rs4405542,rs3114397,rs4280230	424-Other diseases of endocardium,726-Peripheral enthesopathies and allied syndromes	t	c	5923	-4.275	1.91e-05	--
METTL8	0	In-gene	2:172272444	rs16859380	472	Chronic pharyngitis and nasopharyngitis	472.0	Chronic rhinitis	472	Chronic pharyngitis and nasopharyngitis	G	0.030454	0.02557	1.10658	1.51054	0.340984	0.540635	0.00117347	0.00520575	74	2947	21	2873			3	rs16859390,rs16859404,rs16859405	472-Chronic pharyngitis and nasopharyngitis	a	g	5915	-4.274	1.92e-05	--
RPL21P61	48421	downstream	6:19095462	rs1575335	788	Symptoms involving urinary system	788.20	RETENTION URINE NOS	788.1	Dysuria	G	0.363516	0.364953	0.622724	0.81555	0.203263	0.273581	0.00218663	0.00287293	53	2962	29	2870			0	NA	NA	a	g	5914	4.275	1.92e-05	++
MIR3142	2038	upstream	5:159903569	rs67448030	780	General symptoms	780.2	Syncope and collapse	780.3	Convulsions	T	0.031012	0.036505	0.946899	0.948671	0.287688	0.345671	0.00099688	0.00606149	103	2912	61	2829			3	rs10069300,rs34552322,rs883518	780-General symptoms,780-Altered mental status	a	t	5905	4.272	1.94e-05	++
RPL15P15	84212	upstream	11:115905730	rs11215766	274	Gout	274.9	GOUT NOS	274	Gout	C	0.487269	0.496551	-0.401346	-0.654978	0.126525	0.228631	0.00151355	0.00417302	155	2869	44	2855			0	NA	NA	t	c	5923	4.271	1.95e-05	++
BRDT	0	In-gene	1:92444199	rs12045408	193	Malignant neoplasm of thyroid gland	193	Malignant neoplasm of thyroid gland	193	Malignant neoplasm of thyroid gland	G	0.057374	0.060386	1.54669	1.26387	0.533142	0.402357	0.00371879	0.00168274	13	3011	21	2877			5	rs12024343,rs12569167,rs61779157,rs76647137,rs6681152	193-Malignant neoplasm of thyroid gland	a	g	5922	4.27	1.95e-05	++
PIGR	1172	downstream	1:207100694	rs6700889	333	Other extrapyramidal disease and abnormal movement disorders	333.1	Essential and other specified forms of tremor	333	Other extrapyramidal disease and abnormal movement disorders	C	0.023194	0.025374	1.65453	1.58416	0.510648	0.567245	0.00119508	0.00522653	26	2992	22	2855			1	rs908701	333-Other extrapyramidal disease and abnormal movement disorders	t	c	5895	4.269	1.96e-05	++
FASTKD3	0	In-gene	5:7866967	rs162030	788	Symptoms involving urinary system	788.21	Incomplete bladder emptying	788.6	Other abnormality of urination	G	0.169374	0.158149	0.943702	1.06373	0.351045	0.316906	0.00718246	0.000789017	21	2996	25	2871			0	NA	NA	c	g	5913	4.269	1.96e-05	++
BRDT	0	In-gene	1:92427416	rs12040031	193	Malignant neoplasm of thyroid gland	193	Malignant neoplasm of thyroid gland	193	Malignant neoplasm of thyroid gland	T	0.057374	0.060538	1.54669	1.26292	0.533142	0.402401	0.00371879	0.00169835	13	3011	21	2878			9	rs12045408,rs6604070,rs10783071,rs1156281,rs7541712,rs12024343,rs12569167,rs61779157,rs6681152	193-Malignant neoplasm of thyroid gland	a	t	5923	-4.269	1.97e-05	--
BRDT	0	In-gene	1:92429025	rs6604070	193	Malignant neoplasm of thyroid gland	193	Malignant neoplasm of thyroid gland	193	Malignant neoplasm of thyroid gland	G	0.057374	0.060538	1.54669	1.26292	0.533142	0.402401	0.00371879	0.00169835	13	3011	21	2878			8	rs12045408,rs1156281,rs7541712,rs12024343,rs12569167,rs61779157,rs76647137,rs6681152	193-Malignant neoplasm of thyroid gland	c	g	5923	4.269	1.97e-05	++
ANKS1A	0	In-gene	6:34960811	rs9380478	461	Acute sinusitis	461.9	ACUTE SINUSITIS NOS	461	Acute sinusitis	T	0.1338	0.120297	0.373363	0.64759	0.112403	0.238993	0.000894913	0.00673522	341	2656	58	2839			2	rs3800439,rs73403805	461-Acute sinusitis	a	t	5894	4.268	1.97e-05	++
TAF3	0	In-gene	10:7964341	rs17143115	346	Migraine	346.20	Variants of migraine, not elsewhere classified, without mention of intractable migraine without mention of status migrainosus	346	Migraine	C	0.041171	0.03139	1.82152	1.01954	0.540649	0.38363	0.000754016	0.00786972	11	3013	48	2851			0	NA	NA	t	c	5923	4.267	1.98e-05	++
LRP1B	0	In-gene	2:142489456	rs6713237	296	Episodic mood disorders	296.90	Unspecified episodic mood disorder	296	Episodic mood disorders	C	0.137897	0.133345	1.20031	1.1226	0.440956	0.338081	0.00648775	0.000898528	12	3012	21	2855			0	NA	NA	t	c	5900	-4.267	1.98e-05	--
C5orf56	0	In-gene	5:131805416	rs2522062	366	Cataract	366.15	Cortical senile cataract	366	Cataract	G	0.207572	0.20339	-0.770635	-0.487786	0.233553	0.178725	0.000968179	0.00634792	95	2916	148	2743		Plasma fibrinogen	1	rs2522063	366-Cataract	a	g	5902	-4.267	1.98e-05	--
MIR3142	1278	upstream	5:159902809	rs36062005	780	General symptoms	780.2	Syncope and collapse	780.3	Convulsions	C	0.031012	0.03664	0.946899	0.946479	0.287688	0.345664	0.00099688	0.00617858	103	2912	61	2832			5	rs10069300,rs13187195,rs34552322,rs67448030,rs883518	780-General symptoms,780-Altered mental status	a	c	5908	4.267	1.98e-05	++
MIR3142	1723	upstream	5:159903254	rs13187195	780	General symptoms	780.2	Syncope and collapse	780.3	Convulsions	G	0.031012	0.036665	0.946899	0.94558	0.287688	0.345679	0.00099688	0.00622989	103	2912	61	2830			4	rs10069300,rs34552322,rs67448030,rs883518	780-General symptoms,780-Altered mental status	c	g	5906	4.266	1.99e-05	++
IL7R	0	In-gene	5:35869818	rs10941267	787	Symptoms involving digestive system	787.01	Nausea with vomiting	787.0	Nausea and vomiting	G	0.318287	0.314246	0.69875	0.306387	0.206808	0.115767	0.000728208	0.00813126	51	2973	175	2724			5	rs6451231,rs10063445,rs1494555,rs7716064,rs9292617	787-Symptoms involving digestive system	a	g	5923	4.266	1.99e-05	++
LOC100130476	0	In-gene	6:138179161	rs11970411	784	Symptoms involving head and neck	784.0	Headache	784.2	Swelling, mass, or lump in head and neck	G	0.085131	0.086117	0.627343	1.28778	0.189149	0.475386	0.000910988	0.00675017	129	2884	12	2862		Rheumatoid arthritis, combined control dataset	8	rs2230926,rs5029924,rs5029937,rs5029949,rs57427648,rs9494892,rs9494894,rs719149	784-Symptoms involving head and neck,611-Other disorders of breast	c	g	5887	-4.266	1.99e-05	--
ANKS1A	0	In-gene	6:34960760	rs9394267	461	Acute sinusitis	461.9	ACUTE SINUSITIS NOS	461	Acute sinusitis	C	0.133845	0.120297	0.373044	0.64759	0.112404	0.238993	0.000904156	0.00673522	341	2655	58	2839			3	rs3800439,rs73403805,rs9380478	461-Acute sinusitis	t	c	5893	4.266	1.99e-05	++
HHAT	0	In-gene	1:210510894	rs1999890	786	Symptoms involving respiratory system and other chest symptoms	786.59	CHEST PAIN NEC	786.5	Chest pain	C	0.455357	0.491549	0.418525	0.224547	0.137226	0.075302	0.00228915	0.00286416	113	2911	435	2464			0	NA	NA	a	c	5923	-4.265	2e-05	--
ARHGAP31	1940	upstream	3:119140262	rs79327544	791	Nonspecific findings on examination of urine	791.0	Proteinuria	791.0	Proteinuria	T	0.058551	0.06578	0.871945	1.42435	0.282594	0.483562	0.00203205	0.00322395	61	2962	14	2882			9	rs115431061,rs115511641,rs116524207,rs17203132,rs17203139,rs6789753,rs6799315,rs75416321,rs76407191	285-Other and unspecified anemias,791-Nonspecific findings on examination of urine	a	t	5919	4.265	2e-05	++
POGLUT1	0	In-gene	3:119188213	rs75416321	791	Nonspecific findings on examination of urine	791.0	Proteinuria	791.0	Proteinuria	G	0.058532	0.06593	0.872353	1.42347	0.282591	0.483652	0.00202202	0.00324873	61	2963	14	2883			8	rs1797839,rs115431061,rs115511641,rs116242422,rs77922702,rs116524207,rs17203139,rs6799315	789-Other symptoms involving abdomen and pelvis,285-Other and unspecified anemias,791-Nonspecific findings on examination of urine	t	g	5921	-4.265	2e-05	--
POGLUT1	0	In-gene	3:119196437	rs6799315	791	Nonspecific findings on examination of urine	791.0	Proteinuria	791.0	Proteinuria	G	0.058532	0.06593	0.872353	1.42347	0.282591	0.483652	0.00202202	0.00324873	61	2963	14	2883			7	rs1797839,rs115431061,rs115511641,rs116242422,rs77922702,rs116524207,rs17203139	789-Other symptoms involving abdomen and pelvis,285-Other and unspecified anemias,791-Nonspecific findings on examination of urine	a	g	5921	-4.265	2e-05	--
TP63	101862	downstream	3:189247353	rs9862720	427	Paroxysmal tachycardia, unspecified	427.0	Paroxysmal supraventricular tachycardia	427.2	Paroxysmal tachycardia, unspecified	C	0.102683	0.106588	1.06186	0.462072	0.318793	0.171454	0.000865765	0.00703839	30	2989	174	2725			1	rs1424824	427-Cardiac dysrhythmias,427-Paroxysmal tachycardia, unspecified	t	c	5918	-4.265	2e-05	--
PXK	93	downstream	3:58318523	rs78946071	787	Symptoms involving digestive system	787.1	Heartburn	787.2	Dysphagia	G	0.086797	0.073842	1.21693	0.626891	0.415449	0.201959	0.00339832	0.00190894	16	2991	115	2756			9	rs11709976,rs28659863,rs34676912,rs35621601,rs35741271,rs36037390,rs71311855,rs71311858,rs9866472	787-Symptoms involving digestive system	t	g	5878	-4.264	2e-05	--
CDKAL1	0	In-gene	6:20797722	rs9465892	596	Other disorders of bladder	596.54	Neurogenic bladder NOS	596	Other disorders of bladder	G	0.070106	0.079475	1.11339	0.885301	0.383887	0.282451	0.00372781	0.00172231	23	3001	49	2845			2	rs78860273,rs9465894	596-Other disorders of bladder	a	g	5918	-4.265	2e-05	--
SRRM4	7738	downstream	12:119411561	rs11069209	695	Erythematous conditions	695.3	Rosacea	695.4	Lupus erythematosus	G	0.059894	0.061422	0.922925	1.53665	0.349939	0.451851	0.00835473	0.000671898	37	2985	16	2882			0	NA	NA	t	g	5920	4.264	2.01e-05	++
TMEM39A	0	In-gene	3:119158073	rs6789753	791	Nonspecific findings on examination of urine	791.0	Proteinuria	791.0	Proteinuria	G	0.058551	0.065908	0.871945	1.42378	0.282594	0.483647	0.00203205	0.00324158	61	2962	14	2884			9	rs115431061,rs115511641,rs77922702,rs116524207,rs17203132,rs17203139,rs6799315,rs75416321,rs76407191	285-Other and unspecified anemias,791-Nonspecific findings on examination of urine	a	g	5921	-4.264	2.01e-05	--
TMEM39A	0	In-gene	3:119168640	rs76407191	791	Nonspecific findings on examination of urine	791.0	Proteinuria	791.0	Proteinuria	C	0.058551	0.065908	0.871945	1.42378	0.282594	0.483647	0.00203205	0.00324158	61	2962	14	2884			9	rs1797839,rs115431061,rs115511641,rs77922702,rs116524207,rs17203132,rs17203139,rs6799315,rs75416321	789-Other symptoms involving abdomen and pelvis,285-Other and unspecified anemias,791-Nonspecific findings on examination of urine	a	c	5921	4.264	2.01e-05	++
TMEM39A	0	In-gene	3:119168790	rs17203132	791	Nonspecific findings on examination of urine	791.0	Proteinuria	791.0	Proteinuria	G	0.058551	0.065908	0.871945	1.42378	0.282594	0.483647	0.00203205	0.00324158	61	2962	14	2884			9	rs1797839,rs115431061,rs115511641,rs116242422,rs77922702,rs116524207,rs17203139,rs6799315,rs75416321	789-Other symptoms involving abdomen and pelvis,285-Other and unspecified anemias,791-Nonspecific findings on examination of urine	a	g	5921	4.264	2.01e-05	++
BRDT	0	In-gene	1:92433595	rs7541712	193	Malignant neoplasm of thyroid gland	193	Malignant neoplasm of thyroid gland	193	Malignant neoplasm of thyroid gland	C	0.057374	0.060711	1.54669	1.26038	0.533142	0.402641	0.00371879	0.00174639	13	3011	21	2878			7	rs12045408,rs1156281,rs12024343,rs12569167,rs61779157,rs76647137,rs6681152	193-Malignant neoplasm of thyroid gland	t	c	5923	-4.263	2.02e-05	--
POGLUT1	0	In-gene	3:119206620	rs116524207	791	Nonspecific findings on examination of urine	791.0	Proteinuria	791.0	Proteinuria	C	0.058532	0.06608	0.872353	1.42165	0.282591	0.483822	0.00202202	0.00329938	61	2963	14	2884			5	rs1797839,rs115431061,rs115511641,rs116242422,rs77922702	789-Other symptoms involving abdomen and pelvis,285-Other and unspecified anemias,791-Nonspecific findings on examination of urine	t	c	5922	-4.261	2.03e-05	--
ARHGAP31	1446	upstream	3:119139768	rs17281626	791	Nonspecific findings on examination of urine	791.0	Proteinuria	791.0	Proteinuria	G	0.058551	0.06593	0.871945	1.42149	0.282594	0.483792	0.00203205	0.00330105	61	2962	14	2883			9	rs116524207,rs17203132,rs17203139,rs17281633,rs6789753,rs6799315,rs75416321,rs76407191,rs79327544	285-Other and unspecified anemias,791-Nonspecific findings on examination of urine	a	g	5920	4.26	2.04e-05	++
ARHGAP31	1633	upstream	3:119139955	rs17281633	791	Nonspecific findings on examination of urine	791.0	Proteinuria	791.0	Proteinuria	C	0.058551	0.06593	0.871945	1.42149	0.282594	0.483792	0.00203205	0.00330105	61	2962	14	2883			9	rs115511641,rs116524207,rs17203132,rs17203139,rs6789753,rs6799315,rs75416321,rs76407191,rs79327544	285-Other and unspecified anemias,791-Nonspecific findings on examination of urine	t	c	5920	4.26	2.04e-05	++
ARHGAP31	0	In-gene	3:119118860	rs116177831	791	Nonspecific findings on examination of urine	791.0	Proteinuria	791.0	Proteinuria	T	0.058551	0.06608	0.871046	1.42226	0.282603	0.483807	0.00205461	0.00328497	61	2962	14	2884			6	rs115630304,rs17281626,rs17281633,rs6789753,rs75203710,rs79327544	791-Nonspecific findings on examination of urine,285-Other and unspecified anemias	a	t	5921	-4.259	2.05e-05	--
PRDM9	41457	downstream	5:23466266	rs17313823	276	Disorders of fluid, electrolyte, and acid-base balance	276.9	Electrolyte and fluid disorders not elsewhere classified	276	Disorders of fluid, electrolyte, and acid-base balance	C	0.190311	0.202829	0.616587	0.489207	0.231167	0.145415	0.00764679	0.00076765	52	2972	129	2770			0	NA	NA	t	c	5923	4.259	2.05e-05	++
ANK3	0	In-gene	10:62019749	rs16914668	785	Symptoms involving cardiovascular system	785.9	Other symptoms involving cardiovascular system	785.5	Shock without mention of trauma	C	0.026455	0.015141	1.60238	1.8525	0.561094	0.584281	0.00429272	0.00152146	22	3002	15	2858			9	rs16914671,rs72820489,rs72820490,rs17232638,rs72820491,rs72820497,rs72820501,rs72820502,rs72820495	789-Other symptoms involving abdomen and pelvis,785-Symptoms involving cardiovascular system	t	c	5897	-4.258	2.06e-05	--
LINC00284	12601	upstream	13:44617199	rs4561346	276	Disorders of fluid, electrolyte, and acid-base balance	276.9	Electrolyte and fluid disorders not elsewhere classified	276	Disorders of fluid, electrolyte, and acid-base balance	G	0.103443	0.104382	0.811511	0.519883	0.25922	0.179938	0.00174455	0.00386179	52	2969	129	2769			4	rs7317924,rs4942269,rs9533749,rs9567346	276-Disorders of fluid, electrolyte, and acid-base balance	a	g	5919	-4.258	2.06e-05	--
ALDH1A3	0	In-gene	15:101425619	rs4646655	362	Degeneration of macula and posterior pole of retina	362.56	MACULAR PUCKERING	362	Other retinal disorders	G	0.01703	0.020179	1.67591	1.42618	0.593323	0.44536	0.00473384	0.0013633	17	3007	39	2860			0	NA	NA	t	g	5923	-4.259	2.06e-05	--
LOC100130476	0	In-gene	6:138185881	rs59699063	784	Symptoms involving head and neck	784.0	Headache	784.2	Swelling, mass, or lump in head and neck	C	0.084331	0.090501	0.638953	1.26225	0.188939	0.479173	0.000720132	0.00843321	129	2877	12	2883			0	NA	NA	t	c	5901	-4.259	2.06e-05	--
LOC100130476	0	In-gene	6:138185932	rs61593413	784	Symptoms involving head and neck	784.0	Headache	784.2	Swelling, mass, or lump in head and neck	T	0.084331	0.090501	0.638953	1.26225	0.188939	0.479173	0.000720132	0.00843321	129	2877	12	2883			0	NA	NA	a	t	5901	-4.259	2.06e-05	--
CTSB	0	In-gene	8:11702313	rs709822	250	Diabetes mellitus, Type 2	250.50	Diabetes mellitus type II [non-insulin dependent type] [NIDDM type] [adult-onset type] or unspecified type, not stated as uncontrolled, with ophthalmic manifestations	250.3	Diabetes with other coma	G	0.294363	0.291336	0.68639	0.737158	0.243729	0.229624	0.00485942	0.00132605	34	2964	41	2856			1	rs3947	250-Diabetes mellitus,250-Diabetes mellitus, Type 2	c	g	5895	4.259	2.06e-05	++
LINC00284	14233	upstream	13:44618831	rs9533749	276	Disorders of fluid, electrolyte, and acid-base balance	276.9	Electrolyte and fluid disorders not elsewhere classified	276	Disorders of fluid, electrolyte, and acid-base balance	C	0.103408	0.104491	0.812243	0.519031	0.259178	0.179943	0.00172487	0.00392125	52	2970	129	2766			2	rs7317924,rs4942269	276-Disorders of fluid, electrolyte, and acid-base balance	a	c	5917	4.257	2.07e-05	++
ZNF804A	139270	upstream	2:185943483	rs10165431	593	Other disorders of kidney and ureter	593.2	Cyst of kidney, acquired	593	Other disorders of kidney and ureter	C	0.174353	0.188321	0.746974	0.526267	0.26208	0.165816	0.00436947	0.00150453	37	2977	95	2799			5	rs10188385,rs10497663,rs13384132,rs57684299,rs73045229	593-Other disorders of kidney and ureter	t	c	5908	4.257	2.07e-05	++
LOC100506923	107011	downstream	2:185977366	rs13384132	593	Other disorders of kidney and ureter	593.2	Cyst of kidney, acquired	593	Other disorders of kidney and ureter	G	0.174769	0.188559	0.747635	0.525353	0.261712	0.165847	0.00428066	0.00153651	37	2987	95	2798			2	rs1483232,rs16826468	593-Other disorders of kidney and ureter	a	g	5917	-4.257	2.07e-05	--
LOC101060154	328513	upstream	5:40228374	rs1478903	780	General symptoms	780.57	Unspecified sleep apnea	780.1	Hallucinations	G	0.295304	0.298206	-0.285784	-0.493718	0.0916309	0.170229	0.00181556	0.00372787	380	2644	109	2790			0	NA	NA	a	g	5923	-4.258	2.07e-05	--
LOC100506667	28430	downstream	9:98504175	rs467337	788	Symptoms involving urinary system	788.41	Urinary frequency	788.2	Retention of urine	G	0.229626	0.252328	-0.741299	-1.09757	0.265138	0.340012	0.00517563	0.00124647	66	2928	47	2852			0	NA	NA	t	g	5893	-4.257	2.07e-05	--
ANK3	0	In-gene	10:62021146	rs72820489	785	Symptoms involving cardiovascular system	785.9	Other symptoms involving cardiovascular system	785.5	Shock without mention of trauma	G	0.025959	0.015283	1.61695	1.84272	0.562339	0.585314	0.00403509	0.00164245	22	3002	15	2864			9	rs16914671,rs72820490,rs17232638,rs72820491,rs72820497,rs72820501,rs72822204,rs72820502,rs72820495	789-Other symptoms involving abdomen and pelvis,785-Symptoms involving cardiovascular system	a	g	5903	4.257	2.08e-05	++
LINC00284	21522	upstream	13:44626120	rs7317924	276	Disorders of fluid, electrolyte, and acid-base balance	276.9	Electrolyte and fluid disorders not elsewhere classified	276	Disorders of fluid, electrolyte, and acid-base balance	C	0.103483	0.104188	0.802571	0.525122	0.25848	0.180305	0.00190301	0.00358644	52	2963	129	2760			0	NA	NA	t	c	5904	-4.256	2.08e-05	--
LOC100130476	0	In-gene	6:138184330	rs9494886	784	Symptoms involving head and neck	784.0	Headache	784.2	Swelling, mass, or lump in head and neck	G	0.084331	0.090846	0.638953	1.26074	0.188939	0.479331	0.000720132	0.00853299	129	2877	12	2883			0	NA	NA	c	g	5901	4.256	2.08e-05	++
LOC100130476	0	In-gene	6:138186532	rs59693083	784	Symptoms involving head and neck	784.0	Headache	784.2	Swelling, mass, or lump in head and neck	G	0.084331	0.090815	0.638953	1.26076	0.188939	0.47933	0.000720132	0.00853209	129	2877	12	2884			0	NA	NA	a	g	5902	4.256	2.08e-05	++
WASF5P	16555	upstream	6:31273495	rs7761965	599	Other disorders of urethra and urinary tract	599.70	HEMATURIA NOS	599.2	Urethral diverticulum	G	0.118221	0.097275	0.947404	0.610533	0.287516	0.224609	0.000983738	0.00656382	35	2989	73	2826			0	NA	NA	a	g	5923	-4.256	2.08e-05	--
BTBD8	0	In-gene	1:92588993	rs6604080	786	Symptoms involving respiratory system and other chest symptoms	786.05	Shortness of breath	786.0	Dyspnea and respiratory abnormalities	T	0.385837	0.378285	0.331748	0.287422	0.113134	0.0930873	0.00336397	0.00201737	174	2848	276	2616			9	rs10783109,rs10875209,rs10875214,rs1157469,rs1157470,rs1982720,rs3851271,rs3851272,rs3851273	786-Symptoms involving respiratory system and other chest symptoms	a	t	5914	4.255	2.09e-05	++
ANK3	0	In-gene	10:62149864	rs77622274	473	Chronic sinusitis	473.9	CHRONIC SINUSITIS NOS	473	Chronic sinusitis	C	0.122601	0.132505	0.987659	0.641995	0.334755	0.209254	0.00317367	0.00215486	24	2998	71	2827			9	rs1551683,rs1551684,rs7082025,rs72806134,rs72806135,rs72806140,rs76972414,rs77173454,rs77787726	473-Chronic sinusitis,426-Conduction disorders	t	c	5920	4.255	2.1e-05	++
ANKS1A	0	In-gene	6:34961406	rs3800439	461	Acute sinusitis	461.9	ACUTE SINUSITIS NOS	461	Acute sinusitis	C	0.133923	0.120297	0.371167	0.64759	0.112409	0.238993	0.000960228	0.00673522	341	2657	58	2839			1	rs73403805	461-Acute sinusitis	t	c	5895	4.254	2.1e-05	++
MIR4431	293210	upstream	2:53222962	rs6545315	780	General symptoms	780.97	Altered mental status	780.7	Malaise and fatigue	C	0.179233	0.173508	1.23896	0.319713	0.397791	0.110335	0.001842	0.00375968	14	3010	289	2610			0	NA	NA	t	c	5923	4.253	2.11e-05	++
ANK3	0	In-gene	10:62125814	rs77560928	473	Chronic sinusitis	473.9	CHRONIC SINUSITIS NOS	473	Chronic sinusitis	C	0.122134	0.132896	0.993604	0.63857	0.335252	0.209356	0.00303915	0.00228717	24	2985	71	2826			9	rs74563482,rs76446094,rs77917688,rs77938911,rs78743852,rs79131601,rs79359809,rs79663415,rs80215809	473-Chronic sinusitis	a	c	5906	-4.252	2.12e-05	--
DAB1	0	In-gene	1:57583906	rs17420181	729	Other disorders of soft tissues	729.81	Swelling of limb	729.8	Other musculoskeletal symptoms referable to limbs	C	0.048938	0.048465	1.49858	1.44005	0.522636	0.457439	0.00413926	0.00164348	15	2999	17	2882			0	NA	NA	t	c	5913	-4.251	2.12e-05	--
ZNF804A	42191	downstream	2:185420901	rs4399684	724	Other and unspecified disorders of back	724.02	Spinal stenosis of lumbar region	724.3	SCIATICA	G	0.234333	0.240728	0.355671	1.13735	0.129793	0.346981	0.00613864	0.00104605	153	2847	17	2868			0	NA	NA	c	g	5885	-4.252	2.12e-05	--
ARHGAP31	0	In-gene	3:119121679	rs75203710	791	Nonspecific findings on examination of urine	791.0	Proteinuria	791.0	Proteinuria	C	0.058697	0.06608	0.868203	1.42226	0.282641	0.483807	0.00212807	0.00328497	61	2963	14	2884			6	rs115630304,rs17281626,rs17281633,rs6789753,rs76407191,rs79327544	791-Nonspecific findings on examination of urine,285-Other and unspecified anemias	t	c	5922	4.252	2.12e-05	++
MTCO3P1	8918	downstream	6:32665002	rs114098379	274	Gout	274.0	Gouty arthropathy	274	Gout	G	0.109623	0.119352	0.852749	0.773338	0.275468	0.265186	0.00196395	0.00354307	40	2984	44	2855		LDL cholesterol,Rheumatoid arthritis,Total cholesterol	7	rs9275390,rs9275424,rs116773600,rs9275371,rs9275393,rs9275407,rs9275428	714-Rheumatoid arthritis and other inflammatory polyarthropathies	c	g	5923	4.252	2.12e-05	++
IL7	0	In-gene	8:79704400	rs2583760	362	Other retinal disorders	362.83	RETINAL EDEMA	362.2	Other proliferative retinopathy	G	0.019543	0.012107	1.50904	1.59393	0.544163	0.491215	0.00555184	0.00117501	23	2996	55	2836			0	NA	NA	t	g	5910	-4.252	2.12e-05	--
LOC100506159	0	In-gene	12:10089806	rs7968634	729	Other disorders of soft tissues	729.30	Panniculitis, unspecified site	729.8	Other musculoskeletal symptoms referable to limbs	C	0.094527	0.096891	0.666861	1.10443	0.199296	0.415262	0.000819592	0.00782345	110	2905	17	2878			6	rs11612832,rs57926493,rs59789233,rs60806917,rs7971846,rs7972089	729-Other disorders of soft tissues	a	c	5910	-4.251	2.13e-05	--
ARHGAP26	0	In-gene	5:142590414	rs258816	780	General symptoms	780.79	Other malaise and fatigue	780.7	Malaise and fatigue	C	0.394511	0.387892	0.323261	0.243378	0.0966142	0.0915319	0.000820173	0.00783864	239	2785	289	2610			0	NA	NA	a	c	5923	-4.251	2.13e-05	--
ZC2HC1A	21215	downstream	8:79557066	rs1467259	362	Degeneration of macula and posterior pole of retina	362.56	MACULAR PUCKERING	362.3	Retinal vascular occlusion	G	0.019384	0.011127	1.83573	1.77215	0.564775	0.643158	0.0011525	0.00586238	17	3001	25	2851			7	rs10087223,rs1483570,rs2583760,rs2717545,rs2919918,rs7838791,rs9298315	362-Other retinal disorders,789-Other symptoms involving abdomen and pelvis	a	g	5894	-4.251	2.13e-05	--
ANK3	0	In-gene	10:62152944	rs76972414	473	Chronic sinusitis	473.9	CHRONIC SINUSITIS NOS	473	Chronic sinusitis	C	0.12272	0.132551	0.98615	0.641672	0.334769	0.20926	0.00322161	0.00216663	24	2991	71	2826			9	rs72806140,rs72806146,rs72806151,rs72806156,rs77173454,rs77782467,rs77787726,rs7907761,rs79278901	473-Chronic sinusitis	t	c	5912	-4.25	2.14e-05	--
ANK3	0	In-gene	10:62153164	rs77787726	473	Chronic sinusitis	473.9	CHRONIC SINUSITIS NOS	473	Chronic sinusitis	C	0.12272	0.132551	0.98615	0.641672	0.334769	0.20926	0.00322161	0.00216663	24	2991	71	2826			9	rs72806140,rs72806146,rs72806151,rs72806156,rs72806158,rs77173454,rs77782467,rs7907761,rs79278901	473-Chronic sinusitis	t	c	5912	4.25	2.14e-05	++
ANK3	0	In-gene	10:62158107	rs79278901	473	Chronic sinusitis	473.9	CHRONIC SINUSITIS NOS	473	Chronic sinusitis	C	0.12272	0.132551	0.98615	0.641672	0.334769	0.20926	0.00322161	0.00216663	24	2991	71	2826			9	rs7099869,rs72806146,rs72806151,rs72806156,rs72806158,rs72806159,rs72806162,rs77782467,rs79576783	473-Chronic sinusitis,426-Conduction disorders	t	c	5912	4.25	2.14e-05	++
CCDC15	0	In-gene	11:124842288	rs4595559	780	General symptoms	780.79	Other malaise and fatigue	780	General symptoms	G	0.35334	0.361207	-0.321839	-0.286043	0.105078	0.0970946	0.00219239	0.00321887	239	2785	280	2602			2	rs6590124,rs11219865	780-General symptoms,780-Altered mental status	a	g	5906	4.25	2.14e-05	++
BRDT	0	In-gene	1:92442695	rs1156281	193	Malignant neoplasm of thyroid gland	193	Malignant neoplasm of thyroid gland	193	Malignant neoplasm of thyroid gland	C	0.057374	0.060711	1.54669	1.24143	0.533142	0.399168	0.00371879	0.00187058	13	3011	21	2878			6	rs12045408,rs12024343,rs12569167,rs61779157,rs76647137,rs6681152	193-Malignant neoplasm of thyroid gland	a	c	5923	4.249	2.15e-05	++
TNFAIP3	19039	upstream	6:138223489	rs9494892	611	Other disorders of breast	611.1	Hypertrophy of breast	611	Other disorders of breast	G	0.030649	0.033114	1.67949	0.889018	0.508718	0.329169	0.000961974	0.0069174	20	2998	93	2791			2	rs57427648,rs9494894	784-Symptoms involving head and neck,611-Other disorders of breast	t	g	5902	-4.249	2.15e-05	--
HIST1H2AC	8699	upstream	6:26133616	rs198806	780	General symptoms	780.57	Unspecified sleep apnea	780.7	Malaise and fatigue	G	0.393022	0.393412	0.263609	0.244116	0.0800235	0.0901082	0.000987214	0.0067457	380	2644	289	2610		Mean corpuscular hemoglobin concentration (MCHC),Serum urate	0	NA	NA	a	g	5923	-4.249	2.15e-05	--
LOC100506923	132329	downstream	2:185952048	rs57684299	593	Other disorders of kidney and ureter	593.2	Cyst of kidney, acquired	593	Other disorders of kidney and ureter	C	0.175108	0.188643	0.745787	0.524624	0.261826	0.16591	0.00439386	0.00156635	37	2984	95	2802			4	rs13384132,rs1483232,rs16826468,rs73045229	593-Other disorders of kidney and ureter	t	c	5918	-4.248	2.16e-05	--
LOC100506923	121979	downstream	2:185962398	rs73045229	593	Other disorders of kidney and ureter	593.2	Cyst of kidney, acquired	593	Other disorders of kidney and ureter	G	0.175108	0.188643	0.745787	0.524624	0.261826	0.16591	0.00439386	0.00156635	37	2984	95	2802			3	rs13384132,rs1483232,rs16826468	593-Other disorders of kidney and ureter	t	g	5918	-4.248	2.16e-05	--
ZC2HC1A	0	In-gene	8:79586455	rs1483570	362	Other retinal disorders	362.83	RETINAL EDEMA	362.2	Other proliferative retinopathy	C	0.020875	0.012709	1.48276	1.61586	0.543791	0.491532	0.00639708	0.00101119	23	2995	53	2819			5	rs10087223,rs2583760,rs2717545,rs2919918,rs7838791	362-Other retinal disorders,789-Other symptoms involving abdomen and pelvis	t	c	5890	4.247	2.16e-05	++
MAGI3	0	In-gene	1:113943954	rs17507114	781	Symptoms involving nervous and musculoskeletal systems	781.2	Abnormality of gait	781.2	Abnormality of gait	G	0.201786	0.198654	0.700871	0.502206	0.213429	0.18492	0.00102396	0.00661166	53	2970	73	2824			1	rs12071016	781-Symptoms involving nervous and musculoskeletal systems	a	g	5920	4.246	2.17e-05	++
LOC100129949	28449	downstream	1:243016906	rs10926887	787	Symptoms involving digestive system	787.01	Nausea with vomiting	787.9	Other symptoms involving digestive system	G	0.054949	0.056787	0.842789	0.815151	0.316639	0.24327	0.00777532	0.000805773	51	2970	94	2794			0	NA	NA	a	g	5909	-4.246	2.18e-05	--
ZNF804A	48874	downstream	2:185414218	rs55732877	724	Other and unspecified disorders of back	724.02	Spinal stenosis of lumbar region	724.3	SCIATICA	C	0.234568	0.240728	0.354485	1.13753	0.129809	0.346961	0.00631786	0.00104342	153	2844	17	2868			1	rs4399684	724-Other and unspecified disorders of back	t	c	5882	-4.245	2.18e-05	--
ARPC2	576	downstream	2:219081297	rs13403276	367	Disorders of refraction and accommodation	367.9	Unspecified disorder of refraction and accommodation	367.4	Presbyopia	C	0.070602	0.06485	0.418717	1.37921	0.148816	0.431589	0.00489828	0.00139518	304	2720	16	2883	Obesity-related_traits	Diet carbohydrate (g/d) in children,Energy intake (kcal/d) in children	0	NA	NA	t	c	5923	4.246	2.18e-05	++
IL7R	0	In-gene	5:35861068	rs1494558	787	Symptoms involving digestive system	787.01	Nausea with vomiting	787.0	Nausea and vomiting	C	0.321925	0.318558	0.67999	0.314693	0.207556	0.115578	0.00105222	0.00647353	51	2973	175	2724			9	rs6451227,rs1494557,rs1389831,rs6451228,rs6451230,rs6893142,rs7711202,rs7711268,rs969129	787-Symptoms involving digestive system	t	c	5923	-4.246	2.18e-05	--
LOC100129949	35966	downstream	1:243009389	rs950125	466	Acute bronchitis and bronchiolitis	466.0	Acute bronchitis	466	Acute bronchitis and bronchiolitis	G	0.055096	0.058164	0.493155	1.11406	0.160689	0.379852	0.00214768	0.00335847	309	2713	28	2869			3	rs10926887,rs12137258,rs12139866	787-Symptoms involving digestive system,466-Acute bronchitis and bronchiolitis	a	g	5919	-4.245	2.19e-05	--
LOC100129949	34046	downstream	1:243011309	rs12139866	466	Acute bronchitis and bronchiolitis	466.0	Acute bronchitis	466	Acute bronchitis and bronchiolitis	G	0.055096	0.058164	0.493155	1.11406	0.160689	0.379852	0.00214768	0.00335847	309	2713	28	2869			1	rs10926887	787-Symptoms involving digestive system,466-Acute bronchitis and bronchiolitis	a	g	5919	-4.245	2.19e-05	--
ANKS1A	0	In-gene	6:34945143	rs11970238	461	Acute sinusitis	461.9	ACUTE SINUSITIS NOS	461	Acute sinusitis	C	0.134947	0.120511	0.371031	0.641682	0.112226	0.238485	0.000945985	0.0071311	342	2674	58	2838			6	rs9394265,rs3800439,rs6906552,rs73403805,rs9380478,rs9394267	530-Diseases of esophagus,461-Acute sinusitis	t	c	5912	4.245	2.19e-05	++
MAGI3	0	In-gene	1:113934304	rs1342650	781	Symptoms involving nervous and musculoskeletal systems	781.2	Abnormality of gait	781.2	Abnormality of gait	G	0.20172	0.199034	0.701482	0.500877	0.213408	0.184884	0.00101247	0.00674566	53	2971	73	2826			2	rs12071016,rs17507114	781-Symptoms involving nervous and musculoskeletal systems	a	g	5923	-4.244	2.2e-05	--
TRAF3IP2,TRAF3IP2-AS1	0	In-gene	6:111919462	rs174398	729	Other disorders of soft tissues	729.5	Pain in limb	729.8	Other musculoskeletal symptoms referable to limbs	G	0.174272	0.172301	0.341163	0.994481	0.103496	0.36845	0.000979356	0.0069528	306	2718	17	2882			0	NA	NA	a	g	5923	-4.244	2.2e-05	--
POGLUT1	0	In-gene	3:119205217	rs17203139	791	Nonspecific findings on examination of urine	791.0	Proteinuria	791.0	Proteinuria	G	0.058697	0.066057	0.858148	1.42215	0.280517	0.483803	0.00221957	0.00328706	61	2963	14	2885			6	rs1797839,rs115431061,rs115511641,rs116242422,rs77922702,rs116524207	789-Other symptoms involving abdomen and pelvis,285-Other and unspecified anemias,791-Nonspecific findings on examination of urine	t	g	5923	4.242	2.21e-05	++
BRD2	7452	downstream	6:32928984	rs116347354	715	Osteoarthrosis and allied disorders	715.94	Osteoarthrosis, unspecified whether generalized or localized, involving hand	715	Osteoarthrosis and allied disorders	G	0.082699	0.095403	1.297	0.444138	0.472177	0.136253	0.00601698	0.0011155	14	3009	308	2585		Rheumatoid arthritis	0	NA	NA	a	g	5916	4.243	2.21e-05	++
C14orf64	42738	upstream	14:98487198	rs67195481	780	General symptoms	780.93	MEMORY LOSS	780.7	Malaise and fatigue	C	0.09838	0.091787	0.763228	0.467179	0.295043	0.136593	0.00968615	0.0006257	40	2984	289	2609			3	rs61007118,rs4905638,rs72704107	780-General symptoms,780-Altered mental status	t	c	5922	4.241	2.22e-05	++
LOC100506923	137550	downstream	2:185946827	rs10497663	593	Other disorders of kidney and ureter	593.2	Cyst of kidney, acquired	593	Other disorders of kidney and ureter	C	0.175273	0.188643	0.744256	0.524624	0.262	0.16591	0.00450186	0.00156635	37	2984	95	2802			4	rs10188385,rs13384132,rs57684299,rs73045229	593-Other disorders of kidney and ureter	t	c	5918	4.242	2.22e-05	++
LOC100130476	0	In-gene	6:138173422	rs7753873	784	Symptoms involving head and neck	784.0	Headache	784.2	Swelling, mass, or lump in head and neck	C	0.084884	0.088174	0.631291	1.26801	0.189049	0.478079	0.000839888	0.0079943	129	2881	12	2863			9	rs2230926,rs5029924,rs5029937,rs5029949,rs9494892,rs9494894,rs11970411,rs719149,rs7767264	784-Symptoms involving head and neck,611-Other disorders of breast	a	c	5885	4.242	2.22e-05	++
WASF5P	5929	upstream	6:31262869	rs115078077	274	Gout	274.9	GOUT NOS	274	Gout	G	0.079696	0.071009	0.563397	0.875946	0.179594	0.306359	0.00170649	0.00424687	155	2869	44	2850			1	rs7761965	599-Other disorders of urethra and urinary tract	a	g	5918	-4.242	2.22e-05	--
FAM205B	2706	upstream	9:34841288	rs10814163	584	Acute renal failure	584.9	ACUTE RENAL FAILURE NOS	584	Acute renal failure	G	0.342445	0.339779	0.612815	0.4535	0.192869	0.160958	0.00148619	0.00483997	57	2961	85	2811			2	rs2062670,rs7030622	584-Acute renal failure	a	g	5914	-4.241	2.22e-05	--
ANK3	0	In-gene	10:62026557	rs72820491	785	Symptoms involving cardiovascular system	785.9	Other symptoms involving cardiovascular system	785.5	Shock without mention of trauma	G	0.025968	0.01562	1.61658	1.8326	0.562341	0.586221	0.00404362	0.00177123	22	3001	15	2866			7	rs17232638,rs17807007,rs72820497,rs72820501,rs72822204,rs72820502,rs72820495	789-Other symptoms involving abdomen and pelvis,785-Symptoms involving cardiovascular system	a	g	5904	4.241	2.23e-05	++
ANK3	0	In-gene	10:62026812	rs17232638	785	Symptoms involving cardiovascular system	785.9	Other symptoms involving cardiovascular system	785.5	Shock without mention of trauma	G	0.025968	0.01562	1.61658	1.8326	0.562341	0.586221	0.00404362	0.00177123	22	3001	15	2866			6	rs17807007,rs72820497,rs72820501,rs72822204,rs72820502,rs72820495	789-Other symptoms involving abdomen and pelvis,785-Symptoms involving cardiovascular system	t	g	5904	4.241	2.23e-05	++
ANK3	0	In-gene	10:62030825	rs72820497	785	Symptoms involving cardiovascular system	785.9	Other symptoms involving cardiovascular system	785.5	Shock without mention of trauma	C	0.025968	0.01562	1.61658	1.8326	0.562341	0.586221	0.00404362	0.00177123	22	3001	15	2866			4	rs17807007,rs72820501,rs72822204,rs72820502	789-Other symptoms involving abdomen and pelvis,785-Symptoms involving cardiovascular system	t	c	5904	4.241	2.23e-05	++
ANK3	0	In-gene	10:62132830	rs74707031	473	Chronic sinusitis	473.9	CHRONIC SINUSITIS NOS	473	Chronic sinusitis	C	0.1223	0.133414	0.992572	0.636417	0.335351	0.209445	0.0030784	0.00237684	24	2985	71	2826			9	rs72806129,rs7896287,rs79475892,rs117134507,rs75342328,rs75396339,rs76976576,rs78050293,rs78638255	473-Chronic sinusitis	t	c	5906	-4.241	2.23e-05	--
ANK3	0	In-gene	10:62153253	rs77173454	473	Chronic sinusitis	473.9	CHRONIC SINUSITIS NOS	473	Chronic sinusitis	G	0.12272	0.132896	0.98615	0.639115	0.334769	0.209369	0.00322161	0.00226887	24	2991	71	2826			9	rs72806140,rs72806146,rs72806151,rs72806156,rs72806158,rs72806159,rs77782467,rs7907761,rs79278901	473-Chronic sinusitis	a	g	5912	-4.24	2.23e-05	--
LINC00284	14680	upstream	13:44619278	rs4942269	276	Disorders of fluid, electrolyte, and acid-base balance	276.9	Electrolyte and fluid disorders not elsewhere classified	276	Disorders of fluid, electrolyte, and acid-base balance	C	0.103671	0.104346	0.800409	0.520196	0.257882	0.179935	0.00191069	0.00383996	52	2972	129	2770			1	rs7317924	276-Disorders of fluid, electrolyte, and acid-base balance	t	c	5923	4.24	2.23e-05	++
PRDM1	36411	upstream	6:106594224	rs742109	715	Osteoarthrosis and allied disorders	715.35	Osteoarthrosis, localized, not specified whether primary or secondary, involving pelvic region and thigh	715	Osteoarthrosis and allied disorders	C	0.399306	0.396689	1.1074	0.287908	0.404257	0.0882366	0.00615597	0.00110276	14	3010	308	2591		Malignant pleural mesothelioma	4	rs1018552,rs2065082,rs2179175,rs9399975	366-Cataract	t	c	5923	-4.24	2.23e-05	--
HLA-DRA	465	downstream	6:32407153	rs114369580	250	Diabetes mellitus, Type 1	250.01	type I diabetes mellitus [insulin dependent type] [IDDM] [juvenile type], not stated as uncontrolled, without mention of complication	250.3	Diabetes with other coma	T	0.2667	0.292936	0.874824	0.707685	0.305425	0.225627	0.00417954	0.00170961	22	3002	41	2847		Multiple sclerosis,Rheumatoid arthritis,Rheumatoid arthritis (ACPA-positive),Type 1 diabetes, Rheumatoid arthritis, combined case analysis	7	rs114351193,rs114632839,rs114809735,rs115053476,rs115643100,rs116801443,rs3129882	250-Diabetes mellitus,250-Diabetes mellitus, Type 2,274-Gout	a	t	5912	4.241	2.23e-05	++
TNFSF4	0	In-gene	1:173164457	rs10912560	453	Pulmonary embolus and DVT	453.8	Embolism and thrombosis of other specified veins	453	Other venous embolism and thrombosis	G	0.258518	0.246292	1.24387	0.592857	0.429452	0.191127	0.00377465	0.00192285	11	3012	63	2836			1	rs10912561	453-Pulmonary embolus and DVT,564-Functional digestive disorders, not elsewhere classified	a	g	5922	4.24	2.24e-05	++
LOC100421642	109703	upstream	7:136281015	rs1477528	780	General symptoms	780.52	INSOMNIA NOS	780.1	Hallucinations	T	0.02877	0.024957	0.773098	1.03196	0.281034	0.317375	0.00594309	0.00114784	135	2889	109	2776			0	NA	NA	a	t	5909	4.24	2.24e-05	++
ABHD6	0	In-gene	3:58255739	rs17059098	787	Symptoms involving digestive system	787.1	Heartburn	787.2	Dysphagia	G	0.084556	0.07635	1.29016	0.588116	0.418728	0.201942	0.00206204	0.0035878	16	2982	115	2773			9	rs13097703,rs1047335,rs13077539,rs13094898,rs13097873,rs13322156,rs1554124,rs9818581,rs9871725	787-Symptoms involving digestive system	a	g	5886	-4.239	2.25e-05	--
TNFSF8	0	In-gene	9:117691364	rs4978612	715	Osteoarthrosis and allied disorders	715.94	Osteoarthrosis, unspecified whether generalized or localized, involving hand	715	Osteoarthrosis and allied disorders	T	0.04422	0.039165	1.74978	0.509332	0.514819	0.196913	0.000676739	0.00969334	14	3005	307	2591			2	rs3181346,rs3181360	780-General symptoms,780-Altered mental status,715-Osteoarthrosis and allied disorders	a	t	5917	-4.238	2.26e-05	--
ANK3	0	In-gene	10:62127811	rs79359809	473	Chronic sinusitis	473.9	CHRONIC SINUSITIS NOS	473	Chronic sinusitis	C	0.1223	0.133586	0.992572	0.635158	0.335351	0.209487	0.0030784	0.0024296	24	2985	71	2826			9	rs74563482,rs74707031,rs76446094,rs77917688,rs77938911,rs78743852,rs79131601,rs79663415,rs80215809	473-Chronic sinusitis	t	c	5906	-4.236	2.27e-05	--
ANK3	0	In-gene	10:62127823	rs79663415	473	Chronic sinusitis	473.9	CHRONIC SINUSITIS NOS	473	Chronic sinusitis	G	0.1223	0.133586	0.992572	0.635158	0.335351	0.209487	0.0030784	0.0024296	24	2985	71	2826			9	rs74563482,rs74707031,rs76446094,rs77917688,rs77938911,rs78050293,rs78743852,rs79131601,rs80215809	473-Chronic sinusitis	a	g	5906	4.236	2.27e-05	++
ANK3	0	In-gene	10:62128085	rs74563482	473	Chronic sinusitis	473.9	CHRONIC SINUSITIS NOS	473	Chronic sinusitis	C	0.1223	0.133586	0.992572	0.635158	0.335351	0.209487	0.0030784	0.0024296	24	2985	71	2826			9	rs74707031,rs76446094,rs76976576,rs77917688,rs77938911,rs78050293,rs78743852,rs79131601,rs80215809	473-Chronic sinusitis	t	c	5906	-4.236	2.27e-05	--
ANK3	0	In-gene	10:62128096	rs76446094	473	Chronic sinusitis	473.9	CHRONIC SINUSITIS NOS	473	Chronic sinusitis	C	0.1223	0.133586	0.992572	0.635158	0.335351	0.209487	0.0030784	0.0024296	24	2985	71	2826			9	rs74707031,rs76976576,rs77917688,rs77938911,rs78050293,rs78638255,rs78743852,rs79131601,rs80215809	473-Chronic sinusitis	a	c	5906	-4.236	2.27e-05	--
ANK3	0	In-gene	10:62128671	rs77938911	473	Chronic sinusitis	473.9	CHRONIC SINUSITIS NOS	473	Chronic sinusitis	G	0.1223	0.133586	0.992572	0.635158	0.335351	0.209487	0.0030784	0.0024296	24	2985	71	2826			9	rs117134507,rs74707031,rs76976576,rs77917688,rs78050293,rs78638255,rs78743852,rs79131601,rs80215809	473-Chronic sinusitis	a	g	5906	-4.236	2.27e-05	--
ANK3	0	In-gene	10:62128831	rs78743852	473	Chronic sinusitis	473.9	CHRONIC SINUSITIS NOS	473	Chronic sinusitis	C	0.1223	0.133586	0.992572	0.635158	0.335351	0.209487	0.0030784	0.0024296	24	2985	71	2826			9	rs117134507,rs74707031,rs75396339,rs76976576,rs77917688,rs78050293,rs78638255,rs79131601,rs80215809	473-Chronic sinusitis	t	c	5906	-4.236	2.27e-05	--
ANK3	0	In-gene	10:62129592	rs79131601	473	Chronic sinusitis	473.9	CHRONIC SINUSITIS NOS	473	Chronic sinusitis	T	0.1223	0.133586	0.992572	0.635158	0.335351	0.209487	0.0030784	0.0024296	24	2985	71	2826			9	rs117134507,rs74707031,rs75342328,rs75396339,rs76976576,rs77917688,rs78050293,rs78638255,rs80215809	473-Chronic sinusitis	a	t	5906	-4.236	2.27e-05	--
ANK3	0	In-gene	10:62131991	rs77917688	473	Chronic sinusitis	473.9	CHRONIC SINUSITIS NOS	473	Chronic sinusitis	C	0.1223	0.133586	0.992572	0.635158	0.335351	0.209487	0.0030784	0.0024296	24	2985	71	2826			9	rs72806129,rs117134507,rs74707031,rs75342328,rs75396339,rs76976576,rs78050293,rs78638255,rs80215809	473-Chronic sinusitis	t	c	5906	-4.236	2.27e-05	--
ANK3	0	In-gene	10:62132010	rs80215809	473	Chronic sinusitis	473.9	CHRONIC SINUSITIS NOS	473	Chronic sinusitis	G	0.1223	0.133586	0.992572	0.635158	0.335351	0.209487	0.0030784	0.0024296	24	2985	71	2826			9	rs72806129,rs7896287,rs117134507,rs74707031,rs75342328,rs75396339,rs76976576,rs78050293,rs78638255	473-Chronic sinusitis	a	g	5906	4.236	2.27e-05	++
LOC100506923	88913	downstream	2:185995464	rs16826468	593	Other disorders of kidney and ureter	593.2	Cyst of kidney, acquired	593	Other disorders of kidney and ureter	C	0.174661	0.189227	0.748213	0.518752	0.261642	0.165477	0.00424069	0.00171915	37	2986	95	2801			2	rs1483232,rs1483241	593-Other disorders of kidney and ureter	t	c	5919	4.236	2.27e-05	++
LOC100506923	88585	downstream	2:185995792	rs1483232	593	Other disorders of kidney and ureter	593.2	Cyst of kidney, acquired	593	Other disorders of kidney and ureter	G	0.174661	0.189227	0.748213	0.518752	0.261642	0.165477	0.00424069	0.00171915	37	2986	95	2801			1	rs1483241	593-Other disorders of kidney and ureter	a	g	5919	-4.236	2.27e-05	--
BTBD8	0	In-gene	1:92597344	rs10875214	786	Symptoms involving respiratory system and other chest symptoms	786.05	Shortness of breath	786.0	Dyspnea and respiratory abnormalities	G	0.384539	0.379144	0.334307	0.282674	0.113173	0.0930762	0.00313746	0.00238934	174	2840	276	2620			5	rs10783109,rs1157469,rs1157470,rs1982720,rs4970699	786-Symptoms involving respiratory system and other chest symptoms	c	g	5910	4.235	2.28e-05	++
PXK	0	In-gene	3:58346736	rs75828026	787	Symptoms involving digestive system	787.1	Heartburn	787.2	Dysphagia	C	0.095476	0.083681	1.3016	0.555126	0.405667	0.19991	0.00133405	0.0054883	16	2990	114	2766			9	rs11710058,rs12330157,rs13315871,rs13317835,rs28417694,rs36097398,rs71311864,rs71311865,rs9850717	787-Symptoms involving digestive system	t	c	5886	-4.235	2.28e-05	--
FAM205B	969	upstream	9:34839551	rs1566593	584	Acute renal failure	584.9	ACUTE RENAL FAILURE NOS	584	Acute renal failure	C	0.34262	0.340131	0.612246	0.452644	0.192872	0.160988	0.00150165	0.00492852	57	2958	85	2808			3	rs10814163,rs2062670,rs7030622	584-Acute renal failure	t	c	5908	4.235	2.28e-05	++
TPPP	0	In-gene	5:663360	rs75273371	729	Other disorders of soft tissues	729.2	Neuralgia, neuritis, and radiculitis, unspecified	729.8	Other musculoskeletal symptoms referable to limbs	G	0.025976	0.025748	1.8071	1.51026	0.578119	0.528062	0.00177305	0.00423633	15	3007	17	2857			1	rs79742881	729-Other disorders of soft tissues	c	g	5896	-4.235	2.29e-05	--
RPL3	0	In-gene	22:39714704	rs1569498	785	Symptoms involving cardiovascular system	785.2	Undiagnosed cardiac murmurs	785.6	Enlargement of lymph nodes	C	0.229993	0.239048	1.2912	0.795091	0.449474	0.254993	0.00406998	0.00182024	11	3013	35	2864			0	NA	NA	t	c	5923	-4.234	2.3e-05	--
IL12A	3824	upstream	3:159717629	rs17826053	365	Glaucoma	365.04	Ocular hypertension	365	Glaucoma	G	0.137281	0.139696	1.03849	0.638683	0.370716	0.200169	0.00508968	0.00141915	18	3005	81	2811			0	NA	NA	t	g	5915	4.234	2.3e-05	++
IL7	0	In-gene	8:79657498	rs2919918	362	Other retinal disorders	362.83	RETINAL EDEMA	362.2	Other proliferative retinopathy	G	0.020357	0.012165	1.49129	1.59697	0.544004	0.490913	0.0061193	0.0011417	23	2998	55	2822			1	rs2583760	362-Other retinal disorders	t	g	5898	4.234	2.3e-05	++
SGK223	130748	upstream	8:8370004	rs6985671	599	Other disorders of urethra and urinary tract	599.0	Urinary tract infection, site not specified	599.2	Urethral diverticulum	C	0.096186	0.103311	0.559527	0.614965	0.169325	0.229775	0.000951577	0.00744238	153	2862	73	2826			0	NA	NA	t	c	5914	-4.233	2.3e-05	--
ANK3	0	In-gene	10:62034492	rs72820501	785	Symptoms involving cardiovascular system	785.9	Other symptoms involving cardiovascular system	785.5	Shock without mention of trauma	C	0.025968	0.015788	1.61658	1.82829	0.562341	0.586935	0.00404362	0.00183955	22	3001	15	2867			3	rs17807007,rs72822204,rs72820502	789-Other symptoms involving abdomen and pelvis,785-Symptoms involving cardiovascular system	t	c	5905	4.233	2.31e-05	++
ANK3	0	In-gene	10:62035182	rs72822204	785	Symptoms involving cardiovascular system	785.9	Other symptoms involving cardiovascular system	785.5	Shock without mention of trauma	G	0.025968	0.015793	1.61658	1.82798	0.562341	0.586945	0.00404362	0.00184317	22	3001	15	2866			1	rs17807007	789-Other symptoms involving abdomen and pelvis,785-Symptoms involving cardiovascular system	t	g	5904	4.233	2.31e-05	++
ANK3	0	In-gene	10:62170256	rs7099869	473	Chronic sinusitis	473.9	CHRONIC SINUSITIS NOS	473	Chronic sinusitis	C	0.123843	0.132271	0.979	0.642922	0.335532	0.209388	0.00352565	0.00213713	24	3000	71	2817			2	rs77845949,rs79576783	473-Chronic sinusitis	a	c	5912	-4.233	2.31e-05	--
DEAF1	0	In-gene	11:688217	rs7126455	518	Other diseases of lung	518.89	Other diseases of lung, not elsewhere classified	518	Other diseases of lung	G	0.115779	0.118267	0.787234	0.463068	0.262819	0.154817	0.00274132	0.00278011	45	2978	159	2737			2	rs7116631,rs7123677	518-Other diseases of lung	a	g	5919	4.233	2.31e-05	++
NPM1P41	32118	upstream	4:82964509	rs7671690	459	Other disorders of circulatory system	459.81	VENOUS INSUFFICIENCY NOS	459	Other disorders of circulatory system	C	0.497685	0.486547	-0.506093	-1.75296	0.182438	0.544979	0.00553631	0.00129733	64	2960	13	2886			0	NA	NA	a	c	5923	4.232	2.31e-05	++
LINC00701	18066	upstream	10:2375333	rs12098385	784	Symptoms involving head and neck	784.0	Headache	784.2	Swelling, mass, or lump in head and neck	G	0.016214	0.016586	0.967893	2.0916	0.367221	0.623211	0.00839592	0.0007903	129	2893	12	2882			0	NA	NA	a	g	5916	4.231	2.33e-05	++
ANK3	0	In-gene	10:62036121	rs17807007	785	Symptoms involving cardiovascular system	785.9	Other symptoms involving cardiovascular system	785.5	Shock without mention of trauma	C	0.025976	0.015815	1.61654	1.82669	0.562341	0.586978	0.00404471	0.00185816	22	3000	15	2862			0	NA	NA	t	c	5899	4.231	2.33e-05	++
PKIG	0	In-gene	20:43223930	rs80212763	362	Other retinal disorders	362.10	Background retinopathy, unspecified	362.3	Retinal vascular occlusion	C	0.013232	0.017093	2.14482	1.68116	0.796565	0.509838	0.00709014	0.000975721	11	3012	25	2871			0	NA	NA	t	c	5919	-4.231	2.33e-05	--
IL12A	41	upstream	3:159713846	rs640039	365	Glaucoma	365.04	Ocular hypertension	365	Glaucoma	C	0.137281	0.13982	1.0377	0.6384	0.370769	0.200188	0.00512973	0.00142763	18	3005	81	2812			1	rs17826053	365-Glaucoma	t	c	5916	4.231	2.33e-05	++
ABHD6	0	In-gene	3:58237289	rs17354606	787	Symptoms involving digestive system	787.1	Heartburn	787.2	Dysphagia	C	0.084585	0.07655	1.28993	0.587324	0.418718	0.202497	0.00206531	0.00372679	16	2981	115	2772			9	rs13097703,rs1047335,rs13077539,rs13097873,rs1554124,rs17059098,rs6769216,rs7634153,rs9842759	787-Symptoms involving digestive system	t	c	5884	4.23	2.33e-05	++
ANK3	0	In-gene	10:62133183	rs78050293	473	Chronic sinusitis	473.9	CHRONIC SINUSITIS NOS	473	Chronic sinusitis	G	0.122789	0.133553	0.98966	0.64641	0.335424	0.213128	0.00317289	0.00242162	24	2973	68	2811			9	rs72806129,rs72806132,rs7896287,rs79475892,rs117134507,rs75342328,rs75396339,rs76976576,rs78638255	473-Chronic sinusitis	a	g	5876	-4.23	2.34e-05	--
HMGB1	992	downstream	13:31031884	rs1360485	189	Malignant neoplasm of kidney and other and unspecified urinary organs	189.0	Malignant neoplasm of kidney, except pelvis	189.1	Malignant neoplasm of renal pelvis	C	0.286376	0.296309	0.916303	0.822619	0.310415	0.271422	0.0031586	0.00243924	21	3003	29	2870			0	NA	NA	t	c	5923	4.23	2.34e-05	++
KIF21B	3863	downstream	1:200934650	rs4915472	403	hypertension	403.90	Hypertensive renal disease, unspecified, without mention of renal failure	403	Hypertensive chronic kidney disease	G	0.348208	0.331597	0.547825	0.583842	0.173489	0.206996	0.00159023	0.0047942	66	2948	52	2828			1	rs10920082	403-hypertension	c	g	5894	4.23	2.34e-05	++
ANKS1A	0	In-gene	6:34946963	rs6906552	461	Acute sinusitis	461.9	ACUTE SINUSITIS NOS	461	Acute sinusitis	C	0.133344	0.119558	0.367671	0.651987	0.113125	0.239105	0.00115355	0.00639559	341	2670	58	2836			5	rs9394265,rs3800439,rs73403805,rs9380478,rs9394267	530-Diseases of esophagus,461-Acute sinusitis	t	c	5905	4.23	2.34e-05	++
DEAF1	0	In-gene	11:684056	rs9734266	518	Other diseases of lung	518.89	Other diseases of lung, not elsewhere classified	518	Other diseases of lung	G	0.115741	0.118389	0.787292	0.462081	0.262819	0.154826	0.00273932	0.00284017	45	2979	159	2734			4	rs7116631,rs7121608,rs7123677,rs7126455	518-Other diseases of lung	a	g	5917	4.228	2.35e-05	++
CD80	0	In-gene	3:119270374	rs114243006	592	Nephrolithiasis	592.1	Calculus of ureter	592	Calculus of kidney and ureter	G	0.013856	0.011269	1.75113	1.30915	0.549058	0.469599	0.00142603	0.00530677	24	2971	63	2821			0	NA	NA	a	g	5879	4.229	2.35e-05	++
HLA-DPA1,HLA-DPB1	0	In-gene	6:33046662	rs116016109	724	Other and unspecified disorders of back	724.02	Spinal stenosis of lumbar region	724	Other and unspecified disorders of back	C	0.248414	0.245745	-0.422263	-0.332771	0.153075	0.103127	0.00580622	0.00125178	151	2844	334	2545			0	NA	NA	t	c	5874	-4.229	2.35e-05	--
DEAF1	0	In-gene	11:682973	rs9734224	518	Other diseases of lung	518.89	Other diseases of lung, not elsewhere classified	518	Other diseases of lung	C	0.115817	0.118389	0.786966	0.462081	0.262836	0.154826	0.0027522	0.00284017	45	2977	159	2734			5	rs7116631,rs7121608,rs7123677,rs7126455,rs9734266	518-Other diseases of lung	t	c	5915	4.227	2.36e-05	++
FLJ42102	30076	downstream	11:71086715	rs1660886	715	Osteoarthrosis and allied disorders	715.90	Osteoarthrosis, unspecified whether generalized or localized, involving unspecified site	715	Osteoarthrosis and allied disorders	G	0.314631	0.30465	0.474118	0.315713	0.181992	0.0933069	0.00918328	0.000715438	64	2957	304	2578			0	NA	NA	a	g	5903	4.228	2.36e-05	++
C11orf30	48388	upstream	11:76310976	rs4438063	427	Cardiac dysrhythmias	427.9	CARDIAC DYSRHYTHMIA NOS	427	Cardiac dysrhythmias	G	0.126209	0.116764	1.16782	0.619209	0.364297	0.223525	0.00134743	0.00560222	16	2983	77	2822			3	rs10793176,rs7950468,rs11236806	427-Cardiac dysrhythmias,427-Paroxysmal tachycardia, unspecified	a	g	5898	4.228	2.36e-05	++
BTBD8	0	In-gene	1:92598807	rs1157470	786	Symptoms involving respiratory system and other chest symptoms	786.05	Shortness of breath	786.0	Dyspnea and respiratory abnormalities	T	0.384425	0.379269	0.334189	0.28164	0.113153	0.093059	0.00314271	0.00247426	174	2850	276	2623			2	rs1982720,rs4970699	786-Symptoms involving respiratory system and other chest symptoms	a	t	5923	4.228	2.36e-05	++
BTBD8	0	In-gene	1:92600183	rs1982720	786	Symptoms involving respiratory system and other chest symptoms	786.05	Shortness of breath	786.0	Dyspnea and respiratory abnormalities	G	0.384425	0.379269	0.334189	0.28164	0.113153	0.093059	0.00314271	0.00247426	174	2850	276	2623			1	rs4970699	786-Symptoms involving respiratory system and other chest symptoms	c	g	5923	-4.228	2.36e-05	--
SEMA3B	142	downstream	3:50304897	rs188024255	564	Functional digestive disorders, not elsewhere classified	564.1	IRRITABLE BOWEL SYNDROME	564.1	IRRITABLE BOWEL SYNDROME	C	0.012987	0.011576	1.38047	1.72448	0.488855	0.545994	0.00474446	0.00158619	55	2948	29	2865			0	NA	NA	t	c	5897	-4.228	2.36e-05	--
DCAF13P2,LOC285696	0	In-gene	5:17202351	rs6864445	726	Peripheral enthesopathies and allied syndromes	726.10	Disorders of bursae and tendons in shoulder region, unspecified	726	Peripheral enthesopathies and allied syndromes	C	0.014814	0.01562	1.33206	0.945025	0.435658	0.323659	0.00223139	0.00350239	60	2944	155	2726			0	NA	NA	t	c	5885	-4.227	2.36e-05	--
PTPRK	24919	downstream	6:128265004	rs809709	365	Glaucoma	365.00	Preglaucoma, unspecified	365	Glaucoma	C	0.039086	0.041077	0.899853	0.968422	0.333974	0.294271	0.007052	0.000998592	63	2956	81	2816			4	rs699422,rs802720,rs802742,rs802749	365-Glaucoma	t	c	5916	-4.228	2.36e-05	--
FAM205B	15063	downstream	9:34815200	rs277565	780	General symptoms	780.97	Altered mental status	780.2	Syncope and collapse	G	0.374586	0.378416	1.27333	0.414173	0.410153	0.144218	0.00190579	0.00408076	14	3004	103	2788			9	rs277589,rs10814161,rs1411211,rs277583,rs277586,rs277593,rs61068549,rs2772542,rs72617339	780-General symptoms,780-Altered mental status,584-Acute renal failure	c	g	5909	4.227	2.36e-05	++
ANK3	0	In-gene	10:62034855	rs72820502	785	Symptoms involving cardiovascular system	785.9	Other symptoms involving cardiovascular system	785.5	Shock without mention of trauma	C	0.02656	0.016713	1.66927	1.78047	0.564429	0.589388	0.0031019	0.00252043	21	2991	15	2857			2	rs17807007,rs72822204	789-Other symptoms involving abdomen and pelvis,785-Symptoms involving cardiovascular system	t	c	5884	-4.226	2.37e-05	--
IL12A	0	In-gene	3:159713467	rs568408	365	Glaucoma	365.04	Ocular hypertension	365	Glaucoma	G	0.137401	0.13982	1.03622	0.6384	0.37103	0.200188	0.00522499	0.00142763	18	3006	81	2812			2	rs17826053,rs640039	365-Glaucoma	a	g	5917	-4.226	2.37e-05	--
GNAI2	0	In-gene	3:50290755	rs71583822	564	Functional digestive disorders, not elsewhere classified	564.1	IRRITABLE BOWEL SYNDROME	564.1	IRRITABLE BOWEL SYNDROME	C	0.012987	0.011584	1.38038	1.72376	0.488856	0.546015	0.00474726	0.00159408	55	2948	29	2863			1	rs188024255	564-Functional digestive disorders, not elsewhere classified	a	c	5895	-4.227	2.37e-05	--
LOC100132605,TPPP	0	In-gene	5:664759	rs79742881	729	Other disorders of soft tissues	729.2	Neuralgia, neuritis, and radiculitis, unspecified	729.8	Other musculoskeletal symptoms referable to limbs	C	0.025959	0.02594	1.80734	1.50433	0.578116	0.528127	0.00177047	0.00439369	15	3009	17	2855			0	NA	NA	t	c	5896	-4.227	2.37e-05	--
TNFAIP3	24324	upstream	6:138228774	rs57427648	611	Other disorders of breast	611.1	Hypertrophy of breast	611	Other disorders of breast	G	0.030454	0.032895	1.68654	0.87283	0.508661	0.328715	0.000914288	0.00792429	20	3001	93	2795			0	NA	NA	t	g	5909	-4.227	2.37e-05	--
FAM205B	11988	downstream	9:34818275	rs1411211	780	General symptoms	780.97	Altered mental status	780.2	Syncope and collapse	G	0.374586	0.378453	1.27333	0.414178	0.410153	0.144292	0.00190579	0.00409928	14	3004	103	2793			9	rs277589,rs950048,rs10814161,rs277583,rs277586,rs277593,rs61068549,rs2772542,rs72617339	780-General symptoms,780-Altered mental status,584-Acute renal failure	a	g	5914	-4.226	2.37e-05	--
FAM205B	7973	downstream	9:34822290	rs277586	780	General symptoms	780.97	Altered mental status	780.2	Syncope and collapse	G	0.374669	0.378542	1.27462	0.414024	0.410449	0.144283	0.00190007	0.00411091	14	3010	103	2791			9	rs950048,rs10814162,rs10814163,rs1566593,rs1811684,rs277583,rs277593,rs3739880,rs72617339	584-Acute renal failure,780-General symptoms,780-Altered mental status	c	g	5918	-4.227	2.37e-05	--
FAM205B	6454	downstream	9:34823809	rs277583	780	General symptoms	780.97	Altered mental status	780.2	Syncope and collapse	C	0.374669	0.378542	1.27462	0.414024	0.410449	0.144283	0.00190007	0.00411091	14	3010	103	2791			9	rs950048,rs10814162,rs10814163,rs1566593,rs1811684,rs277593,rs3739880,rs7030622,rs72617339	584-Acute renal failure	t	c	5918	4.227	2.37e-05	++
DEAF1	0	In-gene	11:688804	rs7123677	518	Other diseases of lung	518.89	Other diseases of lung, not elsewhere classified	518	Other diseases of lung	C	0.11611	0.118267	0.784887	0.463068	0.26293	0.154817	0.00283428	0.00278011	45	2978	159	2737			0	NA	NA	t	c	5919	-4.226	2.38e-05	--
MTCO3P1	4481	downstream	6:32669439	rs9275393	714	Rheumatoid arthritis and other inflammatory polyarthropathies	714.0	Rheumatoid arthritis	714	Rheumatoid arthritis and other inflammatory polyarthropathies	G	0.238426	0.257848	0.554441	0.53035	0.194195	0.169747	0.00430276	0.001782	60	2964	81	2818		Joint damage severity in rheumatoid arthritis,LDL cholesterol,Primary biliary cirrhosis,Rheumatoid arthritis,Total cholesterol	7	rs114208743,rs115083834,rs9275424,rs9275439,rs9275407,rs9275428,rs115724353	714-Rheumatoid arthritis and other inflammatory polyarthropathies	a	g	5923	-4.226	2.38e-05	--
SPACA1	39806	downstream	6:88717700	rs17262022	787	Symptoms involving digestive system	787.01	Nausea with vomiting	787.9	Other symptoms involving digestive system	G	0.177177	0.174543	0.729259	0.479733	0.222354	0.17821	0.00103907	0.00710333	51	2946	95	2804			0	NA	NA	a	g	5896	-4.226	2.38e-05	--
ZC2HC1A	21215	downstream	8:79557066	rs1467259	789	Other symptoms involving abdomen and pelvis	789.06	Abdominal pain, epigastric	789.5	Ascites	G	0.019384	0.011127	1.12725	1.96216	0.385275	0.64273	0.00343543	0.0022668	83	2935	22	2854			7	rs10087223,rs1483570,rs2583760,rs2717545,rs2919918,rs7838791,rs9298315	362-Other retinal disorders,789-Other symptoms involving abdomen and pelvis	a	g	5894	-4.226	2.38e-05	--
GNAI2	0	In-gene	3:50276357	rs142550625	564	Functional digestive disorders, not elsewhere classified	564.1	IRRITABLE BOWEL SYNDROME	564.1	IRRITABLE BOWEL SYNDROME	C	0.012991	0.011592	1.38012	1.72284	0.488852	0.546031	0.00475502	0.0016038	55	2947	29	2861			2	rs188024255,rs71583822	564-Functional digestive disorders, not elsewhere classified	t	c	5892	-4.225	2.39e-05	--
KDM4C	0	In-gene	9:7026860	rs12342947	729	Other disorders of soft tissues	729.5	Pain in limb	729.2	Neuralgia, neuritis, and radiculitis, unspecified	G	0.028605	0.035357	0.614746	1.52072	0.213765	0.49026	0.00403008	0.00192311	306	2718	19	2880			0	NA	NA	a	g	5923	4.225	2.39e-05	++
FAT3	0	In-gene	11:92209853	rs1941438	518	Other diseases of lung	518.89	Other diseases of lung, not elsewhere classified	518	Other diseases of lung	G	0.299603	0.290617	0.691283	0.33653	0.218793	0.119722	0.00158024	0.00493977	45	2979	159	2740			0	NA	NA	t	g	5923	4.224	2.4e-05	++
LOC100506159	0	In-gene	12:10090095	rs7971846	729	Other disorders of soft tissues	729.30	Panniculitis, unspecified site	729.8	Other musculoskeletal symptoms referable to limbs	C	0.094662	0.096652	0.658996	1.10563	0.199415	0.415236	0.000950961	0.00775247	110	2906	17	2880			5	rs11612832,rs57926493,rs59789233,rs60806917,rs7972089	729-Other disorders of soft tissues	t	c	5913	-4.224	2.4e-05	--
BTBD8	0	In-gene	1:92587687	rs2391114	786	Symptoms involving respiratory system and other chest symptoms	786.05	Shortness of breath	786.0	Dyspnea and respiratory abnormalities	G	0.385837	0.378798	0.331567	0.283034	0.113162	0.0929611	0.00338935	0.00232951	174	2848	276	2620			9	rs10783109,rs10875209,rs10875214,rs1157469,rs1157470,rs3851271,rs3851272,rs3851273,rs6604080	786-Symptoms involving respiratory system and other chest symptoms	a	g	5918	4.224	2.4e-05	++
ZBTB46	0	In-gene	20:62385479	rs7273624	781	Symptoms involving nervous and musculoskeletal systems	781.2	Abnormality of gait	781.2	Abnormality of gait	G	0.415013	0.404967	-0.6996	-0.541088	0.226591	0.187628	0.00201848	0.00392857	53	2971	73	2826			6	rs4809223,rs4809224,rs6010642,rs6010646,rs6011091,rs6089770	781-Symptoms involving nervous and musculoskeletal systems	a	g	5923	4.224	2.4e-05	++
IRF4	2562	downstream	6:389176	rs35162881	340	MULTIPLE SCLEROSIS	340	MULTIPLE SCLEROSIS	340	MULTIPLE SCLEROSIS	G	0.081788	0.067891	1.45395	0.971893	0.436162	0.369401	0.000857569	0.00851346	13	3007	28	2859			0	NA	NA	a	g	5907	4.223	2.41e-05	++
LOC728048	148773	downstream	4:66811014	rs10517950	780	General symptoms	780.2	Syncope and collapse	780.3	Convulsions	C	0.298841	0.297516	-0.558067	-0.670581	0.177319	0.237733	0.00164812	0.00479142	103	2917	61	2838			1	rs13151175	780-General symptoms,780-Altered mental status	a	c	5919	-4.222	2.42e-05	--
ZC2HC1A	4679	upstream	8:79636678	rs2717545	362	Other retinal disorders	362.83	RETINAL EDEMA	362.2	Other proliferative retinopathy	C	0.020516	0.012344	1.48735	1.59044	0.543718	0.490474	0.00622838	0.0011842	23	2999	55	2821			2	rs2583760,rs2919918	362-Other retinal disorders	t	c	5898	4.222	2.42e-05	++
BTBD8	0	In-gene	1:92598705	rs1157469	786	Symptoms involving respiratory system and other chest symptoms	786.05	Shortness of breath	786.0	Dyspnea and respiratory abnormalities	C	0.38459	0.379269	0.333358	0.28164	0.1132	0.093059	0.00323111	0.00247426	174	2850	276	2623			3	rs1157470,rs1982720,rs4970699	786-Symptoms involving respiratory system and other chest symptoms	t	c	5923	-4.222	2.43e-05	--
LNPEP	0	In-gene	5:96331806	rs114803508	564	Functional digestive disorders, not elsewhere classified	564.09	Other constipation	564.2	Postgastric surgery syndromes	G	0.016495	0.014004	1.42503	1.26126	0.467074	0.432303	0.00228109	0.00352822	37	2964	70	2822			2	rs114766170,rs77480026	564-Functional digestive disorders, not elsewhere classified,783-Symptoms concerning nutrition, metabolism, and development	a	g	5893	4.221	2.43e-05	++
LNPEP	0	In-gene	5:96338162	rs77480026	564	Functional digestive disorders, not elsewhere classified	564.09	Other constipation	564.2	Postgastric surgery syndromes	C	0.016495	0.014004	1.42503	1.26126	0.467074	0.432303	0.00228109	0.00352822	37	2964	70	2822			1	rs114766170	564-Functional digestive disorders, not elsewhere classified,783-Symptoms concerning nutrition, metabolism, and development	a	c	5893	4.221	2.43e-05	++
TNFAIP3	0	In-gene	6:138192745	rs719149	784	Symptoms involving head and neck	784.0	Headache	784.2	Swelling, mass, or lump in head and neck	G	0.085648	0.09047	0.62644	1.2666	0.188359	0.480256	0.000881738	0.00835581	129	2895	12	2884			6	rs2230926,rs5029937,rs5029949,rs57427648,rs9494892,rs9494894	784-Symptoms involving head and neck,611-Other disorders of breast	a	g	5920	-4.222	2.43e-05	--
MTCO3P1	6977	downstream	6:32666943	rs116773600	714	Rheumatoid arthritis and other inflammatory polyarthropathies	714.0	Rheumatoid arthritis	714	Rheumatoid arthritis and other inflammatory polyarthropathies	G	0.238426	0.258555	0.554441	0.531447	0.194195	0.170443	0.00430276	0.00182067	60	2964	81	2812		Joint damage severity in rheumatoid arthritis,Rheumatoid arthritis,Rheumatoid arthritis (ACPA-positive),Total cholesterol	7	rs9275390,rs9275424,rs9275439,rs9275371,rs9275393,rs9275407,rs9275428	714-Rheumatoid arthritis and other inflammatory polyarthropathies	a	g	5917	-4.221	2.43e-05	--
DNASE1L3	9701	upstream	3:58206430	rs13076461	787	Symptoms involving digestive system	787.1	Heartburn	787.2	Dysphagia	G	0.055778	0.040827	1.49128	0.685304	0.441365	0.265432	0.000728033	0.00982745	16	2987	114	2764			9	rs13097703,rs13077539,rs13097873,rs17059098,rs17354606,rs35557787,rs6769216,rs7634153,rs9842759	787-Symptoms involving digestive system	a	g	5881	-4.221	2.44e-05	--
CDKAL1	0	In-gene	6:20803463	rs9465894	596	Other disorders of bladder	596.54	Neurogenic bladder NOS	596	Other disorders of bladder	G	0.070602	0.080373	1.11133	0.867077	0.384033	0.281792	0.00380575	0.00209087	23	3001	49	2850			1	rs78860273	596-Other disorders of bladder	a	g	5923	4.22	2.44e-05	++
ETS1	0	In-gene	11:128446187	rs7126621	788	Symptoms involving urinary system	788.41	Urinary frequency	788.3	Urinary incontinence	G	0.482351	0.455329	-0.48743	-0.529308	0.182033	0.160621	0.0074128	0.000982869	67	2936	93	2806			3	rs11221364,rs67600467,rs67702756	788-Symptoms involving urinary system	a	g	5902	4.22	2.45e-05	++
LOC728048	151424	downstream	4:66808363	rs4860723	780	General symptoms	780.2	Syncope and collapse	780.3	Convulsions	C	0.298708	0.297516	-0.55716	-0.670581	0.177278	0.237733	0.00167308	0.00479142	103	2915	61	2838			2	rs10517950,rs13151175	780-General symptoms,780-Altered mental status	a	c	5917	4.219	2.45e-05	++
ST6GALNAC3	0	In-gene	1:76699911	rs512082	427	Atrial fibrillation and flutter	427.32	ATRIAL FLUTTER	427	Cardiac dysrhythmias	G	0.316468	0.298034	0.566806	0.547352	0.204145	0.171395	0.005495	0.00140556	49	2975	77	2822		Serum ratio of (1,7-dimethylurate)/(ascorbate (Vitamin C))	0	NA	NA	a	g	5923	-4.218	2.46e-05	--
TNFAIP3	0	In-gene	6:138192761	rs719150	784	Symptoms involving head and neck	784.0	Headache	784.2	Swelling, mass, or lump in head and neck	G	0.085648	0.090815	0.62644	1.26509	0.188359	0.480411	0.000881738	0.00845454	129	2895	12	2884			0	NA	NA	a	g	5920	4.219	2.46e-05	++
BRDT	0	In-gene	1:92428495	rs10783071	193	Malignant neoplasm of thyroid gland	193	Malignant neoplasm of thyroid gland	193	Malignant neoplasm of thyroid gland	C	0.05787	0.061745	1.53774	1.2441	0.533219	0.403545	0.00392821	0.00204973	13	3011	21	2878			9	rs12045408,rs6604070,rs1156281,rs7541712,rs12024343,rs12569167,rs61779157,rs76647137,rs6681152	193-Malignant neoplasm of thyroid gland	a	c	5923	4.217	2.47e-05	++
LOC100289346	0	In-gene	3:27753310	rs116818000	786	Symptoms involving respiratory system and other chest symptoms	786.3	Hemoptysis	786.6	Swelling, mass, or lump in chest	G	0.017087	0.013373	2.20441	1.56706	0.681778	0.574969	0.00122358	0.00642109	16	2998	31	2848			1	rs72904506	786-Symptoms involving respiratory system and other chest symptoms	a	g	5893	4.217	2.47e-05	++
ETS1	0	In-gene	11:128445849	rs10790964	788	Symptoms involving urinary system	788.41	Urinary frequency	788.3	Urinary incontinence	C	0.482345	0.455126	-0.487365	-0.52864	0.18202	0.160588	0.00741658	0.000995106	67	2935	93	2804			4	rs11221364,rs67600467,rs67702756,rs7126621	788-Symptoms involving urinary system	t	c	5899	4.217	2.48e-05	++
LOC100130476	0	In-gene	6:138177458	rs7767264	784	Symptoms involving head and neck	784.0	Headache	784.2	Swelling, mass, or lump in head and neck	G	0.085131	0.088951	0.627343	1.26354	0.189149	0.478748	0.000910988	0.00830875	129	2884	12	2866			9	rs2230926,rs5029924,rs5029937,rs5029949,rs57427648,rs9494892,rs9494894,rs11970411,rs719149	784-Symptoms involving head and neck,611-Other disorders of breast	t	g	5891	4.217	2.48e-05	++
IL2RA	0	In-gene	10:6080712	rs11256456	362	Degeneration of macula and posterior pole of retina	362.52	Exudative senile macular degeneration of retina	362	Other retinal disorders	C	0.210184	0.213001	0.860886	0.768819	0.30747	0.242864	0.00511182	0.00154744	28	2967	39	2853			0	NA	NA	t	c	5887	4.216	2.49e-05	++
ANK3	0	In-gene	10:62021593	rs16914671	785	Symptoms involving cardiovascular system	785.9	Other symptoms involving cardiovascular system	785.5	Shock without mention of trauma	C	0.026455	0.015647	1.60238	1.82228	0.561094	0.586008	0.00429272	0.00187307	22	3002	15	2861			9	rs72820490,rs17232638,rs17807007,rs72820491,rs72820497,rs72820501,rs72822204,rs72820502,rs72820495	789-Other symptoms involving abdomen and pelvis,785-Symptoms involving cardiovascular system	t	c	5900	4.216	2.49e-05	++
ANK3	0	In-gene	10:62022121	rs72820490	785	Symptoms involving cardiovascular system	785.9	Other symptoms involving cardiovascular system	785.5	Shock without mention of trauma	T	0.026455	0.015647	1.60238	1.82228	0.561094	0.586008	0.00429272	0.00187307	22	3002	15	2861			8	rs17232638,rs17807007,rs72820491,rs72820497,rs72820501,rs72822204,rs72820502,rs72820495	789-Other symptoms involving abdomen and pelvis,785-Symptoms involving cardiovascular system	a	t	5900	-4.216	2.49e-05	--
ETS1	0	In-gene	11:128443644	rs10893889	788	Symptoms involving urinary system	788.41	Urinary frequency	788.3	Urinary incontinence	T	0.482345	0.454922	-0.487365	-0.528309	0.18202	0.160559	0.00741658	0.00100032	67	2935	93	2802			5	rs10790964,rs11221364,rs67600467,rs67702756,rs7126621	788-Symptoms involving urinary system	a	t	5897	4.216	2.49e-05	++
BTBD8,PRKAR1AP	0	In-gene	1:92591916	rs3851272	786	Symptoms involving respiratory system and other chest symptoms	786.05	Shortness of breath	786.0	Dyspnea and respiratory abnormalities	G	0.385747	0.379096	0.331805	0.281847	0.113164	0.0929822	0.00336704	0.00243589	174	2850	276	2623			7	rs10783109,rs10875214,rs1157469,rs1157470,rs1982720,rs3851271,rs4970699	786-Symptoms involving respiratory system and other chest symptoms	a	g	5923	4.216	2.49e-05	++
HIST1H2AC	3529	upstream	6:26128446	rs198811	780	General symptoms	780.57	Unspecified sleep apnea	780.7	Malaise and fatigue	C	0.395172	0.395273	0.267013	0.236453	0.0801833	0.090107	0.00086835	0.00868705	380	2644	289	2609	Narcolepsy_with_cataplexy		1	rs198806	780-General symptoms,780-Altered mental status	t	c	5922	4.215	2.49e-05	++
HLA-DRA	2542	downstream	6:32405076	rs115041320	250	Diabetes mellitus, Type 1	250.01	type I diabetes mellitus [insulin dependent type] [IDDM] [juvenile type], not stated as uncontrolled, without mention of complication	250.3	Diabetes with other coma	G	0.267396	0.293925	0.872822	0.700661	0.305569	0.225366	0.00428495	0.00187732	22	2996	41	2856		Rheumatoid arthritis,Rheumatoid arthritis (ACPA-positive)	6	rs114351193,rs114369580,rs114632839,rs114809735,rs115053476,rs116801443	250-Diabetes mellitus,250-Diabetes mellitus, Type 2,274-Gout	c	g	5915	-4.216	2.49e-05	--
BTBD8,PRKAR1AP	0	In-gene	1:92592222	rs3851271	786	Symptoms involving respiratory system and other chest symptoms	786.05	Shortness of breath	786.0	Dyspnea and respiratory abnormalities	C	0.385762	0.379096	0.331624	0.281847	0.113143	0.0929822	0.00337855	0.00243589	174	2846	276	2623			6	rs10783109,rs10875214,rs1157469,rs1157470,rs1982720,rs4970699	786-Symptoms involving respiratory system and other chest symptoms	t	c	5919	-4.215	2.5e-05	--
HLA-DRA	8357	downstream	6:32399261	rs115995134	250	Diabetes mellitus, Type 1	250.01	type I diabetes mellitus [insulin dependent type] [IDDM] [juvenile type], not stated as uncontrolled, without mention of complication	250.3	Diabetes with other coma	G	0.267119	0.294239	0.873773	0.699385	0.305532	0.225364	0.00423857	0.00191341	22	3001	41	2858		Rheumatoid arthritis,Rheumatoid arthritis (ACPA-positive)	4	rs114369580,rs114809735,rs115991519,rs115041320	274-Gout,250-Diabetes mellitus,250-Diabetes mellitus, Type 2	c	g	5922	4.215	2.5e-05	++
LOC101060105	0	In-gene	2:102866644	rs13406331	787	Symptoms involving digestive system	787.01	Nausea with vomiting	787.9	Other symptoms involving digestive system	G	0.14333	0.134709	0.777396	0.547423	0.248352	0.193715	0.00174679	0.00471451	51	2970	95	2789			5	rs13431828,rs3771180,rs72823646,rs10189629,rs11674302	787-Symptoms involving digestive system	a	g	5905	-4.214	2.51e-05	--
LOC100506159	0	In-gene	12:10090281	rs7972089	729	Other disorders of soft tissues	729.30	Panniculitis, unspecified site	729.8	Other musculoskeletal symptoms referable to limbs	C	0.094662	0.097447	0.658996	1.10078	0.199415	0.415733	0.000950961	0.00810152	110	2906	17	2882			4	rs11612832,rs57926493,rs59789233,rs60806917	729-Other disorders of soft tissues	t	c	5915	-4.213	2.52e-05	--
AEBP2	23267	upstream	12:19698439	rs12424628	591	Hydronephrosis	591	Hydronephrosis	591	Hydronephrosis	G	0.011913	0.017765	2.31495	1.64004	0.813164	0.526652	0.00441546	0.00184522	11	3011	23	2876			0	NA	NA	a	g	5921	-4.213	2.52e-05	--
RPS3AP5	313859	upstream	10:86634920	rs7091418	787	Symptoms involving digestive system	787.91	Diarrhea	787.2	Dysphagia	G	0.063161	0.061745	0.704123	0.662518	0.224659	0.235008	0.00172331	0.00481538	105	2919	115	2784			0	NA	NA	a	g	5923	4.212	2.53e-05	++
IL12RB2	0	In-gene	1:67839202	rs17129908	275	Disorders of mineral metabolism	275.42	Hypercalcemia	275.3	Disorders of phosphorus metabolism	T	0.127399	0.110879	1.37541	1.30972	0.446338	0.455896	0.00205925	0.00406792	12	3010	11	2866			1	rs60934365	275-Disorders of mineral metabolism	a	t	5899	4.212	2.53e-05	++
MTCO3P1	5624	downstream	6:32668296	rs9275371	714	Rheumatoid arthritis and other inflammatory polyarthropathies	714.0	Rheumatoid arthritis	714	Rheumatoid arthritis and other inflammatory polyarthropathies	C	0.238426	0.259227	0.554441	0.529754	0.194195	0.170627	0.00430276	0.00190445	60	2964	81	2818		Joint damage severity in rheumatoid arthritis,Rheumatoid arthritis,Rheumatoid arthritis (ACPA-positive),Total cholesterol,Type 1 diabetes	7	rs9275390,rs9275424,rs9275439,rs9275393,rs9275407,rs9275428,rs115724353	714-Rheumatoid arthritis and other inflammatory polyarthropathies	t	c	5923	4.212	2.53e-05	++
DEAF1	0	In-gene	11:688312	rs7116631	518	Other diseases of lung	518.89	Other diseases of lung, not elsewhere classified	518	Other diseases of lung	G	0.11611	0.118662	0.784887	0.460076	0.26293	0.154867	0.00283428	0.00297041	45	2978	159	2740			1	rs7123677	518-Other diseases of lung	a	g	5922	-4.211	2.54e-05	--
ANKS1A	0	In-gene	6:34964724	rs73403805	461	Acute sinusitis	461.9	ACUTE SINUSITIS NOS	461	Acute sinusitis	C	0.133234	0.120559	0.366452	0.64533	0.112673	0.239094	0.00114454	0.00695343	341	2665	58	2841			0	NA	NA	t	c	5905	-4.212	2.54e-05	--
DEAF1	0	In-gene	11:672161	rs7949932	518	Other diseases of lung	518.89	Other diseases of lung, not elsewhere classified	518	Other diseases of lung	G	0.115882	0.118494	0.784355	0.46064	0.262681	0.155157	0.00282689	0.00298906	45	2971	159	2723			9	rs10751661,rs4074979,rs7116631,rs7121608,rs7123677,rs7126455,rs7935419,rs9734224,rs9734266	518-Other diseases of lung	a	g	5898	-4.211	2.55e-05	--
HLA-DRA	8970	downstream	6:32398648	rs114952662	250	Diabetes mellitus, Type 1	250.01	type I diabetes mellitus [insulin dependent type] [IDDM] [juvenile type], not stated as uncontrolled, without mention of complication	250.3	Diabetes with other coma	G	0.267119	0.294637	0.873773	0.697978	0.305532	0.225339	0.00423857	0.0019519	22	3001	41	2849			4	rs114369580,rs115991519,rs115041320,rs115995134	274-Gout,250-Diabetes mellitus,250-Diabetes mellitus, Type 2	a	g	5913	-4.21	2.55e-05	--
BTBD8	0	In-gene	1:92589511	rs3851273	786	Symptoms involving respiratory system and other chest symptoms	786.05	Shortness of breath	786.0	Dyspnea and respiratory abnormalities	G	0.385875	0.379144	0.331544	0.28139	0.11317	0.0930207	0.003394	0.00248609	174	2849	276	2620			9	rs10783109,rs10875209,rs10875214,rs1157469,rs1157470,rs1982720,rs3851271,rs3851272,rs4970699	786-Symptoms involving respiratory system and other chest symptoms	a	g	5919	4.21	2.56e-05	++
BTBD8,PRKAR1AP	0	In-gene	1:92590826	rs10875209	786	Symptoms involving respiratory system and other chest symptoms	786.05	Shortness of breath	786.0	Dyspnea and respiratory abnormalities	G	0.385875	0.379144	0.331544	0.28139	0.11317	0.0930207	0.003394	0.00248609	174	2849	276	2620			8	rs10783109,rs10875214,rs1157469,rs1157470,rs1982720,rs3851271,rs3851272,rs4970699	786-Symptoms involving respiratory system and other chest symptoms	a	g	5919	-4.21	2.56e-05	--
ADAM23	0	In-gene	2:207467422	rs56055040	785	Symptoms involving cardiovascular system	785.6	Enlargement of lymph nodes	785.5	Shock without mention of trauma	G	0.020147	0.020334	1.85734	1.64937	0.561355	0.625364	0.000937379	0.00835315	18	2985	16	2861			0	NA	NA	t	g	5880	4.209	2.56e-05	++
MTCO3P1	3883	downstream	6:32670037	rs9275407	714	Rheumatoid arthritis and other inflammatory polyarthropathies	714.0	Rheumatoid arthritis	714	Rheumatoid arthritis and other inflammatory polyarthropathies	G	0.238426	0.2594	0.554441	0.529071	0.194195	0.17067	0.00430276	0.00193548	60	2964	81	2818		Joint damage severity in rheumatoid arthritis,LDL cholesterol,Primary biliary cirrhosis,Rheumatoid arthritis,Total cholesterol	7	rs114084573,rs114208743,rs115083834,rs9275424,rs9275439,rs9275428,rs115724353	714-Rheumatoid arthritis and other inflammatory polyarthropathies	t	g	5923	-4.209	2.57e-05	--
IL7R	0	In-gene	5:35860637	rs1494560	787	Symptoms involving digestive system	787.01	Nausea with vomiting	787.0	Nausea and vomiting	G	0.321263	0.31746	0.683114	0.306363	0.207201	0.115715	0.00097769	0.00810728	51	2973	175	2723			0	NA	NA	a	g	5922	-4.208	2.58e-05	--
LRRC16A	0	In-gene	6:25292401	rs10456320	380	Disorders of external ear	380.4	Impacted cerumen	380.4	Impacted cerumen	C	0.123512	0.115902	0.639428	1.15991	0.194383	0.436901	0.00100359	0.00793414	94	2930	14	2885			0	NA	NA	t	c	5923	-4.208	2.58e-05	--
DEAF1	0	In-gene	11:663463	rs7925122	518	Other diseases of lung	518.89	Other diseases of lung, not elsewhere classified	518	Other diseases of lung	G	0.11214	0.11253	0.824175	0.442942	0.263303	0.157302	0.00174725	0.0048644	45	2978	159	2738			9	rs10751661,rs4074979,rs7116631,rs7121608,rs7126455,rs7935419,rs7949932,rs9734224,rs9734266	518-Other diseases of lung	c	g	5920	4.207	2.59e-05	++
LOC100506159	0	In-gene	12:10091256	rs11612832	729	Other disorders of soft tissues	729.30	Panniculitis, unspecified site	729.8	Other musculoskeletal symptoms referable to limbs	T	0.094796	0.097169	0.656445	1.10182	0.199448	0.415481	0.000997204	0.00800365	110	2907	17	2880			0	NA	NA	a	t	5914	4.207	2.59e-05	++
TET2	18740	downstream	4:106048291	rs17035289	780	General symptoms	780.57	Unspecified sleep apnea	780	General symptoms	C	0.179067	0.164367	0.262641	0.371219	0.100063	0.111416	0.00867127	0.000862793	380	2644	281	2618			0	NA	NA	t	c	5923	4.206	2.59e-05	++
TNFAIP3	0	In-gene	6:138189515	rs5029926	784	Symptoms involving head and neck	784.0	Headache	784.2	Swelling, mass, or lump in head and neck	G	0.085188	0.091238	0.62598	1.25776	0.188471	0.479767	0.000895825	0.00875191	129	2882	12	2887			0	NA	NA	a	g	5910	4.207	2.59e-05	++
TNFAIP3	0	In-gene	6:138190684	rs5029930	784	Symptoms involving head and neck	784.0	Headache	784.2	Swelling, mass, or lump in head and neck	C	0.085297	0.091238	0.625587	1.25776	0.188387	0.479767	0.000897753	0.00875191	129	2884	12	2887			0	NA	NA	a	c	5912	4.206	2.59e-05	++
RFX3	0	In-gene	9:3326679	rs2991308	571	Chronic liver disease and cirrhosis	571.8	Other chronic nonalcoholic liver disease	571	Chronic liver disease and cirrhosis	G	0.103283	0.100661	0.665274	0.821518	0.216249	0.286153	0.00209502	0.00409303	81	2935	44	2832			0	NA	NA	c	g	5892	-4.207	2.59e-05	--
RPS10P21	173123	upstream	13:72661436	rs1022958	530	Diseases of esophagus	530.10	Esophagitis, unspecified	530.1	Esophagitis	G	0.220569	0.231114	-0.458127	-0.41276	0.171468	0.125699	0.00754486	0.00102443	137	2887	241	2658			0	NA	NA	t	g	5923	4.206	2.6e-05	++
LOC100505817	4445	upstream	18:71021568	rs9953769	789	Other symptoms involving abdomen and pelvis	789.01	Abdominal pain, right upper quadrant	789.3	Abdominal or pelvic swelling, mass, or lump	G	0.129299	0.139186	0.824546	0.974931	0.255054	0.3598	0.0012257	0.0067355	43	2981	18	2881			0	NA	NA	a	g	5923	4.206	2.6e-05	++
TNFAIP3	24070	upstream	6:138228520	rs9494894	611	Other disorders of breast	611.1	Hypertrophy of breast	611	Other disorders of breast	C	0.030454	0.033218	1.68654	0.86264	0.508661	0.328671	0.000914288	0.00867439	20	3001	93	2797		Rheumatoid arthritis	1	rs57427648	784-Symptoms involving head and neck,611-Other disorders of breast	t	c	5911	4.206	2.6e-05	++
FAM205B	10732	downstream	9:34819531	rs277589	780	General symptoms	780.97	Altered mental status	780.2	Syncope and collapse	C	0.381671	0.383408	1.22486	0.427823	0.41039	0.144329	0.00283923	0.00303457	14	3003	103	2796			9	rs950048,rs10814161,rs10814162,rs277583,rs277586,rs277593,rs3739880,rs61068549,rs72617339	584-Acute renal failure,780-General symptoms,780-Altered mental status	a	c	5916	4.206	2.6e-05	++
FLJ42102	29762	downstream	11:71087029	rs1660887	715	Osteoarthrosis and allied disorders	715.90	Osteoarthrosis, unspecified whether generalized or localized, involving unspecified site	715	Osteoarthrosis and allied disorders	G	0.31498	0.305613	0.473749	0.312068	0.182016	0.0930789	0.00924689	0.000800209	64	2960	305	2581			0	NA	NA	t	g	5910	-4.205	2.61e-05	--
TP63	101862	downstream	3:189247353	rs9862720	427	Atrial fibrillation and flutter	427.31	ATRIAL FIBRILLATION	427.2	Paroxysmal tachycardia, unspecified	C	0.102683	0.106588	0.422474	0.462072	0.130109	0.171454	0.001166	0.00703839	350	2669	174	2725			1	rs1424824	427-Cardiac dysrhythmias,427-Paroxysmal tachycardia, unspecified	t	c	5918	-4.205	2.61e-05	--
MTCO3P1	2942	downstream	6:32670978	rs9275428	714	Rheumatoid arthritis and other inflammatory polyarthropathies	714.0	Rheumatoid arthritis	714	Rheumatoid arthritis and other inflammatory polyarthropathies	G	0.238591	0.259227	0.551276	0.529785	0.193849	0.170624	0.00445739	0.00190284	60	2964	81	2818		Joint damage severity in rheumatoid arthritis,LDL cholesterol,Primary biliary cirrhosis,Rheumatoid arthritis,Total cholesterol	7	rs114084573,rs114208743,rs115083834,rs116687380,rs9275439,rs9275582,rs115724353	714-Rheumatoid arthritis and other inflammatory polyarthropathies	a	g	5923	4.204	2.62e-05	++
ZC2HC1A	0	In-gene	8:79582654	rs9298315	362	Other retinal disorders	362.83	RETINAL EDEMA	362.2	Other proliferative retinopathy	C	0.020503	0.012504	1.48808	1.57437	0.543718	0.489591	0.00620278	0.00130132	23	3001	55	2824			6	rs10087223,rs1483570,rs2583760,rs2717545,rs2919918,rs7838791	362-Other retinal disorders,789-Other symptoms involving abdomen and pelvis	t	c	5903	-4.205	2.62e-05	--
ZC2HC1A	0	In-gene	8:79586852	rs10087223	362	Other retinal disorders	362.83	RETINAL EDEMA	362.2	Other proliferative retinopathy	C	0.020503	0.012504	1.48808	1.57437	0.543718	0.489591	0.00620278	0.00130132	23	3001	55	2824			4	rs2583760,rs2717545,rs2919918,rs7838791	362-Other retinal disorders,789-Other symptoms involving abdomen and pelvis	t	c	5903	-4.205	2.62e-05	--
ZC2HC1A	0	In-gene	8:79596882	rs7838791	362	Other retinal disorders	362.83	RETINAL EDEMA	362.2	Other proliferative retinopathy	C	0.020503	0.012509	1.48808	1.5741	0.543718	0.489566	0.00620278	0.00130306	23	3001	55	2823			3	rs2583760,rs2717545,rs2919918	362-Other retinal disorders	t	c	5902	4.204	2.62e-05	++
KITLG	99174	downstream	12:88787395	rs10745480	786	Symptoms involving respiratory system and other chest symptoms	786.3	Hemoptysis	786.6	Swelling, mass, or lump in chest	C	0.153108	0.14574	1.01372	0.960202	0.384572	0.289526	0.00838995	0.000911628	16	3008	31	2868			0	NA	NA	t	c	5923	-4.204	2.63e-05	--
TPPP	2737	downstream	5:657239	rs75708546	729	Other disorders of soft tissues	729.2	Neuralgia, neuritis, and radiculitis, unspecified	729.8	Other musculoskeletal symptoms referable to limbs	G	0.026011	0.026581	1.80648	1.48953	0.578128	0.528772	0.00177984	0.00484794	15	3003	17	2861			3	rs111975723,rs75273371,rs79742881	729-Other disorders of soft tissues	a	g	5896	-4.204	2.63e-05	--
TPPP	1571	downstream	5:658405	rs111975723	729	Other disorders of soft tissues	729.2	Neuralgia, neuritis, and radiculitis, unspecified	729.8	Other musculoskeletal symptoms referable to limbs	C	0.026011	0.026581	1.80648	1.48953	0.578128	0.528772	0.00177984	0.00484794	15	3003	17	2861			2	rs75273371,rs79742881	729-Other disorders of soft tissues	t	c	5896	-4.204	2.63e-05	--
TNFAIP3	0	In-gene	6:138189942	rs5029928	784	Symptoms involving head and neck	784.0	Headache	784.2	Swelling, mass, or lump in head and neck	C	0.085325	0.091238	0.62501	1.25776	0.188423	0.479767	0.000909709	0.00875191	129	2883	12	2887			0	NA	NA	t	c	5911	-4.204	2.63e-05	--
TNFAIP3	0	In-gene	6:138190154	rs3757173	784	Symptoms involving head and neck	784.0	Headache	784.2	Swelling, mass, or lump in head and neck	G	0.085325	0.091238	0.62501	1.25776	0.188423	0.479767	0.000909709	0.00875191	129	2883	12	2887		Systemic lupus erythematosus (SLE)	0	NA	NA	a	g	5911	4.204	2.63e-05	++
JAK2	0	In-gene	9:5067832	rs73393498	530	Diseases of esophagus	530.11	REFLUX ESOPHAGITIS	530	Diseases of esophagus	C	0.017384	0.020076	0.992813	1.2144	0.32899	0.415038	0.00254648	0.00343354	127	2893	61	2828			0	NA	NA	t	c	5909	4.203	2.63e-05	++
FLJ42102	28956	downstream	11:71087835	rs1660889	715	Osteoarthrosis and allied disorders	715.90	Osteoarthrosis, unspecified whether generalized or localized, involving unspecified site	715	Osteoarthrosis and allied disorders	G	0.31498	0.305787	0.473749	0.311839	0.182016	0.0930865	0.00924689	0.000808148	64	2960	305	2581			0	NA	NA	a	g	5910	4.203	2.64e-05	++
FLJ42102	25903	downstream	11:71090888	rs1792259	715	Osteoarthrosis and allied disorders	715.90	Osteoarthrosis, unspecified whether generalized or localized, involving unspecified site	715	Osteoarthrosis and allied disorders	C	0.31498	0.305787	0.473749	0.311839	0.182016	0.0930865	0.00924689	0.000808148	64	2960	305	2581			0	NA	NA	t	c	5910	4.203	2.64e-05	++
HLA-DRA	2256	downstream	6:32405362	rs114308205	714	Rheumatoid arthritis and other inflammatory polyarthropathies	714.0	Rheumatoid arthritis	714	Rheumatoid arthritis and other inflammatory polyarthropathies	G	0.325331	0.331895	-0.742951	-0.532432	0.236642	0.190129	0.00169207	0.00510427	60	2960	81	2816		Rheumatoid arthritis,Rheumatoid arthritis (ACPA-positive),Rheumatoid arthritis, cyclic citrullinated peptide (CCP) positive	2	rs3129871,rs114281891	714-Rheumatoid arthritis and other inflammatory polyarthropathies,362-Other retinal disorders	c	g	5917	-4.202	2.64e-05	--
DEAF1	0	In-gene	11:662407	rs6598004	518	Other diseases of lung	518.89	Other diseases of lung, not elsewhere classified	518	Other diseases of lung	G	0.112103	0.112625	0.824801	0.441598	0.26329	0.15733	0.00173222	0.00500324	45	2979	159	2740			9	rs10751661,rs4074979,rs7121608,rs7126455,rs7935419,rs7949932,rs9734224,rs9734266,rs7925122	518-Other diseases of lung	a	g	5923	-4.202	2.65e-05	--
HMP19	0	In-gene	5:173532721	rs146631251	724	Other and unspecified disorders of back	724.02	Spinal stenosis of lumbar region	724.3	SCIATICA	G	0.020694	0.02038	0.802076	1.84498	0.310817	0.547699	0.00986454	0.00075549	154	2842	16	2879			0	NA	NA	t	g	5891	4.202	2.65e-05	++
EEF1B2P2	161593	downstream	5:67293409	rs157414	733	Other disorders of bone and cartilage	733.13	Pathologic fracture of vertebrae	733.1	Pathologic fracture	G	0.065476	0.062152	0.959958	1.22602	0.312612	0.427229	0.00213514	0.00410846	52	2972	20	2852			0	NA	NA	a	g	5896	-4.202	2.65e-05	--
PFKP	329914	downstream	10:2779797	rs11251480	724	Other and unspecified disorders of back	724.4	Thoracic or lumbosacral neuritis or radiculitis, unspecified	724	Other and unspecified disorders of back	C	0.244874	0.260952	0.454662	0.260224	0.147377	0.0911721	0.00203536	0.00431438	110	2914	338	2561			0	NA	NA	t	c	5923	-4.201	2.66e-05	--
C5orf56	0	In-gene	5:131800105	rs2706339	366	Cataract	366.15	Cortical senile cataract	366	Cataract	G	0.207297	0.203011	-0.77218	-0.465563	0.233638	0.177087	0.000949657	0.00856348	95	2920	149	2740		Plasma fibrinogen	3	rs2522063,rs2522062,rs2522056	366-Cataract	t	g	5904	4.201	2.66e-05	++
C5orf56	0	In-gene	5:131801726	rs2522056	366	Cataract	366.15	Cortical senile cataract	366	Cataract	G	0.207297	0.203011	-0.77218	-0.465563	0.233638	0.177087	0.000949657	0.00856348	95	2920	149	2740	Fibrinogen	Plasma fibrinogen,Plasma fibrinogen (females),Plasma fibrinogen (males),Plasma fibrinogen in current smokers,Plasma fibrinogen in non-smokers	2	rs2522063,rs2522062	366-Cataract	a	g	5904	4.201	2.66e-05	++
CEP72	0	In-gene	5:653145	rs62000998	729	Other disorders of soft tissues	729.2	Neuralgia, neuritis, and radiculitis, unspecified	729.8	Other musculoskeletal symptoms referable to limbs	G	0.026168	0.026581	1.80437	1.48953	0.57819	0.528772	0.00180406	0.00484794	15	3004	17	2861			5	rs111975723,rs75273371,rs75708546,rs78311453,rs79742881	729-Other disorders of soft tissues	c	g	5897	4.201	2.66e-05	++
CEP72	0	In-gene	5:653370	rs78311453	729	Other disorders of soft tissues	729.2	Neuralgia, neuritis, and radiculitis, unspecified	729.8	Other musculoskeletal symptoms referable to limbs	G	0.026168	0.026581	1.80437	1.48953	0.57819	0.528772	0.00180406	0.00484794	15	3004	17	2861			4	rs111975723,rs75273371,rs75708546,rs79742881	729-Other disorders of soft tissues	c	g	5897	4.201	2.66e-05	++
HLA-DRA	2759	downstream	6:32404859	rs2395173	714	Rheumatoid arthritis and other inflammatory polyarthropathies	714.0	Rheumatoid arthritis	714	Rheumatoid arthritis and other inflammatory polyarthropathies	G	0.325562	0.331666	-0.743527	-0.531274	0.236601	0.1901	0.00167491	0.00519457	60	2964	81	2818		Idiopathic membranous nephropathy,Kawasaki disease,Kawasaki disease (excluding controls with chronic hepatitis B, drug eruption and tuberculosis),Multiple sclerosis,Rheumatoid arthritis,Rheumatoid arthritis (ACPA-positive),Rheumatoid arthritis, cyclic citrullinated peptide (CCP) positive,Type 1 diabetes	3	rs3129871,rs114281891,rs114308205	714-Rheumatoid arthritis and other inflammatory polyarthropathies,362-Other retinal disorders	a	g	5923	4.201	2.66e-05	++
LOC100506159	0	In-gene	12:10090935	rs59789233	729	Other disorders of soft tissues	729.30	Panniculitis, unspecified site	729.8	Other musculoskeletal symptoms referable to limbs	C	0.094796	0.097687	0.656445	1.09839	0.199448	0.415787	0.000997204	0.00824845	110	2907	17	2880			1	rs11612832	729-Other disorders of soft tissues	t	c	5914	-4.2	2.67e-05	--
ZNF804A	42191	downstream	2:185420901	rs4399684	724	Other and unspecified disorders of back	724.3	SCIATICA	724.3	SCIATICA	G	0.234333	0.240728	0.456478	1.13735	0.171113	0.346981	0.0076373	0.00104605	81	2919	17	2868			0	NA	NA	c	g	5885	-4.2	2.67e-05	--
GPR1	0	In-gene	2:207053416	rs16838023	110	Dermatophytosis	110.4	Dermatophytosis of foot	110	Dermatophytosis	G	0.221726	0.225767	1.19926	0.633119	0.359048	0.24425	0.000837425	0.0095392	17	3007	40	2859			0	NA	NA	t	g	5923	-4.2	2.67e-05	--
[truncated: 1,973 more rows]
