# Supplementary material for: Phenome-Wide Association Study to Explore Relationships between Immune System Related Genetic Loci and Complex Traits and Diseases
Source: PLoS One. 2016 Aug 10;11(8):e0160573. doi: 10.1371/journal.pone.0160573 (PMC4980020; doi:10.1371/journal.pone.0160573)
Supplement: S5 Table — (XLS) [file pone.0160573.s006.xls]

## Sheet: Sheet1
Gene	Distance(bp)	Direction	Chromosome:BP	SNP	ICD-9 category Code	ICD-9 Category Description	MyCode ICD-9 Code	MyCode ICD-9 code Description	BioVU ICD-9 Code	BioVU ICD-9 Code Description	MyCode Minor Allele	MyCode MAF	BioVU Minor Allele	BioVU MAF	MyCode Beta	BioVU Beta	MyCode SE	BioVU SE	MyCode pval	BioVU pval	GHS Cases	GHS Controls	BioVU cases	BioVU controls	Num LD SNPs	LD SNP	LD SNP Category Code	LD SNP Category Description	Allele 1	Allele 2	Weight	METAL Zscore	METAL P-value	METAL Direction
CAST	0	In-gene	5:96039895	rs1021717	250	Diabetes mellitus, Type 1	250.01	type I diabetes mellitus [insulin dependent type] [IDDM] [juvenile type], not stated as uncontrolled, without mention of complication	250	Diabetes mellitus	G	0.016333	G	0.01891	2.03769	1.69867	0.505856	0.630284	5.62055e-05	0.00703689	22	2978	21	2861	0	NA	NA	Diabetes mellitus	t	g	5882	-4.763	1.904e-06	--
CAST	0	In-gene	5:96039895	rs1021717	250	Diabetes mellitus, Type 1	250.01	type I diabetes mellitus [insulin dependent type] [IDDM] [juvenile type], not stated as uncontrolled, without mention of complication	250.3	Diabetes with other coma	G	0.016333	G	0.01891	2.03769	1.60429	0.505856	0.410702	5.62055e-05	9.37546e-05	22	2978	41	2841	0	NA	NA	Diabetes mellitus	t	g	5882	-5.611	2.011e-08	--
DDC	0	In-gene	7:50594738	rs10228056	250	Diabetes mellitus, Type 1	250.03	type I diabetes mellitus [juvenile type], uncontrolled, without mention of complication	250	Diabetes mellitus	C	0.018592	C	0.024378	1.87597	1.76591	0.510958	0.53009	0.000241158	0.000864306	22	2990	21	2871	7	rs11763051,rs11771860,rs2167363,rs4245549,rs4455783,rs4947621,rs4947631	250-Diabetes mellitus,250-Diabetes mellitus, Type 2	Diabetes mellitus	t	c	5904	-4.954	7.273e-07	--
CAST	0	In-gene	5:96032889	rs113812196	250	Diabetes mellitus, Type 1	250.01	type I diabetes mellitus [insulin dependent type] [IDDM] [juvenile type], not stated as uncontrolled, without mention of complication	250	Diabetes mellitus	G	0.016344	G	0.018924	2.03728	1.69807	0.505839	0.630277	5.63664e-05	0.00705653	22	2976	21	2859	1	rs1021717	250-Diabetes mellitus,250-Diabetes mellitus, Type 2,276-Disorders of fluid, electrolyte, and acid-base balance	Diabetes mellitus	a	g	5878	-4.762	1.915e-06	--
CAST	0	In-gene	5:96032889	rs113812196	250	Diabetes mellitus, Type 1	250.01	type I diabetes mellitus [insulin dependent type] [IDDM] [juvenile type], not stated as uncontrolled, without mention of complication	250.3	Diabetes with other coma	G	0.016344	G	0.018924	2.03728	1.60385	0.505839	0.410696	5.63664e-05	9.41539e-05	22	2976	41	2839	1	rs1021717	250-Diabetes mellitus,250-Diabetes mellitus, Type 2,276-Disorders of fluid, electrolyte, and acid-base balance	Diabetes mellitus	a	g	5878	-5.61	2.025e-08	--
C6orf10	0	In-gene	6:32315511	rs114138262	250	Diabetes mellitus, Type 1	250.01	type I diabetes mellitus [insulin dependent type] [IDDM] [juvenile type], not stated as uncontrolled, without mention of complication	250.1	Diabetes with ketoacidosis	T	0.091526	T	0.106361	1.04463	0.508954	0.375483	0.19727	0.00540067	0.0098806	22	2999	97	2780	3	rs114952662,rs115995134,rs116676210	250-Diabetes mellitus,250-Diabetes mellitus, Type 2	Diabetes mellitus	t	g	5898	3.793	0.0001488	++
HLA-DRA	214	downstream	6:32407404	rs114351193	250	Diabetes mellitus, Type 1	250.01	type I diabetes mellitus [insulin dependent type] [IDDM] [juvenile type], not stated as uncontrolled, without mention of complication	250.3	Diabetes with other coma	G	0.269345	G	0.296502	0.863362	0.795904	0.306228	0.225467	0.00481215	0.000415523	22	3002	41	2846	5	rs114632839,rs115053476,rs115643100,rs116801443,rs3129882	250-Diabetes mellitus,250-Diabetes mellitus, Type 2,274-Gout	Diabetes mellitus	c	g	5911	-4.484	7.341e-06	--
HLA-DRA	465	downstream	6:32407153	rs114369580	250	Diabetes mellitus, Type 1	250.01	type I diabetes mellitus [insulin dependent type] [IDDM] [juvenile type], not stated as uncontrolled, without mention of complication	250.3	Diabetes with other coma	A	0.2667	A	0.292936	0.874824	0.707685	0.305425	0.225627	0.00417954	0.00170961	22	3002	41	2847	7	rs114351193,rs114632839,rs114809735,rs115053476,rs115643100,rs116801443,rs3129882	250-Diabetes mellitus,250-Diabetes mellitus, Type 2,274-Gout	Diabetes mellitus	a	t	5912	4.241	2.228e-05	++
C6orf10	0	In-gene	6:32302382	rs114667305	250	Diabetes mellitus, Type 1	250.01	type I diabetes mellitus [insulin dependent type] [IDDM] [juvenile type], not stated as uncontrolled, without mention of complication	250.1	Diabetes with ketoacidosis	C	0.09136	C	0.106734	1.04548	0.531124	0.375402	0.194948	0.00535324	0.00644125	22	2999	98	2783	5	rs114952662,rs115995134,rs116669008,rs116676210,rs114138262	250-Diabetes mellitus,250-Diabetes mellitus, Type 2	Diabetes mellitus	t	c	5902	-3.896	9.781e-05	--
HLA-DRA	308	downstream	6:32407310	rs114809735	250	Diabetes mellitus, Type 1	250.01	type I diabetes mellitus [insulin dependent type] [IDDM] [juvenile type], not stated as uncontrolled, without mention of complication	250.3	Diabetes with other coma	T	0.269345	T	0.296502	0.863362	0.795904	0.306228	0.225467	0.00481215	0.000415523	22	3002	41	2846	6	rs114351193,rs114632839,rs115053476,rs115643100,rs116801443,rs3129882	250-Diabetes mellitus,250-Diabetes mellitus, Type 2,274-Gout	Diabetes mellitus	t	g	5911	4.484	7.341e-06	++
HLA-DOB	14954	downstream	6:32765585	rs114892875	250	Diabetes mellitus, Type 1	250.01	type I diabetes mellitus [insulin dependent type] [IDDM] [juvenile type], not stated as uncontrolled, without mention of complication	250.1	Diabetes with ketoacidosis	G	0.085842	G	0.105418	1.06924	0.515334	0.400239	0.198241	0.00755126	0.00933495	22	3001	98	2800	2	rs116347354,rs1480380	715-Osteoarthrosis and allied disorders,250-Diabetes mellitus,250-Diabetes mellitus, Type 2	Diabetes mellitus	t	g	5921	-3.728	0.0001934	--
HLA-DRA	8970	downstream	6:32398648	rs114952662	250	Diabetes mellitus, Type 1	250.01	type I diabetes mellitus [insulin dependent type] [IDDM] [juvenile type], not stated as uncontrolled, without mention of complication	250.1	Diabetes with ketoacidosis	G	0.267119	G	0.294637	0.873773	0.394751	0.305532	0.152552	0.00423857	0.0096634	22	3001	97	2793	4	rs114369580,rs115991519,rs115041320,rs115995134	274-Gout,250-Diabetes mellitus,250-Diabetes mellitus, Type 2	Diabetes mellitus	a	g	5913	-3.854	0.0001163	--
HLA-DRA	8970	downstream	6:32398648	rs114952662	250	Diabetes mellitus, Type 1	250.01	type I diabetes mellitus [insulin dependent type] [IDDM] [juvenile type], not stated as uncontrolled, without mention of complication	250.3	Diabetes with other coma	G	0.267119	G	0.294637	0.873773	0.697978	0.305532	0.225339	0.00423857	0.0019519	22	3001	41	2849	4	rs114369580,rs115991519,rs115041320,rs115995134	274-Gout,250-Diabetes mellitus,250-Diabetes mellitus, Type 2	Diabetes mellitus	a	g	5913	-4.21	2.55e-05	--
HLA-DRA	2542	downstream	6:32405076	rs115041320	250	Diabetes mellitus, Type 1	250.01	type I diabetes mellitus [insulin dependent type] [IDDM] [juvenile type], not stated as uncontrolled, without mention of complication	250.3	Diabetes with other coma	G	0.267396	G	0.293925	0.872822	0.700661	0.305569	0.225366	0.00428495	0.00187732	22	2996	41	2856	6	rs114351193,rs114369580,rs114632839,rs114809735,rs115053476,rs116801443	250-Diabetes mellitus,250-Diabetes mellitus, Type 2,274-Gout	Diabetes mellitus	c	g	5915	-4.216	2.486e-05	--
HLA-DRA	0	In-gene	6:32408597	rs115053476	250	Diabetes mellitus, Type 1	250.01	type I diabetes mellitus [insulin dependent type] [IDDM] [juvenile type], not stated as uncontrolled, without mention of complication	250.3	Diabetes with other coma	G	0.267828	G	0.294107	0.864398	0.699174	0.30498	0.225107	0.0045929	0.00189662	22	2993	41	2844	3	rs114632839,rs115643100,rs3129882	250-Diabetes mellitus,250-Diabetes mellitus, Type 2,274-Gout	Diabetes mellitus	a	g	5900	-4.198	2.693e-05	--
HLA-DRA	8357	downstream	6:32399261	rs115995134	250	Diabetes mellitus, Type 1	250.01	type I diabetes mellitus [insulin dependent type] [IDDM] [juvenile type], not stated as uncontrolled, without mention of complication	250.3	Diabetes with other coma	C	0.267119	C	0.294239	0.873773	0.699385	0.305532	0.225364	0.00423857	0.00191341	22	3001	41	2858	4	rs114369580,rs114809735,rs115991519,rs115041320	274-Gout,250-Diabetes mellitus,250-Diabetes mellitus, Type 2	Diabetes mellitus	c	g	5922	4.215	2.502e-05	++
C6orf10	0	In-gene	6:32274882	rs116245742	250	Diabetes mellitus, Type 1	250.01	type I diabetes mellitus [insulin dependent type] [IDDM] [juvenile type], not stated as uncontrolled, without mention of complication	250.1	Diabetes with ketoacidosis	C	0.091766	C	0.107785	1.04338	0.521929	0.375599	0.195284	0.0054709	0.00752519	22	3002	98	2792	4	rs114667305,rs116669008,rs116676210,rs114138262	250-Diabetes mellitus,250-Diabetes mellitus, Type 2	Diabetes mellitus	a	c	5914	-3.855	0.0001159	--
C6orf10	0	In-gene	6:32303692	rs116669008	250	Diabetes mellitus, Type 1	250.01	type I diabetes mellitus [insulin dependent type] [IDDM] [juvenile type], not stated as uncontrolled, without mention of complication	250.1	Diabetes with ketoacidosis	T	0.091496	T	0.106734	1.0447	0.531124	0.375484	0.194948	0.00539793	0.00644125	22	3000	98	2783	4	rs114952662,rs115995134,rs116676210,rs114138262	250-Diabetes mellitus,250-Diabetes mellitus, Type 2	Diabetes mellitus	a	t	5903	-3.894	9.859e-05	--
HCG23	85	downstream	6:32358201	rs116676210	250	Diabetes mellitus, Type 1	250.01	type I diabetes mellitus [insulin dependent type] [IDDM] [juvenile type], not stated as uncontrolled, without mention of complication	250.1	Diabetes with ketoacidosis	G	0.090804	G	0.109299	1.07292	0.506634	0.377243	0.195104	0.00445366	0.00941125	22	3001	98	2784	3	rs114952662,rs115041320,rs115995134	250-Diabetes mellitus,250-Diabetes mellitus, Type 2	Diabetes mellitus	c	g	5905	-3.849	0.0001186	--
HLA-DRA	150	downstream	6:32407468	rs116801443	250	Diabetes mellitus, Type 1	250.01	type I diabetes mellitus [insulin dependent type] [IDDM] [juvenile type], not stated as uncontrolled, without mention of complication	250.3	Diabetes with other coma	T	0.269345	T	0.296502	0.863362	0.795904	0.306228	0.225467	0.00481215	0.000415523	22	3002	41	2846	4	rs114632839,rs115053476,rs115643100,rs3129882	250-Diabetes mellitus,250-Diabetes mellitus, Type 2,274-Gout	Diabetes mellitus	t	c	5911	4.484	7.341e-06	++
DDC,LOC100129427	0	In-gene	7:50602627	rs11763051	250	Diabetes mellitus, Type 1	250.03	type I diabetes mellitus [juvenile type], uncontrolled, without mention of complication	250	Diabetes mellitus	C	0.018188	C	0.0233	1.75179	2.00578	0.574019	0.531292	0.00227469	0.000159822	22	3002	21	2876	3	rs4245549,rs4947631,rs17133877	250-Diabetes mellitus,250-Diabetes mellitus, Type 2	Diabetes mellitus	t	c	5921	-4.822	1.423e-06	--
DDC,LOC100129427	0	In-gene	7:50602499	rs11771860	250	Diabetes mellitus, Type 1	250.03	type I diabetes mellitus [juvenile type], uncontrolled, without mention of complication	250	Diabetes mellitus	C	0.018188	C	0.0233	1.75179	2.00578	0.574019	0.531292	0.00227469	0.000159822	22	3002	21	2876	4	rs11763051,rs4245549,rs4947631,rs17133877	250-Diabetes mellitus,250-Diabetes mellitus, Type 2	Diabetes mellitus	c	g	5921	4.822	1.423e-06	++
HLA-DMA	3144	downstream	6:32913246	rs1480380	250	Diabetes mellitus, Type 1	250.01	type I diabetes mellitus [insulin dependent type] [IDDM] [juvenile type], not stated as uncontrolled, without mention of complication	250.1	Diabetes with ketoacidosis	C	0.075893	C	0.085892	1.58747	0.555627	0.390973	0.213725	4.90085e-05	0.00932976	22	3002	98	2801	1	rs116347354	715-Osteoarthrosis and allied disorders	Diabetes mellitus	t	c	5923	-4.72	2.359e-06	--
KC6	127718	upstream	18:39228278	rs16975111	250	Diabetes mellitus, Type 1	250.03	type I diabetes mellitus [juvenile type], uncontrolled, without mention of complication	250	Diabetes mellitus	T	0.015873	T	0.012763	1.65473	1.98854	0.615561	0.649673	0.00718473	0.0022073	22	3002	21	2878	0	NA	NA	Diabetes mellitus	a	t	5923	-4.062	4.863e-05	--
DDC,LOC100129427	0	In-gene	7:50608698	rs17133877	250	Diabetes mellitus, Type 1	250.03	type I diabetes mellitus [juvenile type], uncontrolled, without mention of complication	250	Diabetes mellitus	G	0.03362	G	0.043808	1.62744	1.37239	0.449382	0.483715	0.000292889	0.00455123	22	2997	21	2878	0	NA	NA	Diabetes mellitus	a	g	5918	-4.572	4.822e-06	--
DDC	0	In-gene	7:50626842	rs17133881	250	Diabetes mellitus, Type 1	250.03	type I diabetes mellitus [juvenile type], uncontrolled, without mention of complication	250	Diabetes mellitus	T	0.018727	T	0.026798	1.63467	1.8316	0.551491	0.520627	0.0030358	0.000434722	22	2995	21	2871	0	NA	NA	Diabetes mellitus	t	g	5909	4.579	4.668e-06	++
MTCO3P1	7394	downstream	6:32666526	rs1794282	250	Diabetes mellitus, Type 1	250.01	type I diabetes mellitus [insulin dependent type] [IDDM] [juvenile type], not stated as uncontrolled, without mention of complication	250.1	Diabetes with ketoacidosis	C	0.090278	C	0.109348	1.09077	0.508346	0.377527	0.195086	0.00386165	0.0091673	22	3002	98	2801	1	rs2647044	250-Diabetes mellitus,250-Diabetes mellitus, Type 2	Diabetes mellitus	t	c	5923	-3.887	0.0001013	--
DDC,LOC100129427	0	In-gene	7:50601374	rs2167363	250	Diabetes mellitus, Type 1	250.03	type I diabetes mellitus [juvenile type], uncontrolled, without mention of complication	250	Diabetes mellitus	A	0.018188	A	0.0233	1.75179	2.00578	0.574019	0.531292	0.00227469	0.000159822	22	3002	21	2876	5	rs11763051,rs11771860,rs4245549,rs4947631,rs17133877	250-Diabetes mellitus,250-Diabetes mellitus, Type 2	Diabetes mellitus	a	g	5921	4.822	1.423e-06	++
MIR588	44782	downstream	6:126760994	rs2184968	250	Diabetes mellitus, Type 1	250.03	type I diabetes mellitus [juvenile type], uncontrolled, without mention of complication	250.1	Diabetes with ketoacidosis	T	0.474627	T	0.462113	0.936978	0.406166	0.332344	0.148905	0.00481283	0.00637794	22	2993	96	2781	0	NA	NA	Diabetes mellitus	t	c	5892	3.923	8.752e-05	++
MIR588	44782	downstream	6:126760994	rs2184968	250	Diabetes mellitus, Type 1	250.03	type I diabetes mellitus [juvenile type], uncontrolled, without mention of complication	250.2	Diabetes mellitus with hyperosmolarity	T	0.474627	T	0.462113	0.936978	0.194991	0.332344	0.0742901	0.00481283	0.00867206	22	2993	443	2434	0	NA	NA	Diabetes mellitus	t	c	5892	3.851	0.0001177	++
MTCO3P1	6010	downstream	6:32667910	rs2647044	250	Diabetes mellitus, Type 1	250.01	type I diabetes mellitus [insulin dependent type] [IDDM] [juvenile type], not stated as uncontrolled, without mention of complication	250.1	Diabetes with ketoacidosis	G	0.128638	G	0.14574	1.18297	0.410454	0.271171	0.157797	1.28609e-05	0.00929122	22	3002	98	2801	0	NA	NA	Diabetes mellitus	a	g	5923	-4.937	7.938e-07	--
MTCO3P1	6010	downstream	6:32667910	rs2647044	250	Diabetes mellitus, Type 1	250.03	type I diabetes mellitus [juvenile type], uncontrolled, without mention of complication	250.1	Diabetes with ketoacidosis	G	0.128638	G	0.14574	1.11926	0.410454	0.283847	0.157797	8.04059e-05	0.00929122	22	3002	98	2801	0	NA	NA	Diabetes mellitus	a	g	5923	-4.637	3.53e-06	--
HLA-DRA	0	In-gene	6:32409530	rs3129882	250	Diabetes mellitus, Type 1	250.01	type I diabetes mellitus [insulin dependent type] [IDDM] [juvenile type], not stated as uncontrolled, without mention of complication	250.1	Diabetes with ketoacidosis	A	0.455026	A	0.408762	-0.911092	-0.5	0.35018	0.160011	0.00927412	0.00177931	22	3002	98	2801	1	rs2395182	714-Rheumatoid arthritis and other inflammatory polyarthropathies	Diabetes mellitus	a	g	5923	-4.045	5.229e-05	--
DDC,LOC100129427	0	In-gene	7:50603534	rs4245549	250	Diabetes mellitus, Type 1	250.03	type I diabetes mellitus [juvenile type], uncontrolled, without mention of complication	250	Diabetes mellitus	C	0.018188	C	0.023284	1.75179	2.00828	0.574019	0.531218	0.00227469	0.000156506	22	3002	21	2878	1	rs17133877	250-Diabetes mellitus,250-Diabetes mellitus, Type 2	Diabetes mellitus	a	c	5923	-4.825	1.397e-06	--
PRELID1P1	275	downstream	6:126964510	rs4273712	250	Diabetes mellitus, Type 1	250.01	type I diabetes mellitus [insulin dependent type] [IDDM] [juvenile type], not stated as uncontrolled, without mention of complication	250.2	Diabetes mellitus with hyperosmolarity	A	0.266865	A	0.267678	0.897093	0.265029	0.309481	0.0803696	0.00374707	0.000975051	22	3002	448	2451	0	NA	NA	Diabetes mellitus	a	g	5923	4.378	1.196e-05	++
DDC,LOC100129427	0	In-gene	7:50600882	rs4455783	250	Diabetes mellitus, Type 1	250.03	type I diabetes mellitus [juvenile type], uncontrolled, without mention of complication	250	Diabetes mellitus	T	0.018188	T	0.0233	1.75179	2.00578	0.574019	0.531292	0.00227469	0.000159822	22	3002	21	2876	6	rs11763051,rs11771860,rs2167363,rs4245549,rs4947631,rs17133877	250-Diabetes mellitus,250-Diabetes mellitus, Type 2	Diabetes mellitus	t	c	5921	4.822	1.423e-06	++
MIR588	52212	downstream	6:126753564	rs4897181	250	Diabetes mellitus, Type 1	250.03	type I diabetes mellitus [juvenile type], uncontrolled, without mention of complication	250.2	Diabetes mellitus with hyperosmolarity	C	0.474618	C	0.458131	0.946961	0.191829	0.332163	0.0739364	0.00435969	0.00947266	22	2992	446	2432	0	NA	NA	Diabetes mellitus	t	c	5892	-3.852	0.000117	--
MIR588	50134	downstream	6:126755642	rs4897182	250	Diabetes mellitus, Type 1	250.03	type I diabetes mellitus [juvenile type], uncontrolled, without mention of complication	250.2	Diabetes mellitus with hyperosmolarity	T	0.474461	T	0.458145	0.947505	0.191719	0.332102	0.0739466	0.0043301	0.00952335	22	2993	446	2433	0	NA	NA	Diabetes mellitus	t	g	5894	3.853	0.0001169	++
DDC	0	In-gene	7:50594915	rs4947621	250	Diabetes mellitus, Type 1	250.03	type I diabetes mellitus [juvenile type], uncontrolled, without mention of complication	250	Diabetes mellitus	T	0.017264	T	0.02334	1.78167	2.00479	0.574668	0.531279	0.00193296	0.000160964	22	2990	21	2871	7	rs11763051,rs11771860,rs2167363,rs4245549,rs4455783,rs4947631,rs17133877	250-Diabetes mellitus,250-Diabetes mellitus, Type 2	Diabetes mellitus	t	c	5904	4.855	1.201e-06	++
DDC,LOC100129427	0	In-gene	7:50603379	rs4947631	250	Diabetes mellitus, Type 1	250.03	type I diabetes mellitus [juvenile type], uncontrolled, without mention of complication	250	Diabetes mellitus	T	0.018188	T	0.023456	1.75179	2.00661	0.574019	0.531348	0.00227469	0.000159077	22	3002	21	2878	2	rs4245549,rs17133877	250-Diabetes mellitus,250-Diabetes mellitus, Type 2	Diabetes mellitus	t	c	5923	4.823	1.417e-06	++
LOC645266	18822	upstream	9:117629689	rs7048073	250	Diabetes mellitus, Type 1	250.03	type I diabetes mellitus [juvenile type], uncontrolled, without mention of complication	250.1	Diabetes with ketoacidosis	G	0.291777	G	0.282029	0.855268	0.417209	0.314096	0.149022	0.00647017	0.00511585	22	2994	98	2790	0	NA	NA	Diabetes mellitus	a	g	5904	-3.904	9.452e-05	--
FLJ30679	0	In-gene	16:86590430	rs7189970	250	Diabetes mellitus, Type 1	250.01	type I diabetes mellitus [insulin dependent type] [IDDM] [juvenile type], not stated as uncontrolled, without mention of complication	250	Diabetes mellitus	T	0.344081	T	0.335805	0.832457	0.833268	0.310761	0.31023	0.00738926	0.00723206	22	3002	21	2878	0	NA	NA	Diabetes mellitus	t	g	5923	3.793	0.0001487	++
SERPINB11	0	In-gene	18:61375975	rs7235427	250	Diabetes mellitus, Type 1	250.01	type I diabetes mellitus [insulin dependent type] [IDDM] [juvenile type], not stated as uncontrolled, without mention of complication	250.3	Diabetes with other coma	G	0.106481	G	0.107623	1.14928	1.1363	0.341561	0.256037	0.000766066	9.07755e-06	22	3002	41	2858	0	NA	NA	Diabetes mellitus	a	g	5923	-5.509	3.606e-08	--
SERPINB11	0	In-gene	18:61375975	rs7235427	250	Diabetes mellitus, Type 1	250.03	type I diabetes mellitus [juvenile type], uncontrolled, without mention of complication	250.3	Diabetes with other coma	G	0.106481	G	0.107623	1.15156	1.1363	0.340508	0.256037	0.000719928	9.07755e-06	22	3002	41	2858	0	NA	NA	Diabetes mellitus	a	g	5923	-5.521	3.364e-08	--
LOC645321	76405	downstream	18:76660408	rs7238348	250	Diabetes mellitus, Type 1	250.03	type I diabetes mellitus [juvenile type], uncontrolled, without mention of complication	250.3	Diabetes with other coma	G	0.083995	G	0.074836	1.03816	0.877619	0.372542	0.308205	0.00532467	0.00440615	22	3002	41	2852	0	NA	NA	Diabetes mellitus	a	g	5917	-3.983	6.797e-05	--
ERAP1	0	In-gene	5:96146056	rs76124346	250	Diabetes mellitus, Type 1	250.03	type I diabetes mellitus [juvenile type], uncontrolled, without mention of complication	250.3	Diabetes with other coma	A	0.064141	A	0.064432	1.1449	0.86305	0.40809	0.328744	0.00502355	0.00865734	22	2987	41	2838	0	NA	NA	Diabetes mellitus	a	g	5888	3.841	0.0001224	++
EPHA5	0	In-gene	4:66243126	rs7697278	250	Diabetes mellitus, Type 1	250.01	type I diabetes mellitus [insulin dependent type] [IDDM] [juvenile type], not stated as uncontrolled, without mention of complication	250	Diabetes mellitus	T	0.416833	T	0.434115	0.989221	1.13226	0.322023	0.344554	0.00212703	0.00101564	22	2990	21	2878	0	NA	NA	Diabetes mellitus	t	c	5911	4.494	6.984e-06	++
C6orf10	0	In-gene	6:32261252	rs7775397	250	Diabetes mellitus, Type 1	250.01	type I diabetes mellitus [insulin dependent type] [IDDM] [juvenile type], not stated as uncontrolled, without mention of complication	250.1	Diabetes with ketoacidosis	T	0.091766	T	0.108313	1.04338	0.518062	0.375599	0.19546	0.0054709	0.00803799	22	3002	98	2801	5	rs114667305,rs116245742,rs116669008,rs116676210,rs114138262	250-Diabetes mellitus,250-Diabetes mellitus, Type 2	Diabetes mellitus	t	g	5923	3.839	0.0001234	++
DDC	0	In-gene	7:50589308	rs79206511	250	Diabetes mellitus, Type 1	250.03	type I diabetes mellitus [juvenile type], uncontrolled, without mention of complication	250	Diabetes mellitus	G	0.018439	G	0.024057	1.88638	1.54448	0.511224	0.572468	0.000224314	0.00697719	22	2988	20	2869	5	rs11771860,rs2167363,rs4455783,rs4947621,rs10228056	250-Diabetes mellitus,250-Diabetes mellitus, Type 2	Diabetes mellitus	a	g	5899	-4.524	6.072e-06	--
ESRRG	0	In-gene	1:217062140	rs11117717	273	Disorders of plasma protein metabolism	273.1	Monoclonal paraproteinemia	273	Disorders of plasma protein metabolism	G	0.111442	G	0.119179	1.31783	1.43365	0.360125	0.358765	0.000252837	6.44018e-05	19	3005	18	2881	0	NA	NA	Disorders of plasma protein metabolism	a	g	5923	-5.41	6.288e-08	--
LOC100996339	128353	upstream	14:98734567	rs1892231	273	Disorders of plasma protein metabolism	273.1	Monoclonal paraproteinemia	273	Disorders of plasma protein metabolism	A	0.16088	A	0.159193	1.04022	0.995687	0.351422	0.364272	0.00307617	0.00626919	19	3005	18	2881	0	NA	NA	Disorders of plasma protein metabolism	a	c	5923	4.027	5.642e-05	++
QRSL1	0	In-gene	6:107099191	rs12333016	331	Other cerebral degenerations	331.0	ALZHEIMER'S DISEASE	331	Other cerebral degenerations	A	0.097884	A	0.098655	1.32633	1.0427	0.387171	0.391236	0.000613227	0.00769576	18	3006	21	2878	0	NA	NA	Other cerebral degenerations	a	g	5923	4.312	1.616e-05	++
IRF4	2562	downstream	6:389176	rs35162881	340	Multiple Sclerosis	340	MULTIPLE SCLEROSIS	340	MULTIPLE SCLEROSIS	A	0.081788	A	0.067891	1.45395	0.971893	0.436162	0.369401	0.000857569	0.00851346	13	3007	28	2859	0	NA	NA	MULTIPLE SCLEROSIS	a	g	5907	4.223	2.412e-05	++
MYT1L	331729	upstream	2:2666773	rs896227	340	Multiple Sclerosis	340	MULTIPLE SCLEROSIS	340	MULTIPLE SCLEROSIS	G	0.160053	G	0.147465	1.14409	1.00402	0.41133	0.301768	0.0054118	0.000877476	13	3011	28	2871	0	NA	NA	MULTIPLE SCLEROSIS	a	g	5923	-4.315	1.595e-05	--
LOC387820	17895	downstream	11:127792983	rs1075127	357	Inflammatory and toxic neuropathy	357.2	Polyneuropathy in diabetes	357	Inflammatory and toxic neuropathy	T	0.280258	T	0.27494	-0.601505	-0.933988	0.221314	0.360206	0.00657011	0.00951623	72	2952	35	2862	0	NA	NA	Inflammatory and toxic neuropathy	t	c	5921	-3.756	0.0001726	--
LOC100129160	38089	downstream	1:164274152	rs10800013	357	Inflammatory and toxic neuropathy	357.4	Polyneuropathy in other diseases classified elsewhere	357	Inflammatory and toxic neuropathy	C	0.326389	C	0.335116	0.752711	0.804687	0.250196	0.245677	0.00262553	0.00105516	33	2991	35	2864	3	rs6426865,rs555908,rs902013	357-Inflammatory and toxic neuropathy	Inflammatory and toxic neuropathy	a	c	5923	-4.441	8.949e-06	--
GTDC2	0	In-gene	3:43139990	rs17470330	357	Inflammatory and toxic neuropathy	357.4	Polyneuropathy in other diseases classified elsewhere	357	Inflammatory and toxic neuropathy	C	0.031581	C	0.02932	1.46503	1.20881	0.423947	0.445706	0.000548868	0.00668546	33	2991	35	2864	0	NA	NA	Inflammatory and toxic neuropathy	t	c	5923	-4.367	1.262e-05	--
RAB38	160951	downstream	11:87685463	rs4479012	357	Inflammatory and toxic neuropathy	357.2	Polyneuropathy in diabetes	357	Inflammatory and toxic neuropathy	G	0.115397	G	0.112797	0.646055	0.781728	0.225755	0.294946	0.00421306	0.00803931	72	2948	35	2864	0	NA	NA	Inflammatory and toxic neuropathy	t	g	5919	-3.899	9.659e-05	--
LOC387820	14528	downstream	11:127796350	rs4937277	357	Inflammatory and toxic neuropathy	357.2	Polyneuropathy in diabetes	357	Inflammatory and toxic neuropathy	A	0.280132	A	0.274405	-0.601206	-0.930321	0.221378	0.36003	0.00661276	0.00976587	72	2948	35	2864	0	NA	NA	Inflammatory and toxic neuropathy	a	c	5919	-3.748	0.0001781	--
LOC100129160	10298	downstream	1:164301943	rs555908	357	Inflammatory and toxic neuropathy	357.4	Polyneuropathy in other diseases classified elsewhere	357	Inflammatory and toxic neuropathy	T	0.345073	T	0.350983	0.652311	0.747483	0.246821	0.247318	0.00822121	0.00250817	33	2991	35	2864	0	NA	NA	Inflammatory and toxic neuropathy	t	c	5923	4.003	6.258e-05	++
LOC100129160	23573	downstream	1:164288668	rs6426865	357	Inflammatory and toxic neuropathy	357.4	Polyneuropathy in other diseases classified elsewhere	357	Inflammatory and toxic neuropathy	G	0.328208	G	0.337185	0.743625	0.871136	0.250259	0.24729	0.00296425	0.00042713	33	2991	35	2864	2	rs555908,rs902013	357-Inflammatory and toxic neuropathy	Inflammatory and toxic neuropathy	a	g	5923	-4.588	4.482e-06	--
LOC100129160	13738	downstream	1:164298503	rs902013	357	Inflammatory and toxic neuropathy	357.4	Polyneuropathy in other diseases classified elsewhere	357	Inflammatory and toxic neuropathy	T	0.342272	T	0.348051	0.661224	0.766927	0.246978	0.24797	0.00742273	0.00198259	33	2969	35	2864	1	rs555908	357-Inflammatory and toxic neuropathy	Inflammatory and toxic neuropathy	t	g	5901	4.077	4.555e-05	++
USH2A	0	In-gene	1:216082177	rs10746460	373	Inflammation of eyelids	373.00	BLEPHARITIS NOS	373	Inflammation of eyelids	G	0.174785	G	0.16897	0.692571	1.20964	0.249338	0.388874	0.00547555	0.00186697	40	2978	17	2877	0	NA	NA	Inflammation of eyelids	t	g	5912	-4.161	3.17e-05	--
MAP4K4	0	In-gene	2:102347076	rs7596440	373	Inflammation of eyelids	373.00	BLEPHARITIS NOS	373	Inflammation of eyelids	A	0.038679	A	0.040587	1.03237	1.5452	0.386873	0.513289	0.00761924	0.00260911	40	2972	17	2878	0	NA	NA	Inflammation of eyelids	a	g	5907	4.013	5.996e-05	++
ANKS1A	0	In-gene	6:34945143	rs11970238	461	Acute sinusitis	461.9	ACUTE SINUSITIS NOS	461	Acute sinusitis	T	0.134947	T	0.120511	0.371031	0.641682	0.112226	0.238485	0.000945985	0.0071311	342	2674	58	2838	6	rs9394265,rs3800439,rs6906552,rs73403805,rs9380478,rs9394267	530-Diseases of esophagus,461-Acute sinusitis	Acute sinusitis	t	c	5912	4.245	2.19e-05	++
CNTNAP2	0	In-gene	7:146642350	rs17170293	461	Acute sinusitis	461.9	ACUTE SINUSITIS NOS	461	Acute sinusitis	C	0.045966	C	0.03982	0.458272	0.982392	0.173941	0.325899	0.00842265	0.00257483	343	2681	58	2830	0	NA	NA	Acute sinusitis	t	c	5912	-3.991	6.576e-05	--
ANKS1A	0	In-gene	6:34961406	rs3800439	461	Acute sinusitis	461.9	ACUTE SINUSITIS NOS	461	Acute sinusitis	T	0.133923	T	0.120297	0.371167	0.64759	0.112409	0.238993	0.000960228	0.00673522	341	2657	58	2839	1	rs73403805	461-Acute sinusitis	Acute sinusitis	t	c	5895	4.254	2.097e-05	++
ANKS1A	0	In-gene	6:34922439	rs3807051	461	Acute sinusitis	461.9	ACUTE SINUSITIS NOS	461	Acute sinusitis	T	0.1337	T	0.120828	0.371799	0.660533	0.112808	0.239249	0.000981272	0.00576498	339	2664	57	2819	7	rs9394265,rs11970238,rs3800439,rs6906552,rs73403805,rs9380478,rs9394267	530-Diseases of esophagus,461-Acute sinusitis	Acute sinusitis	t	c	5879	4.287	1.815e-05	++
ANKS1A	0	In-gene	6:34946963	rs6906552	461	Acute sinusitis	461.9	ACUTE SINUSITIS NOS	461	Acute sinusitis	T	0.133344	T	0.119558	0.367671	0.651987	0.113125	0.239105	0.00115355	0.00639559	341	2670	58	2836	5	rs9394265,rs3800439,rs73403805,rs9380478,rs9394267	530-Diseases of esophagus,461-Acute sinusitis	Acute sinusitis	t	c	5905	4.23	2.339e-05	++
ANKS1A	0	In-gene	6:34964724	rs73403805	461	Acute sinusitis	461.9	ACUTE SINUSITIS NOS	461	Acute sinusitis	C	0.133234	C	0.120559	0.366452	0.64533	0.112673	0.239094	0.00114454	0.00695343	341	2665	58	2841	0	NA	NA	Acute sinusitis	t	c	5905	-4.212	2.535e-05	--
ANKS1A	0	In-gene	6:34960811	rs9380478	461	Acute sinusitis	461.9	ACUTE SINUSITIS NOS	461	Acute sinusitis	A	0.1338	A	0.120297	0.373363	0.64759	0.112403	0.238993	0.000894913	0.00673522	341	2656	58	2839	2	rs3800439,rs73403805	461-Acute sinusitis	Acute sinusitis	a	t	5894	4.268	1.97e-05	++
ANKS1A	0	In-gene	6:34950274	rs9394265	461	Acute sinusitis	461.9	ACUTE SINUSITIS NOS	461	Acute sinusitis	T	0.136243	T	0.122284	0.358979	0.623059	0.111436	0.239237	0.00127564	0.0092045	343	2681	58	2841	4	rs3800439,rs73403805,rs9380478,rs9394267	461-Acute sinusitis	Acute sinusitis	t	g	5923	4.124	3.726e-05	++
ANKS1A	0	In-gene	6:34960760	rs9394267	461	Acute sinusitis	461.9	ACUTE SINUSITIS NOS	461	Acute sinusitis	T	0.133845	T	0.120297	0.373044	0.64759	0.112404	0.238993	0.000904156	0.00673522	341	2655	58	2839	3	rs3800439,rs73403805,rs9380478	461-Acute sinusitis	Acute sinusitis	t	c	5893	4.266	1.988e-05	++
ANK3	0	In-gene	10:62324528	rs10509133	465	Acute upper respiratory infections of multiple or unspecified sites	465.9	Acute upper respiratory infections of unspecified site	465	Acute upper respiratory infections of multiple or unspecified sites	C	0.180179	C	0.193064	0.615795	0.600081	0.205891	0.22588	0.0027817	0.00789243	63	2959	50	2848	6	rs16915157,rs12414575,rs16915156,rs61853474,rs1442550,rs7081184	465-Acute upper respiratory infections of multiple or unspecified sites	Acute upper respiratory infections of multiple or unspecified sites	t	c	5920	-3.996	6.451e-05	--
ANK3	0	In-gene	10:62344939	rs12414575	465	Acute upper respiratory infections of multiple or unspecified sites	465.9	Acute upper respiratory infections of unspecified site	465	Acute upper respiratory infections of multiple or unspecified sites	T	0.186073	T	0.199344	0.613725	0.606187	0.203595	0.223131	0.00257458	0.00659305	63	2960	50	2847	4	rs16915157,rs16915156,rs61853474,rs7081184	465-Acute upper respiratory infections of multiple or unspecified sites	Acute upper respiratory infections of multiple or unspecified sites	t	c	5920	4.055	5.023e-05	++
ANK3	0	In-gene	10:62334468	rs1442550	465	Acute upper respiratory infections of multiple or unspecified sites	465.9	Acute upper respiratory infections of unspecified site	465	Acute upper respiratory infections of multiple or unspecified sites	G	0.180225	G	0.19317	0.612333	0.6005	0.205537	0.225831	0.00289017	0.00783565	63	2961	50	2849	5	rs16915157,rs12414575,rs16915156,rs61853474,rs7081184	465-Acute upper respiratory infections of multiple or unspecified sites	Acute upper respiratory infections of multiple or unspecified sites	t	g	5923	-3.989	6.635e-05	--
ANK3	0	In-gene	10:62345073	rs16915156	465	Acute upper respiratory infections of multiple or unspecified sites	465.9	Acute upper respiratory infections of unspecified site	465	Acute upper respiratory infections of multiple or unspecified sites	T	0.186073	T	0.199172	0.613725	0.606801	0.203595	0.223079	0.00257458	0.00652596	63	2960	50	2847	3	rs16915157,rs61853474,rs7081184	465-Acute upper respiratory infections of multiple or unspecified sites	Acute upper respiratory infections of multiple or unspecified sites	t	c	5920	4.057	4.972e-05	++
ANK3	0	In-gene	10:62346638	rs16915157	465	Acute upper respiratory infections of multiple or unspecified sites	465.9	Acute upper respiratory infections of unspecified site	465	Acute upper respiratory infections of multiple or unspecified sites	C	0.183256	C	0.196317	0.587111	0.622278	0.207244	0.222458	0.00461209	0.00515351	61	2943	50	2828	2	rs61853474,rs7081184	465-Acute upper respiratory infections of multiple or unspecified sites	Acute upper respiratory infections of multiple or unspecified sites	t	c	5882	-3.981	6.856e-05	--
ANK3	0	In-gene	10:62320330	rs2068043	465	Acute upper respiratory infections of multiple or unspecified sites	465.9	Acute upper respiratory infections of unspecified site	465	Acute upper respiratory infections of multiple or unspecified sites	G	0.178406	G	0.191445	0.592378	0.610348	0.208249	0.225303	0.00444722	0.00674841	63	2961	50	2849	7	rs16915157,rs12414575,rs16915156,rs61853474,rs10509133,rs1442550,rs7081184	465-Acute upper respiratory infections of multiple or unspecified sites	Acute upper respiratory infections of multiple or unspecified sites	a	g	5923	-3.928	8.574e-05	--
ANK3	0	In-gene	10:62348709	rs61853474	465	Acute upper respiratory infections of multiple or unspecified sites	465.9	Acute upper respiratory infections of unspecified site	465	Acute upper respiratory infections of multiple or unspecified sites	C	0.186073	C	0.199275	0.613725	0.606398	0.203595	0.223126	0.00257458	0.00657307	63	2960	50	2848	1	rs7081184	465-Acute upper respiratory infections of multiple or unspecified sites	Acute upper respiratory infections of multiple or unspecified sites	a	c	5921	-4.055	5.008e-05	--
RPL23AP54	107509	downstream	8:5226521	rs7003556	465	Acute upper respiratory infections of multiple or unspecified sites	465.9	Acute upper respiratory infections of unspecified site	465	Acute upper respiratory infections of multiple or unspecified sites	C	0.105985	C	0.11504	0.775657	0.799295	0.226458	0.245266	0.000614411	0.00111848	63	2961	50	2849	0	NA	NA	Acute upper respiratory infections of multiple or unspecified sites	t	c	5923	-4.727	2.275e-06	--
ANK3	0	In-gene	10:62349324	rs7081184	465	Acute upper respiratory infections of multiple or unspecified sites	465.9	Acute upper respiratory infections of unspecified site	465	Acute upper respiratory infections of multiple or unspecified sites	G	0.180119	G	0.192825	0.613414	0.601521	0.205473	0.22575	0.0028323	0.0077093	63	2960	50	2849	0	NA	NA	Acute upper respiratory infections of multiple or unspecified sites	a	g	5922	-3.997	6.408e-05	--
ZZEF1	0	In-gene	17:3922918	rs711178	465	Acute upper respiratory infections of multiple or unspecified sites	465.9	Acute upper respiratory infections of unspecified site	465	Acute upper respiratory infections of multiple or unspecified sites	A	0.371438	A	0.380228	0.556468	0.545575	0.183896	0.202276	0.00247819	0.00699288	63	2955	50	2843	0	NA	NA	Acute upper respiratory infections of multiple or unspecified sites	a	g	5911	4.049	5.141e-05	++
LOC100129949	28449	downstream	1:243016906	rs10926887	466	Acute bronchitis and bronchiolitis	466.0	Acute bronchitis	466	Acute bronchitis and bronchiolitis	G	0.054949	G	0.056787	0.496907	1.14275	0.160713	0.383011	0.00198884	0.00284877	309	2712	28	2860	0	NA	NA	Acute bronchitis and bronchiolitis	a	g	5909	-4.297	1.734e-05	--
LOC100129949	41141	downstream	1:243004214	rs12138077	466	Acute bronchitis and bronchiolitis	466.0	Acute bronchitis	466	Acute bronchitis and bronchiolitis	G	0.055556	G	0.058184	0.484017	1.08703	0.16014	0.375572	0.00250728	0.00379974	309	2715	28	2868	5	rs12407970,rs10926887,rs12137258,rs12139866,rs950125	787-Symptoms involving digestive system,466-Acute bronchitis and bronchiolitis	Acute bronchitis and bronchiolitis	a	g	5920	-4.185	2.858e-05	--
LOC100129949	34046	downstream	1:243011309	rs12139866	466	Acute bronchitis and bronchiolitis	466.0	Acute bronchitis	466	Acute bronchitis and bronchiolitis	G	0.055096	G	0.058164	0.493155	1.11406	0.160689	0.379852	0.00214768	0.00335847	309	2713	28	2869	1	rs10926887	787-Symptoms involving digestive system,466-Acute bronchitis and bronchiolitis	Acute bronchitis and bronchiolitis	a	g	5919	-4.245	2.188e-05	--
LOC100129949	40686	downstream	1:243004669	rs12407970	466	Acute bronchitis and bronchiolitis	466.0	Acute bronchitis	466	Acute bronchitis and bronchiolitis	T	0.055556	T	0.058641	0.484017	1.08075	0.16014	0.375951	0.00250728	0.00404404	309	2715	28	2871	4	rs10926887,rs12137258,rs12139866,rs950125	787-Symptoms involving digestive system,466-Acute bronchitis and bronchiolitis	Acute bronchitis and bronchiolitis	t	c	5923	4.171	3.035e-05	++
CLSTN2	0	In-gene	3:140101504	rs6771702	466	Acute bronchitis and bronchiolitis	466.0	Acute bronchitis	466	Acute bronchitis and bronchiolitis	A	0.371693	A	0.371335	0.311849	0.778404	0.0860968	0.267505	0.000292247	0.00361576	309	2715	28	2871	0	NA	NA	Acute bronchitis and bronchiolitis	a	g	5923	4.624	3.767e-06	++
LOC100129949	35966	downstream	1:243009389	rs950125	466	Acute bronchitis and bronchiolitis	466.0	Acute bronchitis	466	Acute bronchitis and bronchiolitis	G	0.055096	G	0.058164	0.493155	1.11406	0.160689	0.379852	0.00214768	0.00335847	309	2713	28	2869	3	rs10926887,rs12137258,rs12139866	787-Symptoms involving digestive system,466-Acute bronchitis and bronchiolitis	Acute bronchitis and bronchiolitis	a	g	5919	-4.245	2.188e-05	--
ANKRD55	0	In-gene	5:55438851	rs10065637	472	Chronic pharyngitis and nasopharyngitis	472.0	Chronic rhinitis	472	Chronic pharyngitis and nasopharyngitis	C	0.212798	C	0.206623	0.473081	0.841234	0.181079	0.32338	0.00898662	0.00928484	74	2950	21	2878	0	NA	NA	Chronic pharyngitis and nasopharyngitis	t	c	5923	-3.687	0.0002272	--
TAF3	0	In-gene	10:7934233	rs10752119	472	Chronic pharyngitis and nasopharyngitis	472.0	Chronic rhinitis	472	Chronic pharyngitis and nasopharyngitis	A	0.359655	A	0.363369	0.450804	0.854282	0.16648	0.31149	0.00677199	0.00609614	74	2940	21	2870	0	NA	NA	Chronic pharyngitis and nasopharyngitis	a	g	5905	3.854	0.0001164	++
KIAA1217	0	In-gene	10:24604992	rs10828626	472	Chronic pharyngitis and nasopharyngitis	472.0	Chronic rhinitis	472	Chronic pharyngitis and nasopharyngitis	A	0.051439	A	0.055786	0.879197	1.27803	0.278715	0.441144	0.00160789	0.00376657	74	2949	21	2874	0	NA	NA	Chronic pharyngitis and nasopharyngitis	a	t	5918	4.281	1.862e-05	++
LOC100287243	0	In-gene	15:63207619	rs1602021	472	Chronic pharyngitis and nasopharyngitis	472.0	Chronic rhinitis	472	Chronic pharyngitis and nasopharyngitis	C	0.041073	C	0.041049	0.797208	1.32395	0.305544	0.493987	0.00907684	0.00735957	74	2945	21	2878	0	NA	NA	Chronic pharyngitis and nasopharyngitis	c	g	5918	3.739	0.0001845	++
METTL8	0	In-gene	2:172272444	rs16859380	472	Chronic pharyngitis and nasopharyngitis	472.0	Chronic rhinitis	472	Chronic pharyngitis and nasopharyngitis	G	0.030454	G	0.02557	1.10658	1.51054	0.340984	0.540635	0.00117347	0.00520575	74	2947	21	2873	3	rs16859390,rs16859404,rs16859405	472-Chronic pharyngitis and nasopharyngitis	Chronic pharyngitis and nasopharyngitis	a	g	5915	-4.274	1.924e-05	--
DCAF17	0	In-gene	2:172315113	rs16859390	472	Chronic pharyngitis and nasopharyngitis	472.0	Chronic rhinitis	472	Chronic pharyngitis and nasopharyngitis	A	0.028652	A	0.024369	1.17667	1.53535	0.342031	0.539451	0.000581209	0.00442536	74	2945	21	2872	2	rs16859404,rs16859405	472-Chronic pharyngitis and nasopharyngitis	Chronic pharyngitis and nasopharyngitis	a	t	5912	4.449	8.613e-06	++
DCAF17	0	In-gene	2:172340399	rs16859404	472	Chronic pharyngitis and nasopharyngitis	472.0	Chronic rhinitis	472	Chronic pharyngitis and nasopharyngitis	G	0.02877	G	0.024163	1.1719	1.54319	0.34198	0.539341	0.000610731	0.00421983	74	2950	21	2876	1	rs16859405	472-Chronic pharyngitis and nasopharyngitis	Chronic pharyngitis and nasopharyngitis	t	g	5921	-4.45	8.573e-06	--
DAP3P2	2775	downstream	2:172345151	rs16859405	472	Chronic pharyngitis and nasopharyngitis	472.0	Chronic rhinitis	472	Chronic pharyngitis and nasopharyngitis	G	0.028779	G	0.024327	1.1717	1.53709	0.341978	0.539436	0.000611988	0.00437964	74	2949	21	2877	0	NA	NA	Chronic pharyngitis and nasopharyngitis	a	g	5921	-4.442	8.928e-06	--
LOC100287243	0	In-gene	15:63207176	rs1960143	472	Chronic pharyngitis and nasopharyngitis	472.0	Chronic rhinitis	472	Chronic pharyngitis and nasopharyngitis	C	0.041171	C	0.041049	0.792293	1.32395	0.305728	0.493987	0.00955611	0.00735957	74	2950	21	2878	1	rs1602021	472-Chronic pharyngitis and nasopharyngitis	Chronic pharyngitis and nasopharyngitis	t	c	5923	-3.727	0.000194	--
RBM17	7703	upstream	10:6167124	rs10905856	473	Chronic sinusitis	473.8	Other chronic sinusitis	473	Chronic sinusitis	C	0.061508	C	0.065367	1.2258	0.91877	0.412834	0.254456	0.0029854	0.000305338	19	3005	71	2828	0	NA	NA	Chronic sinusitis	t	c	5923	-4.648	3.357e-06	--
ANK3	0	In-gene	10:62135194	rs117134507	473	Chronic sinusitis	473.9	CHRONIC SINUSITIS NOS	473	Chronic sinusitis	G	0.122093	G	0.132643	0.993802	0.628365	0.335246	0.212183	0.00303276	0.00306212	24	2986	69	2826	9	rs1551684,rs72806129,rs72806132,rs72806133,rs77622274,rs7896287,rs79475892,rs75342328,rs75396339	473-Chronic sinusitis,426-Conduction disorders	Chronic sinusitis	c	g	5905	-4.19	2.789e-05	--
ANK3	0	In-gene	10:62150359	rs1551683	473	Chronic sinusitis	473.9	CHRONIC SINUSITIS NOS	473	Chronic sinusitis	C	0.128061	C	0.137854	1.0208	0.636397	0.323858	0.206415	0.00162159	0.00204857	24	2998	71	2827	9	rs7082025,rs72806134,rs72806135,rs72806140,rs76972414,rs77173454,rs77787726,rs7907761,rs79278901	473-Chronic sinusitis,426-Conduction disorders	Chronic sinusitis	t	c	5920	-4.409	1.038e-05	--
ANK3	0	In-gene	10:62150203	rs1551684	473	Chronic sinusitis	473.9	CHRONIC SINUSITIS NOS	473	Chronic sinusitis	G	0.128061	G	0.137854	1.0208	0.636397	0.323858	0.206415	0.00162159	0.00204857	24	2998	71	2827	9	rs1551683,rs7082025,rs72806134,rs72806135,rs72806140,rs76972414,rs77173454,rs77787726,rs7907761	473-Chronic sinusitis,426-Conduction disorders	Chronic sinusitis	a	g	5920	-4.409	1.038e-05	--
TRPS1	205407	downstream	8:116215316	rs1691185	473	Chronic sinusitis	473.8	Other chronic sinusitis	473	Chronic sinusitis	C	0.390037	C	0.389962	0.916011	0.481882	0.33531	0.173333	0.00629836	0.00543423	19	2982	71	2828	0	NA	NA	Chronic sinusitis	a	c	5900	-3.897	9.736e-05	--
KSR1	0	In-gene	17:25936785	rs16966354	473	Chronic sinusitis	473.8	Other chronic sinusitis	473	Chronic sinusitis	A	0.117229	A	0.116372	1.00141	0.601147	0.378115	0.215732	0.00808647	0.0053273	19	3005	71	2812	0	NA	NA	Chronic sinusitis	a	g	5907	3.842	0.0001222	++
ANK3	0	In-gene	10:62152022	rs7082025	473	Chronic sinusitis	473.9	CHRONIC SINUSITIS NOS	473	Chronic sinusitis	T	0.127857	T	0.137729	1.02138	0.636766	0.323734	0.206398	0.00160495	0.00203459	24	2995	71	2826	9	rs72806140,rs72806146,rs72806151,rs76972414,rs77173454,rs77782467,rs77787726,rs7907761,rs79278901	473-Chronic sinusitis	Chronic sinusitis	t	g	5916	4.413	1.021e-05	++
ANK3	0	In-gene	10:62170256	rs7099869	473	Chronic sinusitis	473.9	CHRONIC SINUSITIS NOS	473	Chronic sinusitis	C	0.123843	C	0.132271	0.979	0.642922	0.335532	0.209388	0.00352565	0.00213713	24	3000	71	2817	2	rs77845949,rs79576783	473-Chronic sinusitis	Chronic sinusitis	a	c	5912	-4.233	2.308e-05	--
ANK3	0	In-gene	10:62143522	rs72806129	473	Chronic sinusitis	473.9	CHRONIC SINUSITIS NOS	473	Chronic sinusitis	T	0.128142	T	0.137979	1.02059	0.63513	0.323927	0.206473	0.00162884	0.00209738	24	3000	71	2828	9	rs1551683,rs1551684,rs72806132,rs72806133,rs72806134,rs72806135,rs77622274,rs7896287,rs79475892	473-Chronic sinusitis,426-Conduction disorders	Chronic sinusitis	a	t	5923	-4.403	1.066e-05	--
ANK3	0	In-gene	10:62145736	rs72806132	473	Chronic sinusitis	473.9	CHRONIC SINUSITIS NOS	473	Chronic sinusitis	G	0.128184	G	0.137979	1.02038	0.63513	0.323934	0.206473	0.00163293	0.00209738	24	2999	71	2828	9	rs1551683,rs1551684,rs7082025,rs72806133,rs72806134,rs72806135,rs76972414,rs77622274,rs77787726	473-Chronic sinusitis,426-Conduction disorders	Chronic sinusitis	t	g	5922	-4.403	1.069e-05	--
ANK3	0	In-gene	10:62146403	rs72806133	473	Chronic sinusitis	473.9	CHRONIC SINUSITIS NOS	473	Chronic sinusitis	A	0.128184	A	0.137979	1.02038	0.63513	0.323934	0.206473	0.00163293	0.00209738	24	2999	71	2828	9	rs1551683,rs1551684,rs7082025,rs72806134,rs72806135,rs76972414,rs77173454,rs77622274,rs77787726	473-Chronic sinusitis,426-Conduction disorders	Chronic sinusitis	a	g	5922	4.403	1.069e-05	++
ANK3	0	In-gene	10:62150926	rs72806134	473	Chronic sinusitis	473.9	CHRONIC SINUSITIS NOS	473	Chronic sinusitis	C	0.128061	C	0.137901	1.0208	0.636068	0.323858	0.206421	0.00162159	0.00206022	24	2998	71	2826	9	rs7082025,rs72806135,rs72806140,rs72806146,rs76972414,rs77173454,rs77787726,rs7907761,rs79278901	473-Chronic sinusitis,426-Conduction disorders	Chronic sinusitis	t	c	5919	-4.408	1.043e-05	--
ANK3	0	In-gene	10:62150936	rs72806135	473	Chronic sinusitis	473.9	CHRONIC SINUSITIS NOS	473	Chronic sinusitis	C	0.128061	C	0.137901	1.0208	0.636068	0.323858	0.206421	0.00162159	0.00206022	24	2998	71	2826	9	rs7082025,rs72806140,rs72806146,rs72806151,rs76972414,rs77173454,rs77787726,rs7907761,rs79278901	473-Chronic sinusitis,426-Conduction disorders	Chronic sinusitis	t	c	5919	-4.408	1.043e-05	--
ANK3	0	In-gene	10:62154684	rs72806140	473	Chronic sinusitis	473.9	CHRONIC SINUSITIS NOS	473	Chronic sinusitis	T	0.128358	T	0.138246	1.01834	0.633616	0.323957	0.206529	0.00166973	0.00215548	24	2991	71	2826	9	rs72806146,rs72806151,rs72806156,rs72806158,rs72806159,rs72806162,rs77782467,rs7907761,rs79278901	473-Chronic sinusitis,426-Conduction disorders	Chronic sinusitis	t	g	5912	4.392	1.121e-05	++
ANK3	0	In-gene	10:62159351	rs72806146	473	Chronic sinusitis	473.9	CHRONIC SINUSITIS NOS	473	Chronic sinusitis	T	0.128192	T	0.138246	1.01927	0.633616	0.323885	0.206529	0.00164956	0.00215548	24	2991	71	2826	9	rs7099869,rs72806151,rs72806156,rs72806158,rs72806159,rs72806162,rs77782467,rs77845949,rs79576783	473-Chronic sinusitis,426-Conduction disorders	Chronic sinusitis	t	g	5912	4.395	1.108e-05	++
ANK3	0	In-gene	10:62162074	rs72806151	473	Chronic sinusitis	473.9	CHRONIC SINUSITIS NOS	473	Chronic sinusitis	C	0.128401	C	0.137871	1.01786	0.636679	0.32398	0.206383	0.00167941	0.00203596	24	2990	71	2823	8	rs7099869,rs72806156,rs72806158,rs72806159,rs72806162,rs77782467,rs77845949,rs79576783	473-Chronic sinusitis,426-Conduction disorders	Chronic sinusitis	t	c	5908	-4.403	1.067e-05	--
ANK3	0	In-gene	10:62164577	rs72806156	473	Chronic sinusitis	473.9	CHRONIC SINUSITIS NOS	473	Chronic sinusitis	T	0.128192	T	0.137418	1.01927	0.638418	0.323885	0.206264	0.00164956	0.00196712	24	2991	71	2818	6	rs7099869,rs72806158,rs72806159,rs72806162,rs77845949,rs79576783	473-Chronic sinusitis,426-Conduction disorders	Chronic sinusitis	a	t	5904	-4.414	1.015e-05	--
ANK3	0	In-gene	10:62165906	rs72806158	473	Chronic sinusitis	473.9	CHRONIC SINUSITIS NOS	473	Chronic sinusitis	A	0.128358	A	0.137418	1.01834	0.638418	0.323957	0.206264	0.00166973	0.00196712	24	2991	71	2818	5	rs7099869,rs72806159,rs72806162,rs77845949,rs79576783	473-Chronic sinusitis,426-Conduction disorders	Chronic sinusitis	a	c	5904	4.411	1.027e-05	++
ANK3	0	In-gene	10:62166449	rs72806159	473	Chronic sinusitis	473.9	CHRONIC SINUSITIS NOS	473	Chronic sinusitis	T	0.128192	T	0.137418	1.01927	0.638418	0.323885	0.206264	0.00164956	0.00196712	24	2991	71	2818	4	rs7099869,rs72806162,rs77845949,rs79576783	473-Chronic sinusitis,426-Conduction disorders	Chronic sinusitis	a	t	5904	-4.414	1.015e-05	--
ANK3	0	In-gene	10:62168629	rs72806162	473	Chronic sinusitis	473.9	CHRONIC SINUSITIS NOS	473	Chronic sinusitis	A	0.129011	A	0.137119	1.01456	0.640346	0.324486	0.206413	0.00176793	0.00192047	24	2999	71	2817	3	rs7099869,rs77845949,rs79576783	473-Chronic sinusitis	Chronic sinusitis	a	g	5911	4.404	1.061e-05	++
ANK3	0	In-gene	10:62128085	rs74563482	473	Chronic sinusitis	473.9	CHRONIC SINUSITIS NOS	473	Chronic sinusitis	C	0.1223	C	0.133586	0.992572	0.635158	0.335351	0.209487	0.0030784	0.0024296	24	2985	71	2826	9	rs74707031,rs76446094,rs76976576,rs77917688,rs77938911,rs78050293,rs78743852,rs79131601,rs80215809	473-Chronic sinusitis	Chronic sinusitis	t	c	5906	-4.236	2.274e-05	--
ANK3	0	In-gene	10:62132830	rs74707031	473	Chronic sinusitis	473.9	CHRONIC SINUSITIS NOS	473	Chronic sinusitis	C	0.1223	C	0.133414	0.992572	0.636417	0.335351	0.209445	0.0030784	0.00237684	24	2985	71	2826	9	rs72806129,rs7896287,rs79475892,rs117134507,rs75342328,rs75396339,rs76976576,rs78050293,rs78638255	473-Chronic sinusitis	Chronic sinusitis	t	c	5906	-4.241	2.227e-05	--
ANK3	0	In-gene	10:62136934	rs75342328	473	Chronic sinusitis	473.9	CHRONIC SINUSITIS NOS	473	Chronic sinusitis	A	0.122263	A	0.132643	0.991955	0.628365	0.33543	0.212183	0.00310385	0.00306212	24	2990	69	2826	9	rs1551683,rs1551684,rs72806129,rs72806132,rs72806133,rs72806134,rs77622274,rs7896287,rs79475892	473-Chronic sinusitis,426-Conduction disorders	Chronic sinusitis	a	t	5909	4.185	2.853e-05	++
ANK3	0	In-gene	10:62135257	rs75396339	473	Chronic sinusitis	473.9	CHRONIC SINUSITIS NOS	473	Chronic sinusitis	G	0.122093	G	0.132643	0.993802	0.628365	0.335246	0.212183	0.00303276	0.00306212	24	2986	69	2826	9	rs1551683,rs1551684,rs72806129,rs72806132,rs72806133,rs77622274,rs7896287,rs79475892,rs75342328	473-Chronic sinusitis,426-Conduction disorders	Chronic sinusitis	a	g	5905	-4.19	2.789e-05	--
ANK3	0	In-gene	10:62128096	rs76446094	473	Chronic sinusitis	473.9	CHRONIC SINUSITIS NOS	473	Chronic sinusitis	C	0.1223	C	0.133586	0.992572	0.635158	0.335351	0.209487	0.0030784	0.0024296	24	2985	71	2826	9	rs74707031,rs76976576,rs77917688,rs77938911,rs78050293,rs78638255,rs78743852,rs79131601,rs80215809	473-Chronic sinusitis	Chronic sinusitis	a	c	5906	-4.236	2.274e-05	--
ANK3	0	In-gene	10:62152944	rs76972414	473	Chronic sinusitis	473.9	CHRONIC SINUSITIS NOS	473	Chronic sinusitis	C	0.12272	C	0.132551	0.98615	0.641672	0.334769	0.20926	0.00322161	0.00216663	24	2991	71	2826	9	rs72806140,rs72806146,rs72806151,rs72806156,rs77173454,rs77782467,rs77787726,rs7907761,rs79278901	473-Chronic sinusitis	Chronic sinusitis	t	c	5912	-4.25	2.136e-05	--
ANK3	0	In-gene	10:62133978	rs76976576	473	Chronic sinusitis	473.9	CHRONIC SINUSITIS NOS	473	Chronic sinusitis	C	0.122134	C	0.132643	0.993604	0.628365	0.335252	0.212183	0.00303915	0.00306212	24	2985	69	2826	9	rs72806129,rs72806132,rs72806133,rs7896287,rs79475892,rs117134507,rs75342328,rs75396339,rs78638255	473-Chronic sinusitis	Chronic sinusitis	t	c	5904	-4.19	2.795e-05	--
ANK3	0	In-gene	10:62153253	rs77173454	473	Chronic sinusitis	473.9	CHRONIC SINUSITIS NOS	473	Chronic sinusitis	G	0.12272	G	0.132896	0.98615	0.639115	0.334769	0.209369	0.00322161	0.00226887	24	2991	71	2826	9	rs72806140,rs72806146,rs72806151,rs72806156,rs72806158,rs72806159,rs77782467,rs7907761,rs79278901	473-Chronic sinusitis	Chronic sinusitis	a	g	5912	-4.24	2.23e-05	--
ANK3	0	In-gene	10:62125814	rs77560928	473	Chronic sinusitis	473.9	CHRONIC SINUSITIS NOS	473	Chronic sinusitis	C	0.122134	C	0.132896	0.993604	0.63857	0.335252	0.209356	0.00303915	0.00228717	24	2985	71	2826	9	rs74563482,rs76446094,rs77917688,rs77938911,rs78743852,rs79131601,rs79359809,rs79663415,rs80215809	473-Chronic sinusitis	Chronic sinusitis	a	c	5906	-4.252	2.121e-05	--
ANK3	0	In-gene	10:62149864	rs77622274	473	Chronic sinusitis	473.9	CHRONIC SINUSITIS NOS	473	Chronic sinusitis	T	0.122601	T	0.132505	0.987659	0.641995	0.334755	0.209254	0.00317367	0.00215486	24	2998	71	2827	9	rs1551683,rs1551684,rs7082025,rs72806134,rs72806135,rs72806140,rs76972414,rs77173454,rs77787726	473-Chronic sinusitis,426-Conduction disorders	Chronic sinusitis	t	c	5920	4.255	2.095e-05	++
TRPS1	209765	downstream	8:116210958	rs777815	473	Chronic sinusitis	473.8	Other chronic sinusitis	473	Chronic sinusitis	A	0.390377	A	0.390824	0.91727	0.476902	0.335659	0.173326	0.00628093	0.00593281	19	3005	71	2828	1	rs1691185	473-Chronic sinusitis	Chronic sinusitis	a	g	5923	3.878	0.0001055	++
ANK3	0	In-gene	10:62164346	rs77782467	473	Chronic sinusitis	473.9	CHRONIC SINUSITIS NOS	473	Chronic sinusitis	A	0.128192	A	0.137418	1.01927	0.638418	0.323885	0.206264	0.00164956	0.00196712	24	2991	71	2818	7	rs7099869,rs72806156,rs72806158,rs72806159,rs72806162,rs77845949,rs79576783	473-Chronic sinusitis,426-Conduction disorders	Chronic sinusitis	a	g	5904	4.414	1.015e-05	++
ANK3	0	In-gene	10:62153164	rs77787726	473	Chronic sinusitis	473.9	CHRONIC SINUSITIS NOS	473	Chronic sinusitis	T	0.12272	T	0.132551	0.98615	0.641672	0.334769	0.20926	0.00322161	0.00216663	24	2991	71	2826	9	rs72806140,rs72806146,rs72806151,rs72806156,rs72806158,rs77173454,rs77782467,rs7907761,rs79278901	473-Chronic sinusitis	Chronic sinusitis	t	c	5912	4.25	2.136e-05	++
ANK3	0	In-gene	10:62189495	rs77845949	473	Chronic sinusitis	473.9	CHRONIC SINUSITIS NOS	473	Chronic sinusitis	C	0.121011	C	0.129027	0.909595	0.641348	0.346617	0.211059	0.00868505	0.00237586	24	2984	70	2817	0	NA	NA	Chronic sinusitis	c	g	5895	4.001	6.306e-05	++
ANK3	0	In-gene	10:62131991	rs77917688	473	Chronic sinusitis	473.9	CHRONIC SINUSITIS NOS	473	Chronic sinusitis	C	0.1223	C	0.133586	0.992572	0.635158	0.335351	0.209487	0.0030784	0.0024296	24	2985	71	2826	9	rs72806129,rs117134507,rs74707031,rs75342328,rs75396339,rs76976576,rs78050293,rs78638255,rs80215809	473-Chronic sinusitis	Chronic sinusitis	t	c	5906	-4.236	2.274e-05	--
ANK3	0	In-gene	10:62128671	rs77938911	473	Chronic sinusitis	473.9	CHRONIC SINUSITIS NOS	473	Chronic sinusitis	G	0.1223	G	0.133586	0.992572	0.635158	0.335351	0.209487	0.0030784	0.0024296	24	2985	71	2826	9	rs117134507,rs74707031,rs76976576,rs77917688,rs78050293,rs78638255,rs78743852,rs79131601,rs80215809	473-Chronic sinusitis	Chronic sinusitis	a	g	5906	-4.236	2.274e-05	--
ANK3	0	In-gene	10:62133183	rs78050293	473	Chronic sinusitis	473.9	CHRONIC SINUSITIS NOS	473	Chronic sinusitis	G	0.122789	G	0.133553	0.98966	0.64641	0.335424	0.213128	0.00317289	0.00242162	24	2973	68	2811	9	rs72806129,rs72806132,rs7896287,rs79475892,rs117134507,rs75342328,rs75396339,rs76976576,rs78638255	473-Chronic sinusitis	Chronic sinusitis	a	g	5876	-4.23	2.336e-05	--
ANK3	0	In-gene	10:62134176	rs78638255	473	Chronic sinusitis	473.9	CHRONIC SINUSITIS NOS	473	Chronic sinusitis	A	0.1223	A	0.133333	0.992572	0.624944	0.335351	0.212318	0.0030784	0.00324592	24	2985	69	2826	9	rs72806129,rs72806132,rs72806133,rs77622274,rs7896287,rs79475892,rs117134507,rs75342328,rs75396339	473-Chronic sinusitis	Chronic sinusitis	a	t	5904	4.174	2.991e-05	++
ANK3	0	In-gene	10:62128831	rs78743852	473	Chronic sinusitis	473.9	CHRONIC SINUSITIS NOS	473	Chronic sinusitis	C	0.1223	C	0.133586	0.992572	0.635158	0.335351	0.209487	0.0030784	0.0024296	24	2985	71	2826	9	rs117134507,rs74707031,rs75396339,rs76976576,rs77917688,rs78050293,rs78638255,rs79131601,rs80215809	473-Chronic sinusitis	Chronic sinusitis	t	c	5906	-4.236	2.274e-05	--
ANK3	0	In-gene	10:62143794	rs7896287	473	Chronic sinusitis	473.9	CHRONIC SINUSITIS NOS	473	Chronic sinusitis	C	0.128142	C	0.137979	1.02059	0.63513	0.323927	0.206473	0.00162884	0.00209738	24	3000	71	2828	9	rs1551683,rs1551684,rs7082025,rs72806132,rs72806133,rs72806134,rs72806135,rs77622274,rs79475892	473-Chronic sinusitis,426-Conduction disorders	Chronic sinusitis	t	c	5923	-4.403	1.066e-05	--
ANK3	0	In-gene	10:62156169	rs7907761	473	Chronic sinusitis	473.9	CHRONIC SINUSITIS NOS	473	Chronic sinusitis	C	0.128192	C	0.138246	1.01927	0.633616	0.323885	0.206529	0.00164956	0.00215548	24	2991	71	2826	9	rs7099869,rs72806146,rs72806151,rs72806156,rs72806158,rs72806159,rs72806162,rs77782467,rs79278901	473-Chronic sinusitis,426-Conduction disorders	Chronic sinusitis	c	g	5912	4.395	1.108e-05	++
ANK3	0	In-gene	10:62129592	rs79131601	473	Chronic sinusitis	473.9	CHRONIC SINUSITIS NOS	473	Chronic sinusitis	T	0.1223	T	0.133586	0.992572	0.635158	0.335351	0.209487	0.0030784	0.0024296	24	2985	71	2826	9	rs117134507,rs74707031,rs75342328,rs75396339,rs76976576,rs77917688,rs78050293,rs78638255,rs80215809	473-Chronic sinusitis	Chronic sinusitis	a	t	5906	-4.236	2.274e-05	--
ANK3	0	In-gene	10:62158107	rs79278901	473	Chronic sinusitis	473.9	CHRONIC SINUSITIS NOS	473	Chronic sinusitis	T	0.12272	T	0.132551	0.98615	0.641672	0.334769	0.20926	0.00322161	0.00216663	24	2991	71	2826	9	rs7099869,rs72806146,rs72806151,rs72806156,rs72806158,rs72806159,rs72806162,rs77782467,rs79576783	473-Chronic sinusitis,426-Conduction disorders	Chronic sinusitis	t	c	5912	4.25	2.136e-05	++
ANK3	0	In-gene	10:62127811	rs79359809	473	Chronic sinusitis	473.9	CHRONIC SINUSITIS NOS	473	Chronic sinusitis	C	0.1223	C	0.133586	0.992572	0.635158	0.335351	0.209487	0.0030784	0.0024296	24	2985	71	2826	9	rs74563482,rs74707031,rs76446094,rs77917688,rs77938911,rs78743852,rs79131601,rs79663415,rs80215809	473-Chronic sinusitis	Chronic sinusitis	t	c	5906	-4.236	2.274e-05	--
ANK3	0	In-gene	10:62145056	rs79475892	473	Chronic sinusitis	473.9	CHRONIC SINUSITIS NOS	473	Chronic sinusitis	T	0.128184	T	0.137979	1.02038	0.63513	0.323934	0.206473	0.00163293	0.00209738	24	2999	71	2828	9	rs1551683,rs1551684,rs7082025,rs72806132,rs72806133,rs72806134,rs72806135,rs76972414,rs77622274	473-Chronic sinusitis,426-Conduction disorders	Chronic sinusitis	t	c	5922	4.403	1.069e-05	++
ANK3	0	In-gene	10:62180122	rs79576783	473	Chronic sinusitis	473.9	CHRONIC SINUSITIS NOS	473	Chronic sinusitis	G	0.121895	G	0.12804	0.901586	0.627559	0.346673	0.210217	0.00930392	0.00283312	24	2995	71	2807	1	rs77845949	473-Chronic sinusitis	Chronic sinusitis	t	g	5897	-3.946	7.935e-05	--
ANK3	0	In-gene	10:62127823	rs79663415	473	Chronic sinusitis	473.9	CHRONIC SINUSITIS NOS	473	Chronic sinusitis	A	0.1223	A	0.133586	0.992572	0.635158	0.335351	0.209487	0.0030784	0.0024296	24	2985	71	2826	9	rs74563482,rs74707031,rs76446094,rs77917688,rs77938911,rs78050293,rs78743852,rs79131601,rs80215809	473-Chronic sinusitis	Chronic sinusitis	a	g	5906	4.236	2.274e-05	++
ANK3	0	In-gene	10:62132010	rs80215809	473	Chronic sinusitis	473.9	CHRONIC SINUSITIS NOS	473	Chronic sinusitis	A	0.1223	A	0.133586	0.992572	0.635158	0.335351	0.209487	0.0030784	0.0024296	24	2985	71	2826	9	rs72806129,rs7896287,rs117134507,rs74707031,rs75342328,rs75396339,rs76976576,rs78050293,rs78638255	473-Chronic sinusitis	Chronic sinusitis	a	g	5906	4.236	2.274e-05	++
KSR1	0	In-gene	17:25935508	rs8070878	473	Chronic sinusitis	473.8	Other chronic sinusitis	473	Chronic sinusitis	A	0.116898	A	0.116412	1.00265	0.601129	0.37799	0.215733	0.00798781	0.00532886	19	3005	71	2811	1	rs16966354	473-Chronic sinusitis	Chronic sinusitis	a	g	5906	3.845	0.0001208	++
KCNK3	0	In-gene	2:26928811	rs11126666	477	Allergic rhinitis	477.9	ALLERGIC RHINITIS NOS	477	Allergic rhinitis	G	0.260747	G	0.251466	0.359931	0.365633	0.116262	0.139108	0.00196235	0.00857854	183	2841	127	2772	0	NA	NA	Allergic rhinitis	a	g	5923	-4.051	5.101e-05	--
VAV3-AS1	12304	upstream	1:108549532	rs12039210	477	Allergic rhinitis	477.8	Allergic rhinitis due to other allergen	477	Allergic rhinitis	C	0.062169	C	0.059676	0.969942	0.852371	0.238384	0.210753	4.72518e-05	5.24574e-05	81	2943	127	2772	0	NA	NA	Allergic rhinitis	t	c	5923	-5.737	9.65e-09	--
PADI4	0	In-gene	1:17666747	rs34965564	477	Allergic rhinitis	477.9	ALLERGIC RHINITIS NOS	477	Allergic rhinitis	C	0.023494	C	0.021384	0.8954	1.02389	0.259139	0.29712	0.000549718	0.00056888	183	2839	126	2750	0	NA	NA	Allergic rhinitis	t	c	5898	-4.88	1.063e-06	--
PADI4	0	In-gene	1:17666004	rs35442836	477	Allergic rhinitis	477.9	ALLERGIC RHINITIS NOS	477	Allergic rhinitis	A	0.023321	A	0.021369	0.901251	1.0247	0.259261	0.297118	0.000508509	0.000563071	183	2840	126	2752	1	rs34965564	477-Allergic rhinitis	Allergic rhinitis	a	c	5901	4.897	9.75e-07	++
PADI4	0	In-gene	1:17665664	rs35489932	477	Allergic rhinitis	477.9	ALLERGIC RHINITIS NOS	477	Allergic rhinitis	C	0.023321	C	0.021369	0.901251	1.0247	0.259261	0.297118	0.000508509	0.000563071	183	2840	126	2752	2	rs34965564,rs35442836	477-Allergic rhinitis	Allergic rhinitis	c	g	5901	4.897	9.75e-07	++
MED13	0	In-gene	17:60136168	rs4422036	477	Allergic rhinitis	477.8	Allergic rhinitis due to other allergen	477	Allergic rhinitis	G	0.159828	G	0.152639	0.53237	0.487862	0.188768	0.157844	0.00479899	0.00199627	81	2941	127	2772	0	NA	NA	Allergic rhinitis	a	g	5921	-4.178	2.947e-05	--
KIRREL3	0	In-gene	11:126586154	rs4581457	477	Allergic rhinitis	477.8	Allergic rhinitis due to other allergen	477	Allergic rhinitis	G	0.110284	G	0.116419	0.728616	0.448162	0.199486	0.168884	0.000259739	0.00796229	81	2943	127	2772	0	NA	NA	Allergic rhinitis	a	g	5923	-4.466	7.958e-06	--
TOX	0	In-gene	8:59766740	rs7008234	477	Allergic rhinitis	477.8	Allergic rhinitis due to other allergen	477	Allergic rhinitis	C	0.033687	C	0.038968	0.907131	0.710616	0.31464	0.256291	0.00393805	0.00555942	80	2933	126	2761	0	NA	NA	Allergic rhinitis	t	c	5900	-4	6.338e-05	--
FTLP7	44984	upstream	11:115455085	rs7102093	477	Allergic rhinitis	477.8	Allergic rhinitis due to other allergen	477	Allergic rhinitis	G	0.2615	G	0.284222	0.469547	0.363403	0.168836	0.136738	0.00541768	0.00786844	81	2919	125	2746	0	NA	NA	Allergic rhinitis	a	g	5871	-3.847	0.0001198	--
PADI4	0	In-gene	1:17659386	rs71644036	477	Allergic rhinitis	477.9	ALLERGIC RHINITIS NOS	477	Allergic rhinitis	G	0.023313	G	0.02087	0.901532	1.04786	0.259263	0.297549	0.000506523	0.000428883	183	2841	126	2749	3	rs34965564,rs35442836,rs35489932	477-Allergic rhinitis	Allergic rhinitis	a	g	5899	-4.948	7.49e-07	--
TLR6	0	In-gene	4:38841702	rs12642845	482	Other bacterial pneumonia	482.9	BACTERIAL PNEUMONIA NOS	482	Other bacterial pneumonia	G	0.026726	G	0.026817	1.95295	1.61467	0.520953	0.544178	0.000177681	0.00300556	20	2992	19	2871	9	rs185287011,rs6833997,rs6848545,rs73146554,rs73146558,rs7665515,rs7681879,rs7685852,rs80230721	482-Other bacterial pneumonia	Other bacterial pneumonia	c	g	5902	-4.754	1.991e-06	--
TLR6	0	In-gene	4:38852689	rs185287011	482	Other bacterial pneumonia	482.9	BACTERIAL PNEUMONIA NOS	482	Other bacterial pneumonia	G	0.028118	G	0.028507	1.70967	1.57838	0.52235	0.542265	0.00106398	0.00360602	20	3003	19	2875	3	rs6833997,rs7665515,rs7681879	482-Other bacterial pneumonia	Other bacterial pneumonia	a	g	5917	-4.375	1.214e-05	--
TLR6	0	In-gene	4:38855491	rs6833997	482	Other bacterial pneumonia	482.9	BACTERIAL PNEUMONIA NOS	482	Other bacterial pneumonia	C	0.027879	C	0.028547	1.58188	1.58	0.567865	0.541735	0.00534186	0.00353908	19	2994	19	2871	2	rs7665515,rs7681879	482-Other bacterial pneumonia	Other bacterial pneumonia	t	c	5903	-4.031	5.556e-05	--
TLR6	0	In-gene	4:38850710	rs6848545	482	Other bacterial pneumonia	482.9	BACTERIAL PNEUMONIA NOS	482	Other bacterial pneumonia	A	0.028118	A	0.028507	1.70113	1.57838	0.521763	0.542265	0.00111278	0.00360602	20	3003	19	2875	4	rs185287011,rs6833997,rs7665515,rs7681879	482-Other bacterial pneumonia	Other bacterial pneumonia	a	g	5917	4.366	1.265e-05	++
TLR6	0	In-gene	4:38845502	rs73146554	482	Other bacterial pneumonia	482.9	BACTERIAL PNEUMONIA NOS	482	Other bacterial pneumonia	C	0.027824	C	0.028171	1.71166	1.59291	0.522201	0.545724	0.00104624	0.00351277	20	2999	19	2874	8	rs185287011,rs6833997,rs6848545,rs73146558,rs7665515,rs7681879,rs7685852,rs80230721	482-Other bacterial pneumonia	Other bacterial pneumonia	t	c	5912	-4.384	1.164e-05	--
TLR6	0	In-gene	4:38846274	rs73146558	482	Other bacterial pneumonia	482.9	BACTERIAL PNEUMONIA NOS	482	Other bacterial pneumonia	A	0.028118	A	0.028171	1.702	1.59291	0.521938	0.545724	0.00111052	0.00351277	20	3003	19	2874	7	rs185287011,rs6833997,rs6848545,rs7665515,rs7681879,rs7685852,rs80230721	482-Other bacterial pneumonia	Other bacterial pneumonia	a	g	5916	4.372	1.23e-05	++
TLR6	0	In-gene	4:38856403	rs7665515	482	Other bacterial pneumonia	482.9	BACTERIAL PNEUMONIA NOS	482	Other bacterial pneumonia	T	0.027704	T	0.028354	1.60197	1.58167	0.56893	0.541608	0.00486625	0.00349677	19	2995	19	2873	1	rs7681879	482-Other bacterial pneumonia	Other bacterial pneumonia	t	c	5906	4.055	5.013e-05	++
TLR6	0	In-gene	4:38856553	rs7681879	482	Other bacterial pneumonia	482.9	BACTERIAL PNEUMONIA NOS	482	Other bacterial pneumonia	G	0.027547	G	0.028354	1.60959	1.58167	0.569063	0.541608	0.00467679	0.00349677	19	2994	19	2873	0	NA	NA	Other bacterial pneumonia	a	g	5905	-4.064	4.821e-05	--
TLR6	0	In-gene	4:38846885	rs7685852	482	Other bacterial pneumonia	482.9	BACTERIAL PNEUMONIA NOS	482	Other bacterial pneumonia	G	0.028274	G	0.028171	1.69974	1.59291	0.521833	0.545724	0.00112501	0.00351277	20	3004	19	2874	5	rs185287011,rs6833997,rs6848545,rs7665515,rs7681879	482-Other bacterial pneumonia	Other bacterial pneumonia	a	g	5917	-4.37	1.245e-05	--
LOC645481	66592	downstream	4:26046894	rs78841302	482	Other bacterial pneumonia	482.9	BACTERIAL PNEUMONIA NOS	482	Other bacterial pneumonia	C	0.014054	C	0.01244	1.69904	2.06789	0.619807	0.650145	0.00612072	0.00146942	20	3004	19	2875	0	NA	NA	Other bacterial pneumonia	t	c	5918	-4.184	2.867e-05	--
TLR6	0	In-gene	4:38846293	rs80230721	482	Other bacterial pneumonia	482.9	BACTERIAL PNEUMONIA NOS	482	Other bacterial pneumonia	A	0.028118	A	0.028171	1.702	1.59291	0.521938	0.545724	0.00111052	0.00351277	20	3003	19	2874	6	rs185287011,rs6833997,rs6848545,rs7665515,rs7681879,rs7685852	482-Other bacterial pneumonia	Other bacterial pneumonia	a	g	5916	4.372	1.23e-05	++
SDC4	3663	upstream	20:43980726	rs1008953	491	Chronic bronchitis	491.21	Obstructive chronic bronchitis with (acute) exacerbation	491	Chronic bronchitis	C	0.220073	C	0.224905	0.462535	0.790021	0.167538	0.262073	0.00576651	0.00257395	96	2928	32	2867	2	rs2743439,rs2252731	491-Chronic bronchitis	Chronic bronchitis	t	c	5923	-4.082	4.472e-05	--
RPS2P9	3218	upstream	1:198922204	rs11801717	491	Chronic bronchitis	491.21	Obstructive chronic bronchitis with (acute) exacerbation	491	Chronic bronchitis	T	0.025025	T	0.02324	1.22961	1.35879	0.343948	0.503835	0.000350242	0.00699894	96	2921	32	2851	0	NA	NA	Chronic bronchitis	t	g	5900	4.442	8.927e-06	++
SYS1-DBNDD2	0	In-gene	20:44022672	rs2056938	491	Chronic bronchitis	491.21	Obstructive chronic bronchitis with (acute) exacerbation	491	Chronic bronchitis	T	0.224206	T	0.22546	0.431511	0.789133	0.167144	0.26237	0.00983212	0.00263222	96	2928	32	2851	0	NA	NA	Chronic bronchitis	t	c	5907	3.948	7.867e-05	++
SYS1,SYS1-DBNDD2,TP53TG5	0	In-gene	20:44002665	rs2231626	491	Chronic bronchitis	491.21	Obstructive chronic bronchitis with (acute) exacerbation	491	Chronic bronchitis	G	0.224826	G	0.226236	0.434966	0.787244	0.166886	0.26285	0.009151	0.00274411	96	2913	32	2861	0	NA	NA	Chronic bronchitis	c	g	5902	-3.958	7.561e-05	--
SYS1,SYS1-DBNDD2	0	In-gene	20:43995880	rs2245717	491	Chronic bronchitis	491.21	Obstructive chronic bronchitis with (acute) exacerbation	491	Chronic bronchitis	G	0.22371	G	0.226018	0.434994	0.78536	0.166406	0.262018	0.00894753	0.00272341	96	2928	32	2866	0	NA	NA	Chronic bronchitis	t	g	5922	-3.965	7.347e-05	--
SYS1,SYS1-DBNDD2	0	In-gene	20:43997240	rs2248637	491	Chronic bronchitis	491.21	Obstructive chronic bronchitis with (acute) exacerbation	491	Chronic bronchitis	G	0.22371	G	0.225845	0.434994	0.788172	0.166406	0.262489	0.00894753	0.0026761	96	2928	32	2866	0	NA	NA	Chronic bronchitis	a	g	5922	-3.968	7.233e-05	--
SYS1-DBNDD2	0	In-gene	20:44008137	rs2252731	491	Chronic bronchitis	491.21	Obstructive chronic bronchitis with (acute) exacerbation	491	Chronic bronchitis	G	0.091601	G	0.092963	0.789558	0.922374	0.21263	0.32785	0.000204572	0.00490207	96	2928	32	2867	0	NA	NA	Chronic bronchitis	a	g	5923	-4.622	3.809e-06	--
SYS1-DBNDD2	0	In-gene	20:44011301	rs2253105	491	Chronic bronchitis	491.21	Obstructive chronic bronchitis with (acute) exacerbation	491	Chronic bronchitis	G	0.224115	G	0.225303	0.433203	0.790197	0.167077	0.262322	0.00951871	0.00259266	96	2927	32	2853	0	NA	NA	Chronic bronchitis	a	g	5908	-3.96	7.504e-05	--
SYS1-DBNDD2	0	In-gene	20:44017331	rs2256686	491	Chronic bronchitis	491.21	Obstructive chronic bronchitis with (acute) exacerbation	491	Chronic bronchitis	C	0.224206	C	0.225303	0.431511	0.790197	0.167144	0.262322	0.00983212	0.00259266	96	2928	32	2853	0	NA	NA	Chronic bronchitis	c	g	5909	3.952	7.76e-05	++
SYS1-DBNDD2	0	In-gene	20:44011502	rs2263759	491	Chronic bronchitis	491.21	Obstructive chronic bronchitis with (acute) exacerbation	491	Chronic bronchitis	C	0.224115	C	0.225303	0.433203	0.790197	0.167077	0.262322	0.00951871	0.00259266	96	2927	32	2853	0	NA	NA	Chronic bronchitis	t	c	5908	-3.96	7.504e-05	--
PITX2	102505	upstream	4:111665783	rs2634073	491	Chronic bronchitis	491.20	Obstructive chronic bronchitis, without exacerbation	491	Chronic bronchitis	C	0.181548	C	0.171093	1.64428	0.834794	0.480499	0.289042	0.000621577	0.00387532	11	3013	32	2867	0	NA	NA	Chronic bronchitis	t	c	5923	-4.466	7.981e-06	--
SYS1	2378	downstream	20:43988198	rs2741435	491	Chronic bronchitis	491.21	Obstructive chronic bronchitis with (acute) exacerbation	491	Chronic bronchitis	C	0.223545	C	0.225528	0.436515	0.787561	0.166508	0.262163	0.00875221	0.00266374	96	2928	32	2859	0	NA	NA	Chronic bronchitis	t	c	5915	-3.975	7.048e-05	--
SYS1-DBNDD2	0	In-gene	20:44019972	rs2741612	491	Chronic bronchitis	491.21	Obstructive chronic bronchitis with (acute) exacerbation	491	Chronic bronchitis	G	0.224206	G	0.225303	0.431511	0.790197	0.167144	0.262322	0.00983212	0.00259266	96	2928	32	2853	0	NA	NA	Chronic bronchitis	c	g	5909	-3.952	7.76e-05	--
SYS1-DBNDD2	0	In-gene	20:44008520	rs2741638	491	Chronic bronchitis	491.21	Obstructive chronic bronchitis with (acute) exacerbation	491	Chronic bronchitis	G	0.224115	G	0.225398	0.433203	0.790113	0.167077	0.262343	0.00951871	0.00259742	96	2927	32	2854	0	NA	NA	Chronic bronchitis	a	g	5909	-3.959	7.516e-05	--
SYS1-DBNDD2	0	In-gene	20:44008432	rs2741639	491	Chronic bronchitis	491.21	Obstructive chronic bronchitis with (acute) exacerbation	491	Chronic bronchitis	A	0.224115	A	0.225398	0.433203	0.790113	0.167077	0.262343	0.00951871	0.00259742	96	2927	32	2854	0	NA	NA	Chronic bronchitis	a	g	5909	3.959	7.516e-05	++
SYS1	522	downstream	20:43990054	rs2743411	491	Chronic bronchitis	491.21	Obstructive chronic bronchitis with (acute) exacerbation	491	Chronic bronchitis	T	0.223454	T	0.22526	0.437773	0.788695	0.166468	0.262002	0.00854421	0.00261024	96	2927	32	2858	0	NA	NA	Chronic bronchitis	t	c	5913	3.985	6.753e-05	++
SYS1	0	In-gene	20:43991566	rs2743414	491	Chronic bronchitis	491.21	Obstructive chronic bronchitis with (acute) exacerbation	491	Chronic bronchitis	C	0.223527	C	0.226001	0.4359	0.784241	0.166369	0.262116	0.00879087	0.00277192	96	2926	32	2864	0	NA	NA	Chronic bronchitis	c	g	5918	3.965	7.331e-05	++
SYS1,SYS1-DBNDD2	0	In-gene	20:43992645	rs2743419	491	Chronic bronchitis	491.21	Obstructive chronic bronchitis with (acute) exacerbation	491	Chronic bronchitis	T	0.223527	T	0.226174	0.4359	0.783844	0.166369	0.262165	0.00879087	0.00279081	96	2926	32	2864	0	NA	NA	Chronic bronchitis	t	c	5918	3.964	7.375e-05	++
SYS1,SYS1-DBNDD2	0	In-gene	20:43993539	rs2743423	491	Chronic bronchitis	491.21	Obstructive chronic bronchitis with (acute) exacerbation	491	Chronic bronchitis	C	0.223527	C	0.226174	0.4359	0.783844	0.166369	0.262165	0.00879087	0.00279081	96	2926	32	2864	0	NA	NA	Chronic bronchitis	t	c	5918	-3.964	7.375e-05	--
SYS1,SYS1-DBNDD2	0	In-gene	20:43993934	rs2743424	491	Chronic bronchitis	491.21	Obstructive chronic bronchitis with (acute) exacerbation	491	Chronic bronchitis	G	0.223527	G	0.226001	0.4359	0.784241	0.166369	0.262116	0.00879087	0.00277192	96	2926	32	2864	0	NA	NA	Chronic bronchitis	a	g	5918	-3.965	7.331e-05	--
SYS1,SYS1-DBNDD2	0	In-gene	20:43999636	rs2743439	491	Chronic bronchitis	491.21	Obstructive chronic bronchitis with (acute) exacerbation	491	Chronic bronchitis	C	0.221131	C	0.226112	0.458656	0.787162	0.167219	0.262561	0.00609094	0.00271744	96	2909	32	2867	1	rs2252731	491-Chronic bronchitis	Chronic bronchitis	a	c	5904	-4.058	4.958e-05	--
XCR1	49461	upstream	3:46118439	rs35951367	491	Chronic bronchitis	491.20	Obstructive chronic bronchitis, without exacerbation	491	Chronic bronchitis	T	0.14522	T	0.137776	1.29922	0.806413	0.492264	0.302973	0.00830841	0.00777551	11	3012	32	2864	0	NA	NA	Chronic bronchitis	t	c	5919	3.748	0.0001783	++
SDC4	4174	upstream	20:43981237	rs6032132	491	Chronic bronchitis	491.21	Obstructive chronic bronchitis with (acute) exacerbation	491	Chronic bronchitis	G	0.222001	G	0.225138	0.447302	0.789473	0.166878	0.262076	0.00735303	0.00259206	96	2922	32	2864	0	NA	NA	Chronic bronchitis	a	g	5914	-4.023	5.751e-05	--
SYS1,SYS1-DBNDD2	0	In-gene	20:43997646	rs7099	491	Chronic bronchitis	491.21	Obstructive chronic bronchitis with (acute) exacerbation	491	Chronic bronchitis	A	0.22371	A	0.226018	0.434994	0.787776	0.166406	0.262538	0.00894753	0.00269433	96	2928	32	2866	0	NA	NA	Chronic bronchitis	a	c	5922	3.967	7.277e-05	++
SYS1-DBNDD2	0	In-gene	20:44016052	rs763919	491	Chronic bronchitis	491.21	Obstructive chronic bronchitis with (acute) exacerbation	491	Chronic bronchitis	T	0.224206	T	0.225303	0.431511	0.790197	0.167144	0.262322	0.00983212	0.00259266	96	2928	32	2853	0	NA	NA	Chronic bronchitis	t	g	5909	3.952	7.76e-05	++
GABRA4	0	In-gene	4:46982218	rs17641660	492	Emphysema	492.8	Other emphysema	492	Emphysema	T	0.096395	T	0.096068	0.518513	0.937555	0.191935	0.358692	0.00690261	0.00895379	126	2898	24	2875	0	NA	NA	Emphysema	t	g	5923	3.759	0.0001706	++
LRRC30	52481	upstream	18:7284522	rs4798551	492	Emphysema	492.8	Other emphysema	492	Emphysema	T	0.04795	T	0.055019	0.643553	1.09897	0.246647	0.426501	0.00907516	0.00997469	126	2898	24	2875	0	NA	NA	Emphysema	t	g	5923	3.667	0.0002454	++
WASF5P	9395	upstream	6:31266335	rs116532164	493	Asthma	493.92	Asthma, unspecified type, with acute exacerbation	493	Asthma	T	0.050595	T	0.036665	1.32436	0.788128	0.493714	0.287216	0.00730843	0.00606912	15	3009	90	2801	0	NA	NA	Asthma	t	c	5915	3.836	0.0001249	++
WASF5P	4197	upstream	6:31261137	rs16899178	493	Asthma	493.92	Asthma, unspecified type, with acute exacerbation	493	Asthma	C	0.050595	C	0.038117	1.32436	0.740726	0.493714	0.284977	0.00730843	0.00934294	15	3009	90	2809	0	NA	NA	Asthma	t	c	5923	-3.735	0.0001876	--
LOC100996624	48879	upstream	3:27924505	rs2618101	493	Asthma	493.92	Asthma, unspecified type, with acute exacerbation	493	Asthma	G	0.188657	G	0.192825	1.05763	0.448134	0.400747	0.173007	0.00831151	0.00959003	15	3009	90	2809	0	NA	NA	Asthma	a	g	5923	-3.698	0.0002174	--
WDR11	67384	upstream	10:122736421	rs4752487	493	Asthma	493.20	Chronic obstructive asthma, without mention of status asthmaticus	493	Asthma	C	0.063492	C	0.059676	1.76025	0.664971	0.50292	0.25144	0.000465152	0.00817747	12	3012	90	2809	0	NA	NA	Asthma	t	c	5923	-4.351	1.355e-05	--
TPD52L1	0	In-gene	6:125521593	rs6938821	493	Asthma	493.92	Asthma, unspecified type, with acute exacerbation	493	Asthma	T	0.015051	T	0.013453	1.91258	1.16831	0.671764	0.418175	0.0044119	0.00520863	15	3008	90	2809	0	NA	NA	Asthma	t	c	5922	3.989	6.637e-05	++
CAST	0	In-gene	5:96032095	rs7702304	493	Asthma	493.20	Chronic obstructive asthma, without mention of status asthmaticus	493	Asthma	G	0.119544	G	0.115212	1.25768	0.555763	0.436248	0.205327	0.00393974	0.00679529	12	3012	90	2809	0	NA	NA	Asthma	a	g	5923	-3.954	7.699e-05	--
SLC16A10	0	In-gene	6:111515850	chr6:111515850:D	515	Postinflammatory pulmonary fibrosis	515	Postinflammatory pulmonary fibrosis	515	Postinflammatory pulmonary fibrosis	A	0.148725	A	0.142783	1.14404	1.12396	0.407801	0.396333	0.00502579	0.0045698	13	3006	15	2881	0	NA	NA	Postinflammatory pulmonary fibrosis	a	at	5915	3.989	6.648e-05	++
ENOX1	15213	upstream	13:44376328	rs11617352	515	Postinflammatory pulmonary fibrosis	515	Postinflammatory pulmonary fibrosis	515	Postinflammatory pulmonary fibrosis	C	0.182014	C	0.173748	1.05466	1.04556	0.398625	0.390518	0.00815107	0.0074201	13	3006	15	2880	0	NA	NA	Postinflammatory pulmonary fibrosis	t	c	5914	-3.764	0.0001675	--
ENOX1	15126	upstream	13:44376241	rs11619557	515	Postinflammatory pulmonary fibrosis	515	Postinflammatory pulmonary fibrosis	515	Postinflammatory pulmonary fibrosis	A	0.131118	A	0.119958	1.13634	1.48414	0.431247	0.39259	0.0084136	0.000156581	13	3011	15	2861	0	NA	NA	Postinflammatory pulmonary fibrosis	a	g	5900	4.526	6.015e-06	++
SLC16A10	0	In-gene	6:111525536	rs1215848	515	Postinflammatory pulmonary fibrosis	515	Postinflammatory pulmonary fibrosis	515	Postinflammatory pulmonary fibrosis	A	0.148626	A	0.142018	1.14574	1.12752	0.407703	0.396265	0.00495064	0.00443618	13	3008	15	2879	8	rs354551,rs240985,rs240986,rs240987,rs354547,rs402940,rs553485,rs6925373	515-Postinflammatory pulmonary fibrosis,715-Osteoarthrosis and allied disorders,780-General symptoms,780-Altered mental status	Postinflammatory pulmonary fibrosis	a	t	5915	3.999	6.372e-05	++
SLC16A10	0	In-gene	6:111515207	rs1216020	515	Postinflammatory pulmonary fibrosis	515	Postinflammatory pulmonary fibrosis	515	Postinflammatory pulmonary fibrosis	G	0.148559	G	0.142956	1.14563	1.12336	0.407568	0.39648	0.00494028	0.00460652	13	3006	15	2881	8	rs354537,rs434034,rs1215848,rs354538,rs354540,rs354541,rs402940,rs557028	515-Postinflammatory pulmonary fibrosis	Postinflammatory pulmonary fibrosis	a	g	5915	-3.991	6.588e-05	--
FRMD6-AS2	0	In-gene	14:51927226	rs12885230	515	Postinflammatory pulmonary fibrosis	515	Postinflammatory pulmonary fibrosis	515	Postinflammatory pulmonary fibrosis	G	0.180013	G	0.17713	1.1656	0.98451	0.436132	0.374127	0.00752682	0.00850127	13	3009	15	2884	1	rs8021596	515-Postinflammatory pulmonary fibrosis	Postinflammatory pulmonary fibrosis	a	g	5921	-3.751	0.0001764	--
LOC100506923	91580	downstream	2:185992797	rs1483231	515	Postinflammatory pulmonary fibrosis	515	Postinflammatory pulmonary fibrosis	515	Postinflammatory pulmonary fibrosis	G	0.06002	G	0.066747	1.44972	1.19871	0.525393	0.445984	0.00579234	0.00719276	13	3011	15	2884	7	rs1483234,rs17438763,rs17438805,rs72896984,rs72896990,rs7572115,rs7585938	515-Postinflammatory pulmonary fibrosis,733-Other disorders of bone and cartilage,733-Osteoporosis	Postinflammatory pulmonary fibrosis	c	g	5923	-3.852	0.0001172	--
LOC100506923	73906	downstream	2:186010471	rs1483234	515	Postinflammatory pulmonary fibrosis	515	Postinflammatory pulmonary fibrosis	515	Postinflammatory pulmonary fibrosis	G	0.059457	G	0.066344	1.45187	1.21971	0.524943	0.449278	0.005679	0.00663101	13	3006	15	2879	4	rs72896984,rs72896990,rs72896996,rs72898913	515-Postinflammatory pulmonary fibrosis	Postinflammatory pulmonary fibrosis	a	g	5913	-3.876	0.0001064	--
LOC100506923	136200	downstream	2:185948177	rs1483251	515	Postinflammatory pulmonary fibrosis	515	Postinflammatory pulmonary fibrosis	515	Postinflammatory pulmonary fibrosis	G	0.06006	G	0.066747	1.44911	1.19871	0.525422	0.445984	0.00581587	0.00719276	13	3009	15	2884	5	rs1483231,rs55954763,rs72896946,rs7585938,rs7604162	515-Postinflammatory pulmonary fibrosis,733-Other disorders of bone and cartilage,733-Osteoporosis	Postinflammatory pulmonary fibrosis	c	g	5921	-3.851	0.0001176	--
LOC100506923	88119	downstream	2:185996258	rs17438763	515	Postinflammatory pulmonary fibrosis	515	Postinflammatory pulmonary fibrosis	515	Postinflammatory pulmonary fibrosis	A	0.059689	A	0.066057	1.45958	1.20459	0.524877	0.445314	0.00542255	0.00682957	13	3011	15	2884	7	rs1483234,rs17438805,rs72896984,rs72896990,rs72896996,rs72898913,rs7572115	515-Postinflammatory pulmonary fibrosis,733-Other disorders of bone and cartilage,733-Osteoporosis	Postinflammatory pulmonary fibrosis	a	g	5923	3.879	0.0001047	++
LOC100506923	77795	downstream	2:186006582	rs17438805	515	Postinflammatory pulmonary fibrosis	515	Postinflammatory pulmonary fibrosis	515	Postinflammatory pulmonary fibrosis	T	0.059689	T	0.066057	1.45958	1.20459	0.524877	0.445314	0.00542255	0.00682957	13	3011	15	2884	5	rs1483234,rs72896984,rs72896990,rs72896996,rs72898913	515-Postinflammatory pulmonary fibrosis,733-Other disorders of bone and cartilage,733-Osteoporosis	Postinflammatory pulmonary fibrosis	t	c	5923	3.879	0.0001047	++
SLC16A10	0	In-gene	6:111509563	rs187130	515	Postinflammatory pulmonary fibrosis	515	Postinflammatory pulmonary fibrosis	515	Postinflammatory pulmonary fibrosis	G	0.148792	G	0.143498	1.14508	1.10498	0.407833	0.393574	0.00498959	0.00499184	13	3008	15	2884	8	rs354537,rs434034,rs1216020,rs354538,rs354540,rs354541,rs354542,rs557028	515-Postinflammatory pulmonary fibrosis	Postinflammatory pulmonary fibrosis	c	g	5920	-3.97	7.176e-05	--
SLC16A10	0	In-gene	6:111487690	rs193281	515	Postinflammatory pulmonary fibrosis	515	Postinflammatory pulmonary fibrosis	515	Postinflammatory pulmonary fibrosis	G	0.147517	G	0.142191	1.14452	1.129	0.407278	0.396855	0.00495162	0.00444314	13	3007	15	2879	9	rs1216020,rs187130,rs354523,rs354525,rs354528,rs354530,rs354542,rs377716,rs395564	515-Postinflammatory pulmonary fibrosis	Postinflammatory pulmonary fibrosis	a	g	5914	-3.998	6.382e-05	--
ADIPOR1	0	In-gene	1:202915555	rs2275735	515	Postinflammatory pulmonary fibrosis	515	Postinflammatory pulmonary fibrosis	515	Postinflammatory pulmonary fibrosis	C	0.03836	C	0.037772	1.7232	1.47853	0.595536	0.561514	0.00380944	0.00846072	13	3011	15	2884	0	NA	NA	Postinflammatory pulmonary fibrosis	t	c	5923	-3.91	9.243e-05	--
SLC16A10	0	In-gene	6:111509325	rs354523	515	Postinflammatory pulmonary fibrosis	515	Postinflammatory pulmonary fibrosis	515	Postinflammatory pulmonary fibrosis	C	0.149038	C	0.143547	1.14315	1.10472	0.407986	0.393588	0.00507959	0.00500388	13	3003	15	2883	8	rs354537,rs1216020,rs187130,rs354538,rs354540,rs354541,rs354542,rs557028	515-Postinflammatory pulmonary fibrosis	Postinflammatory pulmonary fibrosis	t	c	5914	-3.966	7.317e-05	--
SLC16A10	0	In-gene	6:111507396	rs354525	515	Postinflammatory pulmonary fibrosis	515	Postinflammatory pulmonary fibrosis	515	Postinflammatory pulmonary fibrosis	A	0.148792	A	0.14367	1.14508	1.10447	0.407833	0.393719	0.00498959	0.00502814	13	3008	15	2884	8	rs354537,rs1216020,rs187130,rs354523,rs354538,rs354540,rs354541,rs354542	515-Postinflammatory pulmonary fibrosis	Postinflammatory pulmonary fibrosis	a	g	5920	3.969	7.225e-05	++
SLC16A10	0	In-gene	6:111505271	rs354528	515	Postinflammatory pulmonary fibrosis	515	Postinflammatory pulmonary fibrosis	515	Postinflammatory pulmonary fibrosis	T	0.148693	T	0.14367	1.14608	1.10447	0.407786	0.393719	0.00494655	0.00502814	13	3010	15	2884	8	rs1216020,rs187130,rs354523,rs354525,rs354538,rs354540,rs354541,rs354542	515-Postinflammatory pulmonary fibrosis	Postinflammatory pulmonary fibrosis	t	c	5922	3.971	7.165e-05	++
SLC16A10	0	In-gene	6:111504489	rs354530	515	Postinflammatory pulmonary fibrosis	515	Postinflammatory pulmonary fibrosis	515	Postinflammatory pulmonary fibrosis	G	0.148693	G	0.14367	1.14608	1.10447	0.407786	0.393719	0.00494655	0.00502814	13	3010	15	2884	8	rs1216020,rs187130,rs354523,rs354525,rs354528,rs354540,rs354541,rs354542	515-Postinflammatory pulmonary fibrosis	Postinflammatory pulmonary fibrosis	t	g	5922	-3.971	7.165e-05	--
SLC16A10	0	In-gene	6:111518300	rs354537	515	Postinflammatory pulmonary fibrosis	515	Postinflammatory pulmonary fibrosis	515	Postinflammatory pulmonary fibrosis	T	0.146034	T	0.139111	1.1595	1.1499	0.407279	0.396275	0.00441416	0.00371042	13	3000	15	2864	9	rs354551,rs434034,rs1215848,rs240985,rs240986,rs354547,rs402940,rs553485,rs557028	515-Postinflammatory pulmonary fibrosis,715-Osteoarthrosis and allied disorders	Postinflammatory pulmonary fibrosis	t	c	5892	4.064	4.819e-05	++
SLC16A10	0	In-gene	6:111518066	rs354538	515	Postinflammatory pulmonary fibrosis	515	Postinflammatory pulmonary fibrosis	515	Postinflammatory pulmonary fibrosis	A	0.147682	A	0.141945	1.14806	1.13022	0.407578	0.396731	0.00485054	0.00438811	13	3007	15	2884	9	rs354537,rs354551,rs434034,rs1215848,rs240985,rs354547,rs402940,rs553485,rs557028	515-Postinflammatory pulmonary fibrosis,715-Osteoarthrosis and allied disorders	Postinflammatory pulmonary fibrosis	a	g	5919	4.006	6.182e-05	++
SLC16A10	0	In-gene	6:111517030	rs354540	515	Postinflammatory pulmonary fibrosis	515	Postinflammatory pulmonary fibrosis	515	Postinflammatory pulmonary fibrosis	G	0.148676	G	0.143153	1.14524	1.12125	0.407726	0.396008	0.00497177	0.00463462	13	3007	15	2884	9	rs354537,rs354551,rs434034,rs1215848,rs354538,rs354547,rs402940,rs553485,rs557028	515-Postinflammatory pulmonary fibrosis,715-Osteoarthrosis and allied disorders	Postinflammatory pulmonary fibrosis	a	g	5919	-3.988	6.666e-05	--
SLC16A10	0	In-gene	6:111516465	rs354541	515	Postinflammatory pulmonary fibrosis	515	Postinflammatory pulmonary fibrosis	515	Postinflammatory pulmonary fibrosis	G	0.148676	G	0.142635	1.14524	1.12434	0.407726	0.396312	0.00497177	0.00455383	13	3007	15	2884	9	rs354537,rs354551,rs434034,rs1215848,rs354538,rs354540,rs354547,rs402940,rs557028	515-Postinflammatory pulmonary fibrosis	Postinflammatory pulmonary fibrosis	a	g	5919	-3.992	6.557e-05	--
SLC16A10	0	In-gene	6:111514686	rs354542	515	Postinflammatory pulmonary fibrosis	515	Postinflammatory pulmonary fibrosis	515	Postinflammatory pulmonary fibrosis	C	0.148559	C	0.142956	1.14563	1.12336	0.407568	0.39648	0.00494028	0.00460652	13	3006	15	2881	8	rs354537,rs434034,rs1215848,rs1216020,rs354538,rs354540,rs354541,rs557028	515-Postinflammatory pulmonary fibrosis	Postinflammatory pulmonary fibrosis	t	c	5915	-3.991	6.588e-05	--
SLC16A10	0	In-gene	6:111535122	rs354547	515	Postinflammatory pulmonary fibrosis	515	Postinflammatory pulmonary fibrosis	515	Postinflammatory pulmonary fibrosis	T	0.148326	T	0.141773	1.14572	1.12991	0.407686	0.396172	0.00494962	0.00434354	13	3004	15	2884	6	rs354551,rs240985,rs240986,rs240987,rs553485,rs6925373	515-Postinflammatory pulmonary fibrosis,715-Osteoarthrosis and allied disorders,780-General symptoms,780-Altered mental status	Postinflammatory pulmonary fibrosis	t	g	5916	4.003	6.244e-05	++
SLC16A10	933	upstream	6:111545540	rs354551	515	Postinflammatory pulmonary fibrosis	515	Postinflammatory pulmonary fibrosis	515	Postinflammatory pulmonary fibrosis	C	0.146382	C	0.141372	1.17595	1.13866	0.410369	0.39782	0.00416248	0.00420634	13	2986	15	2871	5	rs240985,rs240986,rs240987,rs553485,rs6925373	715-Osteoarthrosis and allied disorders,780-General symptoms,780-Altered mental status	Postinflammatory pulmonary fibrosis	t	c	5885	-4.05	5.121e-05	--
SLC16A10	0	In-gene	6:111424818	rs3749867	515	Postinflammatory pulmonary fibrosis	515	Postinflammatory pulmonary fibrosis	515	Postinflammatory pulmonary fibrosis	G	0.147069	G	0.141773	1.15758	1.1323	0.407017	0.396439	0.00445425	0.00428788	13	3006	15	2884	9	rs193281,rs354525,rs354528,rs354530,rs377716,rs395564,rs783085,rs9384787,rs9400468	515-Postinflammatory pulmonary fibrosis	Postinflammatory pulmonary fibrosis	a	g	5918	-4.03	5.569e-05	--
SLC16A10	0	In-gene	6:111502908	rs377716	515	Postinflammatory pulmonary fibrosis	515	Postinflammatory pulmonary fibrosis	515	Postinflammatory pulmonary fibrosis	T	0.147701	T	0.142734	1.1489	1.11092	0.407637	0.393921	0.0048258	0.00479993	13	3010	15	2882	8	rs1216020,rs187130,rs354523,rs354525,rs354528,rs354530,rs354541,rs354542	515-Postinflammatory pulmonary fibrosis	Postinflammatory pulmonary fibrosis	t	c	5920	3.987	6.696e-05	++
SLC16A10	0	In-gene	6:111497379	rs395564	515	Postinflammatory pulmonary fibrosis	515	Postinflammatory pulmonary fibrosis	515	Postinflammatory pulmonary fibrosis	A	0.147983	A	0.14367	1.14218	1.10518	0.40702	0.394051	0.00501288	0.00503697	13	3011	15	2884	8	rs1216020,rs187130,rs354523,rs354525,rs354528,rs354530,rs354542,rs377716	515-Postinflammatory pulmonary fibrosis	Postinflammatory pulmonary fibrosis	a	g	5923	3.967	7.27e-05	++
SLC16A10	0	In-gene	6:111527988	rs402940	515	Postinflammatory pulmonary fibrosis	515	Postinflammatory pulmonary fibrosis	515	Postinflammatory pulmonary fibrosis	A	0.148577	A	0.141845	1.14608	1.12885	0.407675	0.396187	0.00493495	0.00438165	13	3009	15	2879	7	rs354551,rs240985,rs240986,rs240987,rs354547,rs553485,rs6925373	515-Postinflammatory pulmonary fibrosis,715-Osteoarthrosis and allied disorders,780-General symptoms,780-Altered mental status	Postinflammatory pulmonary fibrosis	a	g	5916	4.002	6.279e-05	++
SLC16A10	0	In-gene	6:111525383	rs434034	515	Postinflammatory pulmonary fibrosis	515	Postinflammatory pulmonary fibrosis	515	Postinflammatory pulmonary fibrosis	C	0.147633	C	0.141229	1.1486	1.13385	0.407559	0.396753	0.00482869	0.00426556	13	3008	15	2881	9	rs354551,rs1215848,rs240985,rs240986,rs240987,rs354547,rs402940,rs553485,rs6925373	515-Postinflammatory pulmonary fibrosis,715-Osteoarthrosis and allied disorders,780-General symptoms,780-Altered mental status	Postinflammatory pulmonary fibrosis	t	c	5917	-4.013	5.993e-05	--
REV3L	0	In-gene	6:111655530	rs465969	515	Postinflammatory pulmonary fibrosis	515	Postinflammatory pulmonary fibrosis	515	Postinflammatory pulmonary fibrosis	G	0.084491	G	0.08296	1.22408	1.36531	0.471426	0.414394	0.0094165	0.000985212	13	3011	15	2884	0	NA	NA	Postinflammatory pulmonary fibrosis	a	g	5923	-4.16	3.178e-05	--
SLC16A10	0	In-gene	6:111522809	rs557028	515	Postinflammatory pulmonary fibrosis	515	Postinflammatory pulmonary fibrosis	515	Postinflammatory pulmonary fibrosis	A	0.148626	A	0.142635	1.14578	1.12434	0.407708	0.396312	0.00494949	0.00455383	13	3008	15	2884	9	rs354551,rs434034,rs1215848,rs240985,rs240986,rs240987,rs354547,rs402940,rs553485	515-Postinflammatory pulmonary fibrosis,715-Osteoarthrosis and allied disorders	Postinflammatory pulmonary fibrosis	a	c	5920	3.993	6.528e-05	++
LOC100506923	107310	downstream	2:185977067	rs55954763	515	Postinflammatory pulmonary fibrosis	515	Postinflammatory pulmonary fibrosis	515	Postinflammatory pulmonary fibrosis	C	0.059689	C	0.066057	1.45958	1.20459	0.524877	0.445314	0.00542255	0.00682957	13	3011	15	2884	6	rs1483231,rs17438763,rs72896946,rs7572115,rs7585938,rs7604162	515-Postinflammatory pulmonary fibrosis,733-Other disorders of bone and cartilage,733-Osteoporosis	Postinflammatory pulmonary fibrosis	t	c	5923	-3.879	0.0001047	--
LOC100506923	101356	downstream	2:185983021	rs72896946	515	Postinflammatory pulmonary fibrosis	515	Postinflammatory pulmonary fibrosis	515	Postinflammatory pulmonary fibrosis	T	0.059689	T	0.066057	1.45958	1.20459	0.524877	0.445314	0.00542255	0.00682957	13	3011	15	2884	7	rs1483231,rs1483234,rs17438763,rs17438805,rs7572115,rs7585938,rs7604162	515-Postinflammatory pulmonary fibrosis,733-Other disorders of bone and cartilage,733-Osteoporosis	Postinflammatory pulmonary fibrosis	t	c	5923	3.879	0.0001047	++
LOC100506923	61541	downstream	2:186022836	rs72896984	515	Postinflammatory pulmonary fibrosis	515	Postinflammatory pulmonary fibrosis	515	Postinflammatory pulmonary fibrosis	A	0.059145	A	0.065616	1.46161	1.22565	0.524425	0.448445	0.0053188	0.00627399	13	3005	15	2873	3	rs72896990,rs72896996,rs72898913	515-Postinflammatory pulmonary fibrosis	Postinflammatory pulmonary fibrosis	a	g	5906	3.904	9.48e-05	++
LOC100506923	56214	downstream	2:186028163	rs72896990	515	Postinflammatory pulmonary fibrosis	515	Postinflammatory pulmonary fibrosis	515	Postinflammatory pulmonary fibrosis	A	0.059165	A	0.065338	1.4615	1.22972	0.524428	0.448093	0.00532243	0.00606316	13	3004	15	2870	2	rs72896996,rs72898913	515-Postinflammatory pulmonary fibrosis	Postinflammatory pulmonary fibrosis	a	g	5902	3.911	9.183e-05	++
LOC100506923	46061	downstream	2:186038316	rs72896996	515	Postinflammatory pulmonary fibrosis	515	Postinflammatory pulmonary fibrosis	515	Postinflammatory pulmonary fibrosis	G	0.059437	G	0.066344	1.45634	1.21634	0.523798	0.450104	0.00543	0.00688528	13	3007	15	2879	1	rs72898913	515-Postinflammatory pulmonary fibrosis	Postinflammatory pulmonary fibrosis	a	g	5914	-3.877	0.0001057	--
LOC100506923	31155	downstream	2:186053222	rs72898913	515	Postinflammatory pulmonary fibrosis	515	Postinflammatory pulmonary fibrosis	515	Postinflammatory pulmonary fibrosis	A	0.059106	A	0.066448	1.46658	1.21639	0.526109	0.450576	0.00530996	0.00694166	13	3007	15	2882	0	NA	NA	Postinflammatory pulmonary fibrosis	a	g	5917	3.88	0.0001042	++
LOC100506923	84457	downstream	2:185999920	rs7572115	515	Postinflammatory pulmonary fibrosis	515	Postinflammatory pulmonary fibrosis	515	Postinflammatory pulmonary fibrosis	C	0.06002	C	0.066747	1.44972	1.19871	0.525393	0.445984	0.00579234	0.00719276	13	3011	15	2884	6	rs1483234,rs17438805,rs72896984,rs72896990,rs72896996,rs72898913	515-Postinflammatory pulmonary fibrosis,733-Other disorders of bone and cartilage,733-Osteoporosis	Postinflammatory pulmonary fibrosis	t	c	5923	-3.852	0.0001172	--
LOC100506923	90804	downstream	2:185993573	rs7585938	515	Postinflammatory pulmonary fibrosis	515	Postinflammatory pulmonary fibrosis	515	Postinflammatory pulmonary fibrosis	T	0.06002	T	0.066747	1.44972	1.19871	0.525393	0.445984	0.00579234	0.00719276	13	3011	15	2884	6	rs1483234,rs17438763,rs17438805,rs72896984,rs72896990,rs7572115	515-Postinflammatory pulmonary fibrosis,733-Other disorders of bone and cartilage,733-Osteoporosis	Postinflammatory pulmonary fibrosis	t	g	5923	3.852	0.0001172	++
LOC100506923	95052	downstream	2:185989325	rs7604162	515	Postinflammatory pulmonary fibrosis	515	Postinflammatory pulmonary fibrosis	515	Postinflammatory pulmonary fibrosis	C	0.060185	C	0.066747	1.44904	1.19871	0.525509	0.445984	0.00582624	0.00719276	13	3011	15	2884	7	rs1483231,rs1483234,rs17438763,rs17438805,rs72896984,rs7572115,rs7585938	515-Postinflammatory pulmonary fibrosis,733-Other disorders of bone and cartilage,733-Osteoporosis	Postinflammatory pulmonary fibrosis	t	c	5923	-3.851	0.0001178	--
SLC16A10	0	In-gene	6:111476685	rs783085	515	Postinflammatory pulmonary fibrosis	515	Postinflammatory pulmonary fibrosis	515	Postinflammatory pulmonary fibrosis	G	0.147517	G	0.142142	1.14452	1.12965	0.407278	0.396816	0.00495162	0.00441616	13	3007	15	2880	9	rs187130,rs193281,rs354523,rs354525,rs354528,rs354530,rs354542,rs377716,rs395564	515-Postinflammatory pulmonary fibrosis	Postinflammatory pulmonary fibrosis	a	g	5915	-4	6.346e-05	--
FRMD6-AS2	0	In-gene	14:51928947	rs8017430	515	Postinflammatory pulmonary fibrosis	515	Postinflammatory pulmonary fibrosis	515	Postinflammatory pulmonary fibrosis	G	0.182529	G	0.182132	1.1327	1.09664	0.43526	0.369682	0.0092585	0.00301281	13	2992	15	2884	0	NA	NA	Postinflammatory pulmonary fibrosis	a	g	5904	-3.935	8.311e-05	--
FRMD6-AS2	0	In-gene	14:51929079	rs8021596	515	Postinflammatory pulmonary fibrosis	515	Postinflammatory pulmonary fibrosis	515	Postinflammatory pulmonary fibrosis	G	0.180225	G	0.177303	1.16541	0.983909	0.436274	0.374243	0.00755649	0.00856195	13	3011	15	2884	0	NA	NA	Postinflammatory pulmonary fibrosis	a	g	5923	-3.748	0.0001782	--
SLC16A10	0	In-gene	6:111434910	rs9384787	515	Postinflammatory pulmonary fibrosis	515	Postinflammatory pulmonary fibrosis	515	Postinflammatory pulmonary fibrosis	A	0.149486	A	0.144217	1.1448	1.10984	0.408062	0.395327	0.00502458	0.00499436	13	3004	15	2873	9	rs193281,rs354523,rs354525,rs354528,rs354530,rs377716,rs395564,rs783085,rs9400468	515-Postinflammatory pulmonary fibrosis	Postinflammatory pulmonary fibrosis	a	t	5905	3.969	7.229e-05	++
SLC16A10	0	In-gene	6:111422602	rs9398265	515	Postinflammatory pulmonary fibrosis	515	Postinflammatory pulmonary fibrosis	515	Postinflammatory pulmonary fibrosis	C	0.146451	C	0.140083	1.15825	1.1388	0.406652	0.395668	0.00439608	0.00400004	13	2988	15	2869	9	rs193281,rs354528,rs354530,rs3749867,rs377716,rs395564,rs783085,rs9384787,rs9400468	515-Postinflammatory pulmonary fibrosis	Postinflammatory pulmonary fibrosis	t	c	5885	-4.049	5.149e-05	--
SLC16A10	0	In-gene	6:111459969	rs9400468	515	Postinflammatory pulmonary fibrosis	515	Postinflammatory pulmonary fibrosis	515	Postinflammatory pulmonary fibrosis	A	0.147215	A	0.141866	1.15235	1.12952	0.407564	0.396342	0.00469268	0.00437382	13	3003	15	2868	9	rs187130,rs193281,rs354523,rs354525,rs354528,rs354530,rs377716,rs395564,rs783085	515-Postinflammatory pulmonary fibrosis	Postinflammatory pulmonary fibrosis	a	c	5899	4.014	5.97e-05	++
BTF3L4P3	34847	upstream	6:137900426	rs6940377	556	Ulcerative colitis	556.9	Ulcerative colitis, unspecified	556	Ulcerative colitis	T	0.186815	T	0.185057	1.04597	0.885067	0.373758	0.326776	0.00513362	0.00675917	15	2996	22	2869	0	NA	NA	Ulcerative colitis	t	g	5902	3.894	9.841e-05	++
BACH2	0	In-gene	6:90930513	rs72925996	556	Ulcerative colitis	556.9	Ulcerative colitis, unspecified	556	Ulcerative colitis	T	0.34748	T	0.33587	1.14663	0.775049	0.381042	0.298785	0.00261947	0.00948657	15	3001	22	2869	0	NA	NA	Ulcerative colitis	t	c	5907	3.965	7.341e-05	++
RSBN1	0	In-gene	1:114325078	rs114859215	571	Chronic liver disease and cirrhosis	571.8	Other chronic nonalcoholic liver disease	571	Chronic liver disease and cirrhosis	C	0.01061	C	0.011482	1.51517	1.36453	0.49475	0.518674	0.00219505	0.00851821	80	2936	45	2829	0	NA	NA	Chronic liver disease and cirrhosis	t	c	5890	-4.029	5.598e-05	--
NBN	0	In-gene	8:90949097	rs13312971	571	Chronic liver disease and cirrhosis	571.8	Other chronic nonalcoholic liver disease	571	Chronic liver disease and cirrhosis	T	0.01703	T	0.018135	1.15864	1.26722	0.432797	0.487643	0.00742617	0.00935861	81	2943	45	2850	0	NA	NA	Chronic liver disease and cirrhosis	t	c	5919	3.731	0.0001908	++
RFX3	0	In-gene	9:3326679	rs2991308	571	Chronic liver disease and cirrhosis	571.8	Other chronic nonalcoholic liver disease	571	Chronic liver disease and cirrhosis	G	0.103283	G	0.100661	0.665274	0.821518	0.216249	0.286153	0.00209502	0.00409303	81	2935	44	2832	0	NA	NA	Chronic liver disease and cirrhosis	c	g	5892	-4.207	2.59e-05	--
CTIF	0	In-gene	18:46312580	rs4561537	571	Chronic liver disease and cirrhosis	571.8	Other chronic nonalcoholic liver disease	571	Chronic liver disease and cirrhosis	G	0.087136	G	0.087789	0.754164	0.861138	0.234239	0.293259	0.00128356	0.00332001	81	2943	45	2854	0	NA	NA	Chronic liver disease and cirrhosis	a	g	5923	-4.355	1.331e-05	--
PHTF1	0	In-gene	1:114255975	rs61730007	571	Chronic liver disease and cirrhosis	571.8	Other chronic nonalcoholic liver disease	571	Chronic liver disease and cirrhosis	G	0.010607	G	0.011652	1.51534	1.35104	0.494757	0.518337	0.00219276	0.00914732	80	2937	45	2830	1	rs114859215	571-Chronic liver disease and cirrhosis	Chronic liver disease and cirrhosis	t	g	5892	-4.012	6.011e-05	--
LCE1B	707	downstream	1:152783739	rs35469299	577	Diseases of pancreas	577.0	Acute pancreatitis	577	Diseases of pancreas	G	0.119973	G	0.111612	0.962909	0.760538	0.358236	0.264498	0.00718988	0.00403514	21	2988	46	2839	0	NA	NA	Diseases of pancreas	Diseases of pancreas
NTRK3-AS1	60	upstream	15:88814356	rs7164531	577	Diseases of pancreas	577.0	Acute pancreatitis	577	Diseases of pancreas	C	0.185351	C	0.176268	0.893581	0.621305	0.324154	0.238617	0.00583956	0.00922035	21	3003	46	2853	0	NA	NA	Diseases of pancreas	Diseases of pancreas
FAM205B	30969	downstream	9:34799294	rs10758274	584	Acute renal failure	584.9	ACUTE RENAL FAILURE NOS	584	Acute renal failure	C	0.364704	C	0.361034	0.510846	0.43688	0.192816	0.1611	0.00806357	0.00669058	57	2966	83	2799	9	rs277589,rs10814161,rs1411211,rs2381174,rs277565,rs1411209,rs2772542,rs10758275,rs10758276	780-General symptoms,780-Altered mental status,584-Acute renal failure	Acute renal failure	t	c	5905	-3.79	0.0001505	--
FAM205B	26830	downstream	9:34803433	rs10758275	584	Acute renal failure	584.9	ACUTE RENAL FAILURE NOS	584	Acute renal failure	C	0.364404	C	0.364471	0.663509	0.419306	0.193316	0.157677	0.00059858	0.00783101	57	2963	85	2800	9	rs277589,rs10814161,rs1411211,rs277565,rs277586,rs61068549,rs1411209,rs2772542,rs10758276	780-General symptoms,780-Altered mental status,584-Acute renal failure	Acute renal failure	t	c	5905	-4.313	1.608e-05	--
FAM205B	26617	downstream	9:34803646	rs10758276	584	Acute renal failure	584.9	ACUTE RENAL FAILURE NOS	584	Acute renal failure	G	0.364404	G	0.364471	0.663509	0.419306	0.193316	0.157677	0.00059858	0.00783101	57	2963	85	2800	9	rs277589,rs10814161,rs1411211,rs277565,rs277583,rs277586,rs61068549,rs1411209,rs2772542	780-General symptoms,780-Altered mental status,584-Acute renal failure	Acute renal failure	a	g	5905	-4.313	1.608e-05	--
FAM205B	35673	downstream	9:34794590	rs10814152	584	Acute renal failure	584.9	ACUTE RENAL FAILURE NOS	584	Acute renal failure	A	0.342871	A	0.339446	0.580595	0.472223	0.193516	0.16254	0.00269766	0.00366933	57	2966	83	2807	8	rs1411211,rs2381174,rs277565,rs10758274,rs1411209,rs2772542,rs10758275,rs10758276	780-General symptoms,780-Altered mental status,584-Acute renal failure	Acute renal failure	a	g	5913	4.176	2.963e-05	++
FAM205B	8696	downstream	9:34821567	rs10814161	584	Acute renal failure	584.9	ACUTE RENAL FAILURE NOS	584	Acute renal failure	G	0.337198	G	0.335478	0.576039	0.46031	0.194249	0.163367	0.00302222	0.00483791	57	2962	82	2793	9	rs950048,rs10814162,rs1811684,rs277583,rs277586,rs277593,rs3739880,rs61068549,rs72617339	584-Acute renal failure,780-General symptoms,780-Altered mental status	Acute renal failure	a	g	5894	-4.09	4.309e-05	--
FAM205B	0	In-gene	9:34838003	rs10814162	584	Acute renal failure	584.9	ACUTE RENAL FAILURE NOS	584	Acute renal failure	T	0.356647	T	0.355122	0.551837	0.447241	0.193497	0.160181	0.00434578	0.00523676	57	2967	85	2814	5	rs10814163,rs1566593,rs1811684,rs2062670,rs7030622	584-Acute renal failure	Acute renal failure	t	c	5923	3.991	6.576e-05	++
FAM205B	2706	upstream	9:34841288	rs10814163	584	Acute renal failure	584.9	ACUTE RENAL FAILURE NOS	584	Acute renal failure	G	0.342445	G	0.339779	0.612815	0.4535	0.192869	0.160958	0.00148619	0.00483997	57	2961	85	2811	2	rs2062670,rs7030622	584-Acute renal failure	Acute renal failure	a	g	5914	-4.241	2.221e-05	--
FAM205B	45093	downstream	9:34785170	rs10972224	584	Acute renal failure	584.9	ACUTE RENAL FAILURE NOS	584	Acute renal failure	C	0.335995	C	0.335986	0.620259	0.439361	0.194927	0.161089	0.00146263	0.00638289	57	2949	85	2805	8	rs10814152,rs2381174,rs277600,rs10758274,rs10972226,rs12378570,rs1329841,rs7868514	584-Acute renal failure	Acute renal failure	a	c	5896	-4.182	2.895e-05	--
FAM205B	44195	downstream	9:34786068	rs10972226	584	Acute renal failure	584.9	ACUTE RENAL FAILURE NOS	584	Acute renal failure	C	0.33594	C	0.336276	0.620339	0.438358	0.194902	0.161139	0.00145847	0.00652097	57	2948	85	2804	8	rs10814152,rs2381174,rs277600,rs10758274,rs12378570,rs7868514,rs10758275,rs10758276	584-Acute renal failure	Acute renal failure	t	c	5894	-4.177	2.951e-05	--
FAM205B	39731	downstream	9:34790532	rs12378570	584	Acute renal failure	584.9	ACUTE RENAL FAILURE NOS	584	Acute renal failure	T	0.361635	T	0.363354	0.673726	0.422879	0.192894	0.157637	0.00047812	0.00730505	57	2964	85	2813	8	rs10814152,rs2381174,rs277565,rs10758274,rs1411209,rs7868514,rs10758275,rs10758276	584-Acute renal failure,780-General symptoms,780-Altered mental status	Acute renal failure	t	c	5919	4.372	1.229e-05	++
FAM205B	44882	downstream	9:34785381	rs1329841	584	Acute renal failure	584.9	ACUTE RENAL FAILURE NOS	584	Acute renal failure	A	0.335995	A	0.335986	0.620259	0.439361	0.194927	0.161089	0.00146263	0.00638289	57	2949	85	2805	8	rs10814152,rs2381174,rs277600,rs10758274,rs10972226,rs12378570,rs7868514,rs10758275	584-Acute renal failure	Acute renal failure	a	g	5896	4.182	2.895e-05	++
FAM205B	19444	downstream	9:34810819	rs1411209	584	Acute renal failure	584.9	ACUTE RENAL FAILURE NOS	584	Acute renal failure	A	0.361829	A	0.363229	0.672832	0.422992	0.192956	0.157633	0.000488517	0.00728793	57	2961	85	2814	9	rs277589,rs10814161,rs1411211,rs277565,rs277583,rs277586,rs61068549,rs2772542,rs72617339	780-General symptoms,780-Altered mental status,584-Acute renal failure	Acute renal failure	a	g	5917	4.369	1.25e-05	++
FAM205B	11988	downstream	9:34818275	rs1411211	584	Acute renal failure	584.9	ACUTE RENAL FAILURE NOS	584	Acute renal failure	G	0.374586	G	0.378453	0.619405	0.41638	0.193455	0.157679	0.0013657	0.00827398	57	2961	84	2812	9	rs277589,rs950048,rs10814161,rs277583,rs277586,rs277593,rs61068549,rs2772542,rs72617339	780-General symptoms,780-Altered mental status,584-Acute renal failure	Acute renal failure	a	g	5914	-4.135	3.547e-05	--
FAM205B	969	upstream	9:34839551	rs1566593	584	Acute renal failure	584.9	ACUTE RENAL FAILURE NOS	584	Acute renal failure	T	0.34262	T	0.340131	0.612246	0.452644	0.192872	0.160988	0.00150165	0.00492852	57	2958	85	2808	3	rs10814163,rs2062670,rs7030622	584-Acute renal failure	Acute renal failure	t	c	5908	4.235	2.284e-05	++
FAM205B	47713	downstream	9:34782550	rs169356	584	Acute renal failure	584.9	ACUTE RENAL FAILURE NOS	584	Acute renal failure	G	0.35525	G	0.354282	0.555227	0.419149	0.193525	0.159898	0.00411739	0.0087581	57	2962	85	2811	0	NA	NA	Acute renal failure	a	g	5915	-3.884	0.0001028	--
FAM205B	297	upstream	9:34838879	rs1811684	584	Acute renal failure	584.9	ACUTE RENAL FAILURE NOS	584	Acute renal failure	G	0.356599	G	0.354088	0.552259	0.448887	0.193429	0.160213	0.00430239	0.00508157	57	2966	85	2814	4	rs10814163,rs1566593,rs2062670,rs7030622	584-Acute renal failure	Acute renal failure	a	g	5922	-4	6.328e-05	--
FAM205B	13403	upstream	9:34851985	rs2062670	584	Acute renal failure	584.9	ACUTE RENAL FAILURE NOS	584	Acute renal failure	C	0.342952	C	0.340242	0.648748	0.452022	0.193013	0.161044	0.000776126	0.00500322	57	2958	85	2810	0	NA	NA	Acute renal failure	t	c	5910	-4.365	1.27e-05	--
FAM205A	0	In-gene	9:34723181	rs2297132	584	Acute renal failure	584.9	ACUTE RENAL FAILURE NOS	584	Acute renal failure	A	0.490575	A	0.498965	-0.654006	-0.421904	0.202446	0.161511	0.00123561	0.00899513	57	2967	85	2814	0	NA	NA	Acute renal failure	a	g	5923	-4.136	3.537e-05	--
FAM205B	30544	downstream	9:34799719	rs2381174	584	Acute renal failure	584.9	ACUTE RENAL FAILURE NOS	584	Acute renal failure	T	0.342871	T	0.339502	0.580595	0.472082	0.193516	0.162586	0.00269766	0.00368912	57	2966	83	2808	9	rs277589,rs10814161,rs1411211,rs277565,rs61068549,rs1411209,rs2772542,rs10758275,rs10758276	780-General symptoms,780-Altered mental status,584-Acute renal failure	Acute renal failure	a	t	5914	-4.175	2.978e-05	--
FAM205B	15063	downstream	9:34815200	rs277565	584	Acute renal failure	584.9	ACUTE RENAL FAILURE NOS	584	Acute renal failure	C	0.374586	C	0.378416	0.619405	0.416396	0.193455	0.157612	0.0013657	0.00824422	57	2961	84	2807	9	rs277589,rs10814161,rs1411211,rs277583,rs277586,rs277593,rs61068549,rs2772542,rs72617339	780-General symptoms,780-Altered mental status,584-Acute renal failure	Acute renal failure	c	g	5909	4.136	3.532e-05	++
FAM205A	42734	upstream	9:34772268	rs277579	584	Acute renal failure	584.9	ACUTE RENAL FAILURE NOS	584	Acute renal failure	A	0.357804	A	0.35539	0.535996	0.415039	0.192586	0.160049	0.00538329	0.00950864	57	2967	85	2809	0	NA	NA	Acute renal failure	a	g	5918	3.803	0.000143	++
FAM205B	6454	downstream	9:34823809	rs277583	584	Acute renal failure	584.9	ACUTE RENAL FAILURE NOS	584	Acute renal failure	T	0.374669	T	0.378542	0.619675	0.416168	0.193645	0.15766	0.00137404	0.00829922	57	2967	84	2810	9	rs950048,rs10814162,rs10814163,rs1566593,rs1811684,rs277593,rs3739880,rs7030622,rs72617339	584-Acute renal failure	Acute renal failure	t	c	5918	4.133	3.574e-05	++
FAM205B	7973	downstream	9:34822290	rs277586	584	Acute renal failure	584.9	ACUTE RENAL FAILURE NOS	584	Acute renal failure	G	0.374669	G	0.378542	0.619675	0.416168	0.193645	0.15766	0.00137404	0.00829922	57	2967	84	2810	9	rs950048,rs10814162,rs10814163,rs1566593,rs1811684,rs277583,rs277593,rs3739880,rs72617339	584-Acute renal failure,780-General symptoms,780-Altered mental status	Acute renal failure	c	g	5918	-4.133	3.574e-05	--
FAM205B	2261	downstream	9:34828002	rs277593	584	Acute renal failure	584.9	ACUTE RENAL FAILURE NOS	584	Acute renal failure	C	0.349156	C	0.348659	0.523875	0.459806	0.19416	0.161459	0.00697234	0.00440202	57	2966	83	2788	8	rs950048,rs10814162,rs10814163,rs1566593,rs1811684,rs2062670,rs3739880,rs7030622	584-Acute renal failure	Acute renal failure	t	c	5894	-3.92	8.858e-05	--
FAM205A	47255	upstream	9:34776789	rs277598	584	Acute renal failure	584.9	ACUTE RENAL FAILURE NOS	584	Acute renal failure	C	0.357356	C	0.35554	0.541304	0.41227	0.193365	0.159916	0.00511992	0.00993643	57	2954	85	2812	0	NA	NA	Acute renal failure	t	c	5908	-3.804	0.0001425	--
FAM205B	41417	downstream	9:34788846	rs277600	584	Acute renal failure	584.9	ACUTE RENAL FAILURE NOS	584	Acute renal failure	C	0.355581	C	0.35447	0.530142	0.466368	0.193743	0.161549	0.00621321	0.00389117	57	2962	83	2803	8	rs10814152,rs2381174,rs10758274,rs12378570,rs1411209,rs7868514,rs10758275,rs10758276	584-Acute renal failure	Acute renal failure	a	c	5905	-3.975	7.046e-05	--
FAM205B	43883	downstream	9:34786380	rs277603	584	Acute renal failure	584.9	ACUTE RENAL FAILURE NOS	584	Acute renal failure	T	0.355655	T	0.355022	0.555466	0.414758	0.193594	0.159782	0.00411461	0.00943799	57	2967	85	2812	0	NA	NA	Acute renal failure	t	c	5921	3.866	0.0001105	++
FAM205B	46095	downstream	9:34784168	rs277607	584	Acute renal failure	584.9	ACUTE RENAL FAILURE NOS	584	Acute renal failure	A	0.355655	A	0.354433	0.555466	0.41644	0.193594	0.159698	0.00411461	0.00911579	57	2967	85	2814	0	NA	NA	Acute renal failure	a	g	5923	3.875	0.0001068	++
FAM205B	47006	downstream	9:34783257	rs277609	584	Acute renal failure	584.9	ACUTE RENAL FAILURE NOS	584	Acute renal failure	T	0.3499	T	0.350935	0.551267	0.438162	0.194342	0.159964	0.00455995	0.00616038	57	2951	85	2803	8	rs10814152,rs277600,rs10758274,rs10972224,rs10972226,rs12378570,rs1329841,rs7868514	584-Acute renal failure	Acute renal failure	t	g	5896	3.943	8.043e-05	++
FAM205B	47150	downstream	9:34783113	rs277610	584	Acute renal failure	584.9	ACUTE RENAL FAILURE NOS	584	Acute renal failure	C	0.35525	C	0.354282	0.555227	0.419149	0.193525	0.159898	0.00411739	0.0087581	57	2962	85	2811	0	NA	NA	Acute renal failure	t	c	5915	-3.884	0.0001028	--
FAM205B	48836	downstream	9:34781427	rs277611	584	Acute renal failure	584.9	ACUTE RENAL FAILURE NOS	584	Acute renal failure	A	0.355581	A	0.354872	0.554001	0.418438	0.193568	0.159913	0.00420912	0.00887953	57	2962	85	2809	0	NA	NA	Acute renal failure	a	c	5913	3.876	0.0001063	++
FAM205B	0	In-gene	9:34837574	rs3739880	584	Acute renal failure	584.9	ACUTE RENAL FAILURE NOS	584	Acute renal failure	C	0.356647	C	0.355122	0.551837	0.447241	0.193497	0.160181	0.00434578	0.00523676	57	2967	85	2814	6	rs10814162,rs10814163,rs1566593,rs1811684,rs2062670,rs7030622	584-Acute renal failure	Acute renal failure	t	c	5923	-3.991	6.576e-05	--
FAM205B	47223	downstream	9:34783040	rs471951	584	Acute renal failure	584.9	ACUTE RENAL FAILURE NOS	584	Acute renal failure	C	0.35525	C	0.354282	0.555227	0.419149	0.193525	0.159898	0.00411739	0.0087581	57	2962	85	2811	0	NA	NA	Acute renal failure	t	c	5915	-3.884	0.0001028	--
FAM205A	0	In-gene	9:34723744	rs4878588	584	Acute renal failure	584.9	ACUTE RENAL FAILURE NOS	584	Acute renal failure	A	0.489521	A	0.497574	-0.621343	-0.420682	0.202945	0.161464	0.00220133	0.00917614	56	2950	85	2800	0	NA	NA	Acute renal failure	a	c	5891	-4.01	6.064e-05	--
FAM205B	47220	downstream	9:34783043	rs534047	584	Acute renal failure	584.9	ACUTE RENAL FAILURE NOS	584	Acute renal failure	A	0.35525	A	0.354282	0.555227	0.419149	0.193525	0.159898	0.00411739	0.0087581	57	2962	85	2811	0	NA	NA	Acute renal failure	a	c	5915	3.884	0.0001028	++
FAM205B	8563	downstream	9:34821700	rs61068549	584	Acute renal failure	584.9	ACUTE RENAL FAILURE NOS	584	Acute renal failure	A	0.337198	A	0.335478	0.576039	0.46031	0.194249	0.163367	0.00302222	0.00483791	57	2962	82	2793	9	rs950048,rs10814162,rs1566593,rs1811684,rs277583,rs277586,rs277593,rs3739880,rs72617339	584-Acute renal failure,780-General symptoms,780-Altered mental status	Acute renal failure	a	g	5894	4.09	4.309e-05	++
E2F3	0	In-gene	6:20462138	rs6938550	584	Acute renal failure	584.9	ACUTE RENAL FAILURE NOS	584	Acute renal failure	A	0.085979	A	0.091066	0.910607	0.605145	0.260017	0.226618	0.000461586	0.00757759	57	2967	85	2814	0	NA	NA	Acute renal failure	a	g	5923	4.371	1.239e-05	++
FAM205B	5864	upstream	9:34844446	rs7030622	584	Acute renal failure	584.9	ACUTE RENAL FAILURE NOS	584	Acute renal failure	G	0.356765	G	0.355122	0.551717	0.447241	0.193501	0.160181	0.00435495	0.00523676	57	2966	85	2814	1	rs2062670	584-Acute renal failure	Acute renal failure	c	g	5922	-3.991	6.589e-05	--
FAM205B	6020	downstream	9:34824243	rs72617339	584	Acute renal failure	584.9	ACUTE RENAL FAILURE NOS	584	Acute renal failure	G	0.360392	G	0.363321	0.680754	0.441684	0.193436	0.159399	0.000432733	0.00558962	57	2955	83	2796	9	rs950048,rs10814162,rs10814163,rs1566593,rs1811684,rs2062670,rs277593,rs3739880,rs7030622	584-Acute renal failure	Acute renal failure	t	g	5891	-4.454	8.447e-06	--
FAM205B	17713	downstream	9:34812550	rs7865499	584	Acute renal failure	584.9	ACUTE RENAL FAILURE NOS	584	Acute renal failure	T	0.337525	T	0.335362	0.572286	0.430142	0.194005	0.164307	0.00317927	0.00884672	57	2965	81	2795	0	NA	NA	Acute renal failure	a	t	5898	-3.94	8.161e-05	--
FAM205B	36087	downstream	9:34794176	rs7868514	584	Acute renal failure	584.9	ACUTE RENAL FAILURE NOS	584	Acute renal failure	G	0.364583	G	0.360562	0.511339	0.437338	0.19277	0.161074	0.0079877	0.0066247	57	2967	83	2800	8	rs10814152,rs1411211,rs2381174,rs277565,rs10758274,rs1411209,rs10758275,rs10758276	584-Acute renal failure,780-General symptoms,780-Altered mental status	Acute renal failure	c	g	5907	-3.795	0.0001478	--
FAM205B	0	In-gene	9:34836496	rs950048	584	Acute renal failure	584.9	ACUTE RENAL FAILURE NOS	584	Acute renal failure	G	0.342332	G	0.339896	0.61293	0.475857	0.192866	0.161821	0.00148288	0.00327533	57	2962	84	2811	7	rs10814162,rs10814163,rs1566593,rs1811684,rs2062670,rs3739880,rs7030622	584-Acute renal failure	Acute renal failure	a	g	5914	-4.328	1.504e-05	--
DGKZP1	3353	downstream	13:44539105	rs9525896	584	Acute renal failure	584.9	ACUTE RENAL FAILURE NOS	584	Acute renal failure	G	0.182606	G	0.191324	0.631794	0.477512	0.214857	0.182051	0.00327651	0.00871711	57	2944	84	2809	0	NA	NA	Acute renal failure	c	g	5894	-3.936	8.29e-05	--
LACC1	33515	upstream	13:44501582	rs9533700	584	Acute renal failure	584.9	ACUTE RENAL FAILURE NOS	584	Acute renal failure	A	0.160252	A	0.163152	0.622999	0.496277	0.225264	0.190734	0.00568119	0.00927001	57	2957	85	2808	1	rs9525896	584-Acute renal failure	Acute renal failure	a	t	5907	3.796	0.0001468	++
STXBP4	0	In-gene	17:53076986	rs11658717	585	Chronic kidney disease (CKD)	585.5	Chronic kidney disease, Stage V	585	Chronic kidney disease (CKD)	A	0.284888	A	0.289683	0.888998	0.416112	0.268339	0.131812	0.000923108	0.00159476	29	2995	141	2757	0	NA	NA	Chronic kidney disease (CKD)	a	g	5922	4.576	4.745e-06	++
LOC100996324	12008	upstream	18:12761428	rs11660242	585	Chronic kidney disease (CKD)	585.3	Chronic kidney disease, Stage III (moderate)	585	Chronic kidney disease (CKD)	C	0.434315	C	0.420498	-0.258771	-0.403046	0.0835459	0.130573	0.0019526	0.00202365	384	2638	141	2752	1	rs2105665	585-Chronic kidney disease (CKD)	Chronic kidney disease (CKD)	a	c	5915	4.373	1.228e-05	++
LOC100996324	10556	upstream	18:12759976	rs12457255	585	Chronic kidney disease (CKD)	585.3	Chronic kidney disease, Stage III (moderate)	585	Chronic kidney disease (CKD)	C	0.434385	C	0.420021	-0.254811	-0.401994	0.0836145	0.131117	0.00230795	0.00217001	383	2627	140	2742	3	rs11660242,rs2105665,rs7232246	585-Chronic kidney disease (CKD)	Chronic kidney disease (CKD)	a	c	5892	4.322	1.543e-05	++
CCDC148	0	In-gene	2:159176338	rs16842873	585	Chronic kidney disease (CKD)	585.2	Chronic kidney disease, Stage II (mild)	585	Chronic kidney disease (CKD)	A	0.015884	A	0.017592	2.56462	0.976455	0.728551	0.32849	0.000431284	0.00295332	11	3011	141	2758	0	NA	NA	Chronic kidney disease (CKD)	a	g	5921	4.595	4.331e-06	++
RPL13AP25	92179	upstream	13:55107650	rs1832696	585	Chronic kidney disease (CKD)	585.3	Chronic kidney disease, Stage III (moderate)	585	Chronic kidney disease (CKD)	T	0.451885	T	0.444809	-0.221164	-0.378798	0.0829371	0.129653	0.00766116	0.00348209	384	2640	141	2758	0	NA	NA	Chronic kidney disease (CKD)	t	c	5923	-3.949	7.835e-05	--
LOC100996324	12625	upstream	18:12762045	rs2105665	585	Chronic kidney disease (CKD)	585.3	Chronic kidney disease, Stage III (moderate)	585	Chronic kidney disease (CKD)	A	0.434855	A	0.42118	-0.261748	-0.405608	0.083535	0.13066	0.00172799	0.00190735	384	2640	141	2758	0	NA	NA	Chronic kidney disease (CKD)	a	g	5923	-4.411	1.03e-05	--
BMP2	80565	downstream	20:6668179	rs2206920	585	Chronic kidney disease (CKD)	585.9	Chronic kidney disease, unspecified	585	Chronic kidney disease (CKD)	G	0.088955	G	0.092273	0.583463	0.539528	0.217762	0.182795	0.00737632	0.00316189	103	2921	141	2758	0	NA	NA	Chronic kidney disease (CKD)	a	g	5923	-3.979	6.909e-05	--
RRP15	124887	downstream	1:218333741	rs511223	585	Chronic kidney disease (CKD)	585.6	End stage renal disease	585	Chronic kidney disease (CKD)	C	0.462798	C	0.478958	0.682621	0.356112	0.240817	0.124492	0.00458821	0.00422955	36	2988	141	2758	0	NA	NA	Chronic kidney disease (CKD)	t	c	5923	-4.027	5.658e-05	--
LOC100996324	11320	upstream	18:12760740	rs7232246	585	Chronic kidney disease (CKD)	585.3	Chronic kidney disease, Stage III (moderate)	585	Chronic kidney disease (CKD)	T	0.433687	T	0.420789	-0.261935	-0.40642	0.0836702	0.131026	0.00174468	0.00192325	383	2633	140	2751	2	rs11660242,rs2105665	585-Chronic kidney disease (CKD)	Chronic kidney disease (CKD)	a	t	5907	4.407	1.048e-05	++
LOC100507162	0	In-gene	8:134690434	rs1975605	586	Renal Failure NOS	586	RENAL FAILURE NOS	586	RENAL FAILURE NOS	G	0.145999	G	0.133149	0.725426	1.22923	0.248554	0.434401	0.00351619	0.00465909	47	2977	11	2888	0	NA	NA	RENAL FAILURE NOS	a	g	5923	-4.065	4.801e-05	--
PLK2	63233	downstream	5:57686575	rs375523	586	Renal Failure NOS	586	RENAL FAILURE NOS	586	RENAL FAILURE NOS	G	0.080192	G	0.071576	0.753056	1.41645	0.28714	0.528883	0.00872595	0.007402	47	2977	11	2888	0	NA	NA	RENAL FAILURE NOS	a	g	5923	-3.748	0.0001785	--
SDK1	0	In-gene	7:3751099	rs10264235	595	Cystitis	595.0	Acute cystitis	595	Cystitis	A	0.078538	A	0.075888	0.928645	1.27614	0.34864	0.485266	0.00773045	0.00854435	35	2989	14	2885	0	NA	NA	Cystitis	a	g	5923	3.743	0.0001818	++
DNTTIP2	3320	upstream	1:94348081	rs11165029	595	Cystitis	595.0	Acute cystitis	595	Cystitis	C	0.017692	C	0.01832	1.51865	1.9063	0.561062	0.66776	0.00679468	0.00430686	35	2989	14	2879	0	NA	NA	Cystitis	a	c	5917	-3.931	8.453e-05	--
EOMES	34491	upstream	3:27798275	rs9860067	595	Cystitis	595.0	Acute cystitis	595	Cystitis	G	0.340007	G	0.336003	0.642093	1.0423	0.242727	0.389934	0.00816125	0.00751711	35	2987	14	2858	0	NA	NA	Cystitis	a	g	5894	-3.76	0.0001699	--
MB21D2	0	In-gene	3:192575314	rs11925989	692	Contact dermatitis and other eczema	692.9	Contact dermatitis and other eczema, unspecified cause	692	Contact dermatitis and other eczema	T	0.042659	T	0.043636	0.594215	1.18047	0.203692	0.390489	0.00353167	0.00250236	219	2805	28	2871	0	NA	NA	Contact dermatitis and other eczema	t	c	5923	4.199	2.676e-05	++
SRRM4	7738	downstream	12:119411561	rs11069209	695	Erythematous conditions	695.3	Rosacea	695.4	Lupus erythematosus	T	0.059894	T	0.061422	0.922925	1.53665	0.349939	0.451851	0.00835473	0.000671898	37	2985	16	2882	0	NA	NA	Lupus erythematosus	t	g	5920	4.264	2.01e-05	++
PRDM15	0	In-gene	21:43236107	rs114337111	695	Erythematous conditions	695.3	Rosacea	695.3	Rosacea	C	0.020743	C	0.018589	1.56728	1.97319	0.452707	0.654531	0.000536141	0.00257266	37	2976	12	2866	0	NA	NA	Lupus erythematosus	t	c	5891	-4.583	4.583e-06	--
LOC100996624	182279	upstream	3:28057905	rs1532244	695	Erythematous conditions	695.3	Rosacea	695.4	Lupus erythematosus	A	0.10086	A	0.102104	0.798057	1.0768	0.297591	0.405968	0.00732435	0.00799174	37	2987	16	2883	0	NA	NA	Lupus erythematosus	a	g	5923	3.772	0.0001621	++
LOC100996624	197488	upstream	3:28073114	rs1565697	695	Erythematous conditions	695.3	Rosacea	695.4	Lupus erythematosus	C	0.094693	C	0.100555	0.812181	1.06464	0.307604	0.401063	0.00828223	0.00794176	37	2978	16	2868	0	NA	NA	Lupus erythematosus	t	c	5899	-3.744	0.0001813	--
VDR	0	In-gene	12:48263828	rs2189480	695	Erythematous conditions	695.89	ERYTHEMATOUS COND NEC	695.4	Lupus erythematosus	G	0.366567	G	0.353053	1.38899	0.946571	0.425639	0.356344	0.00110125	0.00789935	14	3010	16	2883	0	NA	NA	Lupus erythematosus	t	g	5923	-4.19	2.788e-05	--
TLL1	156201	upstream	4:167181809	rs396965	695	Erythematous conditions	695.3	Rosacea	695.3	Rosacea	G	0.119947	G	0.132977	0.717652	1.40315	0.277965	0.438513	0.00982851	0.00137526	37	2981	12	2887	0	NA	NA	Lupus erythematosus	a	g	5917	-4.084	4.434e-05	--
LOC100996624	203160	upstream	3:28078786	rs4680741	695	Erythematous conditions	695.3	Rosacea	695.4	Lupus erythematosus	C	0.094742	C	0.100416	0.810871	1.06568	0.307117	0.400856	0.00828394	0.00784879	37	2987	16	2867	0	NA	NA	Lupus erythematosus	t	c	5907	-3.746	0.0001794	--
INTS6	0	In-gene	13:52020404	rs4942999	695	Erythematous conditions	695.89	ERYTHEMATOUS COND NEC	695.4	Lupus erythematosus	G	0.032253	G	0.032781	1.53423	1.48579	0.56444	0.552225	0.0065649	0.00713328	14	3009	16	2882	0	NA	NA	Lupus erythematosus	c	g	5921	-3.825	0.000131	--
FGFR3P3	251591	upstream	20:6452982	rs6085568	695	Erythematous conditions	695.89	ERYTHEMATOUS COND NEC	695.3	Rosacea	C	0.388228	C	0.382718	1.08294	1.11626	0.410022	0.426051	0.00826179	0.00879281	14	3010	12	2887	0	NA	NA	Lupus erythematosus	t	c	5923	-3.72	0.0001991	--
LOC100996624	202564	upstream	3:28078190	rs73057551	695	Erythematous conditions	695.3	Rosacea	695.4	Lupus erythematosus	C	0.093957	C	0.09941	0.813222	1.07188	0.307453	0.401071	0.00816837	0.00752762	37	2975	16	2866	0	NA	NA	Lupus erythematosus	t	c	5894	-3.76	0.0001701	--
MTCO3P1	4883	upstream	6:32679462	rs114084573	714	Rheumatoid arthritis and other inflammatory polyarthropathies	714.0	Rheumatoid arthritis	714	Rheumatoid arthritis and other inflammatory polyarthropathies	A	0.213931	A	0.22751	0.654785	0.629282	0.195517	0.173562	0.000811039	0.000288196	60	2962	79	2800	3	rs116687380,rs9275582,rs9275595	714-Rheumatoid arthritis and other inflammatory polyarthropathies	Rheumatoid arthritis and other inflammatory polyarthropathies	a	g	5901	4.929	8.26e-07	++
MTCO3P1	2509	upstream	6:32677088	rs114208743	714	Rheumatoid arthritis and other inflammatory polyarthropathies	714.0	Rheumatoid arthritis	714	Rheumatoid arthritis and other inflammatory polyarthropathies	C	0.214026	C	0.228325	0.654328	0.685482	0.195548	0.168829	0.000819484	4.90255e-05	60	2963	81	2814	5	rs114084573,rs115083834,rs116687380,rs9275582,rs9275595	714-Rheumatoid arthritis and other inflammatory polyarthropathies	Rheumatoid arthritis and other inflammatory polyarthropathies	t	c	5918	-5.231	1.683e-07	--
HLA-DRA	2256	downstream	6:32405362	rs114308205	714	Rheumatoid arthritis and other inflammatory polyarthropathies	714.0	Rheumatoid arthritis	714	Rheumatoid arthritis and other inflammatory polyarthropathies	C	0.325331	C	0.331895	-0.742951	-0.532432	0.236642	0.190129	0.00169207	0.00510427	60	2960	81	2816	2	rs3129871,rs114281891	714-Rheumatoid arthritis and other inflammatory polyarthropathies,362-Other retinal disorders	Rheumatoid arthritis and other inflammatory polyarthropathies	c	g	5917	-4.202	2.641e-05	--
NOTCH4	23926	upstream	6:32215769	rs115055351	714	Rheumatoid arthritis and other inflammatory polyarthropathies	714.0	Rheumatoid arthritis	714	Rheumatoid arthritis and other inflammatory polyarthropathies	G	0.404889	G	0.378066	0.674828	0.438917	0.187378	0.161454	0.000316476	0.00655752	60	2947	81	2814	1	rs6910071	714-Rheumatoid arthritis and other inflammatory polyarthropathies	Rheumatoid arthritis and other inflammatory polyarthropathies	c	g	5902	-4.475	7.656e-06	--
MTCO3P1	4805	upstream	6:32679384	rs115083834	714	Rheumatoid arthritis and other inflammatory polyarthropathies	714.0	Rheumatoid arthritis	714	Rheumatoid arthritis and other inflammatory polyarthropathies	G	0.211144	G	0.224186	0.672444	0.617044	0.195889	0.173732	0.000597421	0.000382741	60	2964	79	2807	4	rs114084573,rs116687380,rs9275582,rs9275595	714-Rheumatoid arthritis and other inflammatory polyarthropathies	Rheumatoid arthritis and other inflammatory polyarthropathies	t	g	5910	-4.937	7.915e-07	--
MTCO3P1	988	downstream	6:32672932	rs115724353	714	Rheumatoid arthritis and other inflammatory polyarthropathies	714.0	Rheumatoid arthritis	714	Rheumatoid arthritis and other inflammatory polyarthropathies	G	0.23578	G	0.25399	0.567034	0.497662	0.194048	0.173165	0.00347634	0.00405419	60	2964	78	2804	6	rs114084573,rs114208743,rs115083834,rs116687380,rs9275582,rs9275595	714-Rheumatoid arthritis and other inflammatory polyarthropathies	Rheumatoid arthritis and other inflammatory polyarthropathies	t	g	5906	-4.099	4.158e-05	--
MTCO3P1	6061	upstream	6:32680640	rs116687380	714	Rheumatoid arthritis and other inflammatory polyarthropathies	714.0	Rheumatoid arthritis	714	Rheumatoid arthritis and other inflammatory polyarthropathies	T	0.309595	T	0.345222	0.768334	0.61544	0.186533	0.161904	3.80469e-05	0.000143958	60	2952	81	2807	1	rs9275595	714-Rheumatoid arthritis and other inflammatory polyarthropathies	Rheumatoid arthritis and other inflammatory polyarthropathies	a	t	5900	-5.603	2.112e-08	--
HLA-DRA	1008	upstream	6:32413830	rs116739320	714	Rheumatoid arthritis and other inflammatory polyarthropathies	714.0	Rheumatoid arthritis	714	Rheumatoid arthritis and other inflammatory polyarthropathies	C	0.381905	C	0.393165	-0.718971	-0.559893	0.220495	0.180065	0.00111133	0.00187474	60	2963	81	2816	2	rs9268832,rs9275224	714-Rheumatoid arthritis and other inflammatory polyarthropathies	Rheumatoid arthritis and other inflammatory polyarthropathies	c	g	5920	-4.505	6.63e-06	--
MTCO3P1	6977	downstream	6:32666943	rs116773600	714	Rheumatoid arthritis and other inflammatory polyarthropathies	714.0	Rheumatoid arthritis	714	Rheumatoid arthritis and other inflammatory polyarthropathies	G	0.238426	G	0.258555	0.554441	0.531447	0.194195	0.170443	0.00430276	0.00182067	60	2964	81	2812	7	rs9275390,rs9275424,rs9275439,rs9275371,rs9275393,rs9275407,rs9275428	714-Rheumatoid arthritis and other inflammatory polyarthropathies	Rheumatoid arthritis and other inflammatory polyarthropathies	a	g	5917	-4.221	2.429e-05	--
TNIP1	0	In-gene	5:150414945	rs11748040	714	Rheumatoid arthritis and other inflammatory polyarthropathies	714.0	Rheumatoid arthritis	714	Rheumatoid arthritis and other inflammatory polyarthropathies	G	0.108985	G	0.10476	0.652569	0.736666	0.239144	0.206294	0.00635714	0.000355684	58	2947	80	2798	2	rs12658895,rs4958876	714-Rheumatoid arthritis and other inflammatory polyarthropathies	Rheumatoid arthritis and other inflammatory polyarthropathies	a	g	5883	-4.448	8.672e-06	--
TNIP1	0	In-gene	5:150424353	rs12658895	714	Rheumatoid arthritis and other inflammatory polyarthropathies	714.0	Rheumatoid arthritis	714	Rheumatoid arthritis and other inflammatory polyarthropathies	C	0.121152	C	0.113432	0.640592	0.628323	0.225408	0.204835	0.00448429	0.0021589	60	2961	81	2815	0	NA	NA	Rheumatoid arthritis and other inflammatory polyarthropathies	t	c	5917	-4.177	2.958e-05	--
IL6	0	In-gene	7:22769773	rs1548216	714	Rheumatoid arthritis and other inflammatory polyarthropathies	714.0	Rheumatoid arthritis	714	Rheumatoid arthritis and other inflammatory polyarthropathies	G	0.018022	G	0.022649	1.16272	1.05366	0.444609	0.349158	0.00891889	0.00254685	60	2964	81	2811	3	rs2069843,rs2069844,rs2069849	714-Rheumatoid arthritis and other inflammatory polyarthropathies	Rheumatoid arthritis and other inflammatory polyarthropathies	c	g	5916	-3.98	6.903e-05	--
IL6	0	In-gene	7:22769994	rs2069843	714	Rheumatoid arthritis and other inflammatory polyarthropathies	714.0	Rheumatoid arthritis	714	Rheumatoid arthritis and other inflammatory polyarthropathies	G	0.018022	G	0.02213	1.16272	1.08245	0.444609	0.349034	0.00891889	0.00192702	60	2964	81	2811	2	rs2069844,rs2069849	714-Rheumatoid arthritis and other inflammatory polyarthropathies	Rheumatoid arthritis and other inflammatory polyarthropathies	a	g	5916	-4.038	5.39e-05	--
IL6	0	In-gene	7:22770010	rs2069844	714	Rheumatoid arthritis and other inflammatory polyarthropathies	714.0	Rheumatoid arthritis	714	Rheumatoid arthritis and other inflammatory polyarthropathies	C	0.018022	C	0.022657	1.16272	1.05278	0.444609	0.349017	0.00891889	0.00255789	60	2964	81	2810	1	rs2069849	714-Rheumatoid arthritis and other inflammatory polyarthropathies	Rheumatoid arthritis and other inflammatory polyarthropathies	a	c	5915	-3.979	6.93e-05	--
IL6	0	In-gene	7:22771156	rs2069849	714	Rheumatoid arthritis and other inflammatory polyarthropathies	714.0	Rheumatoid arthritis	714	Rheumatoid arthritis and other inflammatory polyarthropathies	C	0.018022	C	0.022295	1.16272	1.06873	0.444609	0.349017	0.00891889	0.00219771	60	2964	81	2812	0	NA	NA	Rheumatoid arthritis and other inflammatory polyarthropathies	t	c	5917	-4.011	6.054e-05	--
HLA-DRA	2759	downstream	6:32404859	rs2395173	714	Rheumatoid arthritis and other inflammatory polyarthropathies	714.0	Rheumatoid arthritis	714	Rheumatoid arthritis and other inflammatory polyarthropathies	G	0.325562	G	0.331666	-0.743527	-0.531274	0.236601	0.1901	0.00167491	0.00519457	60	2964	81	2818	3	rs3129871,rs114281891,rs114308205	714-Rheumatoid arthritis and other inflammatory polyarthropathies,362-Other retinal disorders	Rheumatoid arthritis and other inflammatory polyarthropathies	a	g	5923	4.201	2.662e-05	++
HLA-DRA	2592	downstream	6:32405026	rs2395175	714	Rheumatoid arthritis and other inflammatory polyarthropathies	714.0	Rheumatoid arthritis	714	Rheumatoid arthritis and other inflammatory polyarthropathies	G	0.147983	G	0.180579	0.848654	0.482937	0.223267	0.185789	0.000144071	0.0093392	60	2964	81	2818	0	NA	NA	Rheumatoid arthritis and other inflammatory polyarthropathies	a	g	5923	-4.535	5.773e-06	--
HLA-DRA	495	upstream	6:32413317	rs2395182	714	Rheumatoid arthritis and other inflammatory polyarthropathies	714.0	Rheumatoid arthritis	714	Rheumatoid arthritis and other inflammatory polyarthropathies	T	0.213955	T	0.213867	-0.87865	-0.636221	0.30542	0.241851	0.0040166	0.00852271	60	2964	81	2818	2	rs116739320,rs9268832	714-Rheumatoid arthritis and other inflammatory polyarthropathies	Rheumatoid arthritis and other inflammatory polyarthropathies	t	g	5923	-3.896	9.779e-05	--
HLA-DRA	1276	downstream	6:32406342	rs3129871	714	Rheumatoid arthritis and other inflammatory polyarthropathies	714.0	Rheumatoid arthritis	714	Rheumatoid arthritis and other inflammatory polyarthropathies	C	0.356151	C	0.357537	-0.768132	-0.576102	0.227917	0.186393	0.000751082	0.00199618	60	2964	81	2818	1	rs114281891	362-Other retinal disorders	Rheumatoid arthritis and other inflammatory polyarthropathies	a	c	5923	4.57	4.867e-06	++
HLA-DRA	6401	downstream	6:32401217	rs3135338	714	Rheumatoid arthritis and other inflammatory polyarthropathies	714.0	Rheumatoid arthritis	714	Rheumatoid arthritis and other inflammatory polyarthropathies	T	0.325231	T	0.331666	-0.742734	-0.531274	0.23666	0.1901	0.00169876	0.00519457	60	2964	81	2818	4	rs3129871,rs114281891,rs114308205,rs2395173	714-Rheumatoid arthritis and other inflammatory polyarthropathies,362-Other retinal disorders	Rheumatoid arthritis and other inflammatory polyarthropathies	t	c	5923	-4.198	2.697e-05	--
TNIP1	0	In-gene	5:150422765	rs4958876	714	Rheumatoid arthritis and other inflammatory polyarthropathies	714.0	Rheumatoid arthritis	714	Rheumatoid arthritis and other inflammatory polyarthropathies	C	0.120701	C	0.113487	0.592569	0.627527	0.228925	0.204866	0.00963999	0.00219051	60	2964	81	2818	1	rs12658895	714-Rheumatoid arthritis and other inflammatory polyarthropathies	Rheumatoid arthritis and other inflammatory polyarthropathies	a	c	5923	-3.993	6.538e-05	--
HLA-DRB1	19768	upstream	6:32577380	rs660895	714	Rheumatoid arthritis and other inflammatory polyarthropathies	714.0	Rheumatoid arthritis	714	Rheumatoid arthritis and other inflammatory polyarthropathies	A	0.183201	A	0.215764	0.924327	0.476567	0.203695	0.178835	5.68467e-06	0.00770266	60	2964	81	2818	1	rs9275224	714-Rheumatoid arthritis and other inflammatory polyarthropathies	Rheumatoid arthritis and other inflammatory polyarthropathies	a	g	5923	5.107	3.278e-07	++
C6orf10	0	In-gene	6:32282854	rs6910071	714	Rheumatoid arthritis and other inflammatory polyarthropathies	714.0	Rheumatoid arthritis	714	Rheumatoid arthritis and other inflammatory polyarthropathies	A	0.190476	A	0.224733	0.921557	0.64691	0.19917	0.17078	3.71017e-06	0.000151885	60	2964	81	2818	0	NA	NA	Rheumatoid arthritis and other inflammatory polyarthropathies	a	g	5923	5.956	2.582e-09	++
HLA-DRA	0	In-gene	6:32411646	rs7192	714	Rheumatoid arthritis and other inflammatory polyarthropathies	714.0	Rheumatoid arthritis	714	Rheumatoid arthritis and other inflammatory polyarthropathies	G	0.381614	G	0.393067	-0.716722	-0.55974	0.220389	0.18007	0.00114565	0.00188064	60	2964	81	2818	4	rs116739320,rs9268832,rs2395182,rs9275224	714-Rheumatoid arthritis and other inflammatory polyarthropathies	Rheumatoid arthritis and other inflammatory polyarthropathies	t	g	5923	4.498	6.847e-06	++
HLA-DRB9	0	In-gene	6:32427789	rs9268832	714	Rheumatoid arthritis and other inflammatory polyarthropathies	714.0	Rheumatoid arthritis	714	Rheumatoid arthritis and other inflammatory polyarthropathies	C	0.393188	C	0.396516	-0.542169	-0.544913	0.208708	0.178898	0.00938391	0.00231953	60	2964	81	2818	1	rs9275224	714-Rheumatoid arthritis and other inflammatory polyarthropathies	Rheumatoid arthritis and other inflammatory polyarthropathies	t	c	5923	3.987	6.688e-05	++
MTCO3P1	14042	downstream	6:32659878	rs9275224	714	Rheumatoid arthritis and other inflammatory polyarthropathies	714.0	Rheumatoid arthritis	714	Rheumatoid arthritis and other inflammatory polyarthropathies	G	0.488922	G	0.497585	-0.689813	-0.447646	0.1984	0.165389	0.000507295	0.00679705	60	2964	81	2818	6	rs9275390,rs9275424,rs116773600,rs9275371,rs9275393,rs9275407	714-Rheumatoid arthritis and other inflammatory polyarthropathies	Rheumatoid arthritis and other inflammatory polyarthropathies	a	g	5923	4.378	1.198e-05	++
MTCO3P1	5624	downstream	6:32668296	rs9275371	714	Rheumatoid arthritis and other inflammatory polyarthropathies	714.0	Rheumatoid arthritis	714	Rheumatoid arthritis and other inflammatory polyarthropathies	T	0.238426	T	0.259227	0.554441	0.529754	0.194195	0.170627	0.00430276	0.00190445	60	2964	81	2818	7	rs9275390,rs9275424,rs9275439,rs9275393,rs9275407,rs9275428,rs115724353	714-Rheumatoid arthritis and other inflammatory polyarthropathies	Rheumatoid arthritis and other inflammatory polyarthropathies	t	c	5923	4.212	2.53e-05	++
MTCO3P1	4764	downstream	6:32669156	rs9275390	714	Rheumatoid arthritis and other inflammatory polyarthropathies	714.0	Rheumatoid arthritis	714	Rheumatoid arthritis and other inflammatory polyarthropathies	T	0.238426	T	0.253881	0.554441	0.561429	0.194195	0.166626	0.00430276	0.000753345	60	2964	81	2818	7	rs114208743,rs9275424,rs9275439,rs9275393,rs9275407,rs9275428,rs115724353	714-Rheumatoid arthritis and other inflammatory polyarthropathies	Rheumatoid arthritis and other inflammatory polyarthropathies	t	c	5923	4.397	1.096e-05	++
MTCO3P1	4481	downstream	6:32669439	rs9275393	714	Rheumatoid arthritis and other inflammatory polyarthropathies	714.0	Rheumatoid arthritis	714	Rheumatoid arthritis and other inflammatory polyarthropathies	G	0.238426	G	0.257848	0.554441	0.53035	0.194195	0.169747	0.00430276	0.001782	60	2964	81	2818	7	rs114208743,rs115083834,rs9275424,rs9275439,rs9275407,rs9275428,rs115724353	714-Rheumatoid arthritis and other inflammatory polyarthropathies	Rheumatoid arthritis and other inflammatory polyarthropathies	a	g	5923	-4.226	2.381e-05	--
MTCO3P1	3883	downstream	6:32670037	rs9275407	714	Rheumatoid arthritis and other inflammatory polyarthropathies	714.0	Rheumatoid arthritis	714	Rheumatoid arthritis and other inflammatory polyarthropathies	G	0.238426	G	0.2594	0.554441	0.529071	0.194195	0.17067	0.00430276	0.00193548	60	2964	81	2818	7	rs114084573,rs114208743,rs115083834,rs9275424,rs9275439,rs9275428,rs115724353	714-Rheumatoid arthritis and other inflammatory polyarthropathies	Rheumatoid arthritis and other inflammatory polyarthropathies	t	g	5923	-4.209	2.568e-05	--
MTCO3P1	3344	downstream	6:32670576	rs9275424	714	Rheumatoid arthritis and other inflammatory polyarthropathies	714.0	Rheumatoid arthritis	714	Rheumatoid arthritis and other inflammatory polyarthropathies	A	0.238591	A	0.255433	0.551276	0.553117	0.193849	0.166384	0.00445739	0.000886282	60	2964	81	2818	7	rs114084573,rs114208743,rs115083834,rs9275439,rs9275582,rs9275428,rs115724353	714-Rheumatoid arthritis and other inflammatory polyarthropathies	Rheumatoid arthritis and other inflammatory polyarthropathies	a	g	5923	4.358	1.314e-05	++
MTCO3P1	2942	downstream	6:32670978	rs9275428	714	Rheumatoid arthritis and other inflammatory polyarthropathies	714.0	Rheumatoid arthritis	714	Rheumatoid arthritis and other inflammatory polyarthropathies	A	0.238591	A	0.259227	0.551276	0.529785	0.193849	0.170624	0.00445739	0.00190284	60	2964	81	2818	7	rs114084573,rs114208743,rs115083834,rs116687380,rs9275439,rs9275582,rs115724353	714-Rheumatoid arthritis and other inflammatory polyarthropathies	Rheumatoid arthritis and other inflammatory polyarthropathies	a	g	5923	4.204	2.619e-05	++
MTCO3P1	2399	downstream	6:32671521	rs9275439	714	Rheumatoid arthritis and other inflammatory polyarthropathies	714.0	Rheumatoid arthritis	714	Rheumatoid arthritis and other inflammatory polyarthropathies	T	0.238426	T	0.255778	0.551783	0.549985	0.193807	0.166123	0.00441221	0.00093062	60	2964	81	2818	7	rs114084573,rs114208743,rs115083834,rs116687380,rs9275582,rs9275595,rs115724353	714-Rheumatoid arthritis and other inflammatory polyarthropathies	Rheumatoid arthritis and other inflammatory polyarthropathies	t	c	5923	4.351	1.358e-05	++
MTCO3P1	5491	upstream	6:32680070	rs9275582	714	Rheumatoid arthritis and other inflammatory polyarthropathies	714.0	Rheumatoid arthritis	714	Rheumatoid arthritis and other inflammatory polyarthropathies	C	0.211144	C	0.225423	0.672444	0.631574	0.195889	0.171874	0.000597421	0.000238201	60	2964	81	2818	2	rs116687380,rs9275595	714-Rheumatoid arthritis and other inflammatory polyarthropathies	Rheumatoid arthritis and other inflammatory polyarthropathies	t	c	5923	-5.024	5.071e-07	--
MTCO3P1	6776	upstream	6:32681355	rs9275595	714	Rheumatoid arthritis and other inflammatory polyarthropathies	714.0	Rheumatoid arthritis	714	Rheumatoid arthritis and other inflammatory polyarthropathies	T	0.210979	T	0.224733	0.673053	0.638133	0.195844	0.172028	0.000588906	0.000207699	60	2964	81	2818	0	NA	NA	Rheumatoid arthritis and other inflammatory polyarthropathies	t	c	5923	5.051	4.4e-07	++
LOC100130841	80681	upstream	2:22492399	rs10181985	715	Osteoarthrosis and allied disorders	715.90	Osteoarthrosis, unspecified whether generalized or localized, involving unspecified site	715	Osteoarthrosis and allied disorders	A	0.469742	A	0.475509	0.553591	0.22811	0.184754	0.0881602	0.00273218	0.00966898	64	2960	308	2591	0	NA	NA	Osteoarthrosis and allied disorders	a	g	5923	3.951	7.777e-05	++
CACNA2D3	0	In-gene	3:54249650	rs11130399	715	Osteoarthrosis and allied disorders	715.15	Osteoarthrosis, localized, primary, involving pelvic region and thigh	715	Osteoarthrosis and allied disorders	G	0.427579	G	0.412556	0.76442	0.254153	0.294784	0.0896937	0.00951002	0.00460323	26	2998	308	2591	0	NA	NA	Osteoarthrosis and allied disorders	t	g	5923	-3.835	0.0001254	--
BRD2	7452	downstream	6:32928984	rs116347354	715	Osteoarthrosis and allied disorders	715.94	Osteoarthrosis, unspecified whether generalized or localized, involving hand	715	Osteoarthrosis and allied disorders	A	0.082699	A	0.095403	1.297	0.444138	0.472177	0.136253	0.00601698	0.0011155	14	3009	308	2585	0	NA	NA	Osteoarthrosis and allied disorders	a	g	5916	4.243	2.206e-05	++
SEMA6A	0	In-gene	5:115826299	rs11956022	715	Osteoarthrosis and allied disorders	715.09	Osteoarthrosis, generalized, involving multiple sites	715	Osteoarthrosis and allied disorders	C	0.211806	C	0.222835	0.787673	0.270512	0.283145	0.0996635	0.00540459	0.00664247	29	2995	308	2591	0	NA	NA	Osteoarthrosis and allied disorders	a	c	5923	-3.887	0.0001016	--
GPR17,LIMS2	0	In-gene	2:128409419	rs13021001	715	Osteoarthrosis and allied disorders	715.00	Osteoarthrosis, generalized, involving unspecified site	715	Osteoarthrosis and allied disorders	A	0.1417	A	0.124526	-0.407461	-0.392795	0.147165	0.15053	0.00562751	0.00906983	278	2746	308	2591	0	NA	NA	Osteoarthrosis and allied disorders	a	g	5923	-3.804	0.0001424	--
FLJ42102	32512	downstream	11:71084279	rs1372109	715	Osteoarthrosis and allied disorders	715.15	Osteoarthrosis, localized, primary, involving pelvic region and thigh	715	Osteoarthrosis and allied disorders	G	0.247684	G	0.242566	0.751172	0.341115	0.278208	0.0985639	0.00693311	0.000538475	26	2996	307	2585	9	rs1621818,rs1626891,rs1660837,rs1660838,rs1660881,rs1660888,rs1792255,rs1792258,rs1792261	715-Osteoarthrosis and allied disorders	Osteoarthrosis and allied disorders	a	g	5914	-4.35	1.36e-05	--
FLJ42102	27581	downstream	11:71089210	rs1620013	715	Osteoarthrosis and allied disorders	715.90	Osteoarthrosis, unspecified whether generalized or localized, involving unspecified site	715	Osteoarthrosis and allied disorders	C	0.314815	C	0.305267	0.473815	0.304627	0.182006	0.0930916	0.00923322	0.00106663	64	2960	305	2581	0	NA	NA	Osteoarthrosis and allied disorders	t	c	5910	-4.149	3.341e-05	--
FLJ42102	18019	downstream	11:71098772	rs1621818	715	Osteoarthrosis and allied disorders	715.15	Osteoarthrosis, localized, primary, involving pelvic region and thigh	715	Osteoarthrosis and allied disorders	C	0.247932	C	0.242325	0.74968	0.354785	0.278147	0.098201	0.00703315	0.00030286	26	2997	308	2591	5	rs1628926,rs1660849,rs1660850,rs1790313,rs2511276	715-Osteoarthrosis and allied disorders	Osteoarthrosis and allied disorders	t	c	5922	-4.453	8.449e-06	--
FLJ42102	18576	downstream	11:71098215	rs1626891	715	Osteoarthrosis and allied disorders	715.15	Osteoarthrosis, localized, primary, involving pelvic region and thigh	715	Osteoarthrosis and allied disorders	G	0.247849	G	0.242152	0.750214	0.356581	0.277892	0.098302	0.00694099	0.000286289	26	2996	308	2591	6	rs1621818,rs1628926,rs1660849,rs1660850,rs1790313,rs2511276	715-Osteoarthrosis and allied disorders	Osteoarthrosis and allied disorders	a	g	5921	-4.467	7.938e-06	--
FLJ42102	10011	downstream	11:71106780	rs1628926	715	Osteoarthrosis and allied disorders	715.15	Osteoarthrosis, localized, primary, involving pelvic region and thigh	715	Osteoarthrosis and allied disorders	T	0.246346	T	0.240618	0.756919	0.343082	0.277805	0.0985794	0.00643717	0.000500923	26	2984	306	2572	0	NA	NA	Osteoarthrosis and allied disorders	a	t	5888	-4.381	1.18e-05	--
FLJ42102	23612	downstream	11:71093179	rs1660837	715	Osteoarthrosis and allied disorders	715.15	Osteoarthrosis, localized, primary, involving pelvic region and thigh	715	Osteoarthrosis and allied disorders	C	0.247932	C	0.242749	0.74968	0.353091	0.278147	0.0982236	0.00703315	0.000324685	26	2997	308	2588	9	rs1621818,rs1626891,rs1628926,rs1660838,rs1660849,rs1660850,rs1790313,rs1792255,rs2511276	715-Osteoarthrosis and allied disorders	Osteoarthrosis and allied disorders	t	c	5919	-4.441	8.969e-06	--
FLJ42102	23092	downstream	11:71093699	rs1660838	715	Osteoarthrosis and allied disorders	715.15	Osteoarthrosis, localized, primary, involving pelvic region and thigh	715	Osteoarthrosis and allied disorders	C	0.247849	C	0.242152	0.750214	0.356581	0.277892	0.098302	0.00694099	0.000286289	26	2996	308	2591	8	rs1621818,rs1626891,rs1628926,rs1660849,rs1660850,rs1790313,rs1792255,rs2511276	715-Osteoarthrosis and allied disorders	Osteoarthrosis and allied disorders	t	c	5921	-4.467	7.938e-06	--
FLJ42102	16489	downstream	11:71100302	rs1660849	715	Osteoarthrosis and allied disorders	715.15	Osteoarthrosis, localized, primary, involving pelvic region and thigh	715	Osteoarthrosis and allied disorders	C	0.247932	C	0.24232	0.74968	0.354872	0.278147	0.0981929	0.00703315	0.000301474	26	2997	308	2589	3	rs1628926,rs1660850,rs1790313	715-Osteoarthrosis and allied disorders	Osteoarthrosis and allied disorders	t	c	5920	-4.454	8.421e-06	--
FLJ42102	15074	downstream	11:71101717	rs1660850	715	Osteoarthrosis and allied disorders	715.15	Osteoarthrosis, localized, primary, involving pelvic region and thigh	715	Osteoarthrosis and allied disorders	G	0.247932	G	0.24232	0.74968	0.354872	0.278147	0.0981929	0.00703315	0.000301474	26	2997	308	2589	2	rs1628926,rs1790313	715-Osteoarthrosis and allied disorders	Osteoarthrosis and allied disorders	a	g	5920	-4.454	8.421e-06	--
FLJ42102	37102	downstream	11:71079689	rs1660872	715	Osteoarthrosis and allied disorders	715.15	Osteoarthrosis, localized, primary, involving pelvic region and thigh	715	Osteoarthrosis and allied disorders	C	0.247849	C	0.24301	0.751137	0.339447	0.278241	0.0985664	0.00694251	0.000573507	26	2996	307	2590	9	rs1372109,rs1660837,rs1660838,rs1660881,rs1660888,rs1792255,rs1792258,rs1792261,rs877246	715-Osteoarthrosis and allied disorders	Osteoarthrosis and allied disorders	t	c	5919	-4.338	1.436e-05	--
FLJ42102	32104	downstream	11:71084687	rs1660881	715	Osteoarthrosis and allied disorders	715.15	Osteoarthrosis, localized, primary, involving pelvic region and thigh	715	Osteoarthrosis and allied disorders	T	0.248016	T	0.242655	0.749673	0.340585	0.27815	0.0985773	0.00703443	0.000550293	26	2998	307	2586	9	rs1621818,rs1626891,rs1660837,rs1660838,rs1660888,rs1792255,rs1792258,rs1792261,rs2511276	715-Osteoarthrosis and allied disorders	Osteoarthrosis and allied disorders	t	c	5917	4.343	1.408e-05	++
FLJ42102	30076	downstream	11:71086715	rs1660886	715	Osteoarthrosis and allied disorders	715.90	Osteoarthrosis, unspecified whether generalized or localized, involving unspecified site	715	Osteoarthrosis and allied disorders	A	0.314631	A	0.30465	0.474118	0.315713	0.181992	0.0933069	0.00918328	0.000715438	64	2957	304	2578	0	NA	NA	Osteoarthrosis and allied disorders	a	g	5903	4.228	2.359e-05	++
FLJ42102	29762	downstream	11:71087029	rs1660887	715	Osteoarthrosis and allied disorders	715.90	Osteoarthrosis, unspecified whether generalized or localized, involving unspecified site	715	Osteoarthrosis and allied disorders	G	0.31498	G	0.305613	0.473749	0.312068	0.182016	0.0930789	0.00924689	0.000800209	64	2960	305	2581	0	NA	NA	Osteoarthrosis and allied disorders	t	g	5910	-4.205	2.614e-05	--
FLJ42102	28993	downstream	11:71087798	rs1660888	715	Osteoarthrosis and allied disorders	715.15	Osteoarthrosis, localized, primary, involving pelvic region and thigh	715	Osteoarthrosis and allied disorders	A	0.248593	A	0.242823	0.745536	0.344107	0.277763	0.0985454	0.00727311	0.000479671	26	2995	306	2585	9	rs1621818,rs1626891,rs1660837,rs1660838,rs1660849,rs1792255,rs1792258,rs1792261,rs2511276	715-Osteoarthrosis and allied disorders	Osteoarthrosis and allied disorders	a	t	5912	4.36	1.298e-05	++
FLJ42102	28956	downstream	11:71087835	rs1660889	715	Osteoarthrosis and allied disorders	715.90	Osteoarthrosis, unspecified whether generalized or localized, involving unspecified site	715	Osteoarthrosis and allied disorders	A	0.31498	A	0.305787	0.473749	0.311839	0.182016	0.0930865	0.00924689	0.000808148	64	2960	305	2581	0	NA	NA	Osteoarthrosis and allied disorders	a	g	5910	4.203	2.636e-05	++
RNY4P22	600835	upstream	3:20835200	rs17007652	715	Osteoarthrosis and allied disorders	715.94	Osteoarthrosis, unspecified whether generalized or localized, involving hand	715	Osteoarthrosis and allied disorders	A	0.185351	A	0.202311	1.05654	0.298529	0.400218	0.103487	0.00829258	0.00391796	14	3010	308	2591	0	NA	NA	Osteoarthrosis and allied disorders	a	c	5923	3.904	9.444e-05	++
FLJ42102	10585	downstream	11:71106206	rs1790313	715	Osteoarthrosis and allied disorders	715.15	Osteoarthrosis, localized, primary, involving pelvic region and thigh	715	Osteoarthrosis and allied disorders	G	0.248016	G	0.242231	0.750228	0.354586	0.278061	0.0980708	0.00697427	0.000299638	26	2998	308	2588	1	rs1628926	715-Osteoarthrosis and allied disorders	Osteoarthrosis and allied disorders	a	g	5920	-4.457	8.305e-06	--
FLJ42102	22762	downstream	11:71094029	rs1792255	715	Osteoarthrosis and allied disorders	715.15	Osteoarthrosis, localized, primary, involving pelvic region and thigh	715	Osteoarthrosis and allied disorders	T	0.247932	T	0.242497	0.74968	0.353879	0.278147	0.0982184	0.00703315	0.000314596	26	2997	308	2591	7	rs1621818,rs1626891,rs1628926,rs1660849,rs1660850,rs1790313,rs2511276	715-Osteoarthrosis and allied disorders	Osteoarthrosis and allied disorders	a	t	5922	-4.447	8.725e-06	--
FLJ42102	26474	downstream	11:71090317	rs1792258	715	Osteoarthrosis and allied disorders	715.15	Osteoarthrosis, localized, primary, involving pelvic region and thigh	715	Osteoarthrosis and allied disorders	C	0.248016	C	0.242655	0.749673	0.340585	0.27815	0.0985773	0.00703443	0.000550293	26	2998	307	2586	9	rs1621818,rs1626891,rs1660837,rs1660838,rs1660849,rs1660850,rs1790313,rs1792255,rs2511276	715-Osteoarthrosis and allied disorders	Osteoarthrosis and allied disorders	c	g	5917	4.343	1.408e-05	++
FLJ42102	25903	downstream	11:71090888	rs1792259	715	Osteoarthrosis and allied disorders	715.90	Osteoarthrosis, unspecified whether generalized or localized, involving unspecified site	715	Osteoarthrosis and allied disorders	T	0.31498	T	0.305787	0.473749	0.311839	0.182016	0.0930865	0.00924689	0.000808148	64	2960	305	2581	0	NA	NA	Osteoarthrosis and allied disorders	t	c	5910	4.203	2.636e-05	++
FLJ42102	28442	downstream	11:71088349	rs1792261	715	Osteoarthrosis and allied disorders	715.15	Osteoarthrosis, localized, primary, involving pelvic region and thigh	715	Osteoarthrosis and allied disorders	T	0.247932	T	0.242309	0.750208	0.343264	0.277896	0.0986605	0.00694221	0.000502822	26	2997	307	2586	9	rs1621818,rs1626891,rs1660837,rs1660838,rs1660849,rs1660850,rs1792255,rs1792258,rs2511276	715-Osteoarthrosis and allied disorders	Osteoarthrosis and allied disorders	t	c	5916	4.363	1.284e-05	++
FLJ42102	45018	downstream	11:71071773	rs1792314	715	Osteoarthrosis and allied disorders	715.15	Osteoarthrosis, localized, primary, involving pelvic region and thigh	715	Osteoarthrosis and allied disorders	C	0.248424	C	0.243439	0.748857	0.35021	0.278327	0.0982139	0.00713298	0.000362762	26	2987	308	2588	9	rs1372109,rs1660837,rs1660838,rs1660872,rs1660881,rs1660888,rs1792258,rs1792261,rs877246	715-Osteoarthrosis and allied disorders	Osteoarthrosis and allied disorders	t	c	5909	-4.418	9.982e-06	--
TNFSF8	0	In-gene	9:117679802	rs1885383	715	Osteoarthrosis and allied disorders	715.94	Osteoarthrosis, unspecified whether generalized or localized, involving hand	715	Osteoarthrosis and allied disorders	G	0.044011	G	0.039178	1.7524	0.548587	0.514463	0.195057	0.000658555	0.00491657	14	3008	308	2589	4	rs7868670,rs3181346,rs3181360,rs4978612	715-Osteoarthrosis and allied disorders,780-General symptoms,780-Altered mental status	Osteoarthrosis and allied disorders	a	g	5919	-4.401	1.075e-05	--
KIAA1919	0	In-gene	6:111584631	rs240985	715	Osteoarthrosis and allied disorders	715.15	Osteoarthrosis, localized, primary, involving pelvic region and thigh	715	Osteoarthrosis and allied disorders	T	0.119662	T	0.115371	0.922003	0.331771	0.328957	0.125221	0.00506595	0.0080616	26	2995	308	2587	3	rs240986,rs240987,rs6925373	715-Osteoarthrosis and allied disorders,780-General symptoms,780-Altered mental status	Osteoarthrosis and allied disorders	t	c	5916	3.856	0.0001151	++
KIAA1919	0	In-gene	6:111587055	rs240986	715	Osteoarthrosis and allied disorders	715.15	Osteoarthrosis, localized, primary, involving pelvic region and thigh	715	Osteoarthrosis and allied disorders	A	0.119914	A	0.115371	0.920623	0.331771	0.329141	0.125221	0.00515719	0.0080616	26	2997	308	2587	2	rs240987,rs6925373	715-Osteoarthrosis and allied disorders,780-General symptoms,780-Altered mental status	Osteoarthrosis and allied disorders	a	t	5918	3.852	0.0001171	++
KIAA1919	0	In-gene	6:111589755	rs240987	715	Osteoarthrosis and allied disorders	715.15	Osteoarthrosis, localized, primary, involving pelvic region and thigh	715	Osteoarthrosis and allied disorders	A	0.119874	A	0.115385	0.929026	0.331898	0.330713	0.125248	0.00496709	0.00805096	26	2998	308	2591	1	rs6925373	780-General symptoms,780-Altered mental status	Osteoarthrosis and allied disorders	a	g	5923	3.861	0.0001129	++
FLJ42102	17918	downstream	11:71098873	rs2511276	715	Osteoarthrosis and allied disorders	715.15	Osteoarthrosis, localized, primary, involving pelvic region and thigh	715	Osteoarthrosis and allied disorders	G	0.247849	G	0.242152	0.750214	0.356581	0.277892	0.098302	0.00694099	0.000286289	26	2996	308	2591	4	rs1628926,rs1660849,rs1660850,rs1790313	715-Osteoarthrosis and allied disorders	Osteoarthrosis and allied disorders	a	g	5921	-4.467	7.938e-06	--
TNFSF8	0	In-gene	9:117668361	rs3181194	715	Osteoarthrosis and allied disorders	715.94	Osteoarthrosis, unspecified whether generalized or localized, involving hand	715	Osteoarthrosis and allied disorders	A	0.043996	A	0.039324	1.75322	0.544383	0.514427	0.194955	0.00065414	0.00523259	14	3009	308	2591	7	rs1885383,rs3789882,rs6478118,rs7868670,rs3181346,rs3181360,rs4978612	715-Osteoarthrosis and allied disorders,780-General symptoms,780-Altered mental status	Osteoarthrosis and allied disorders	a	t	5922	4.389	1.14e-05	++
TNFSF8	0	In-gene	9:117691558	rs3181360	715	Osteoarthrosis and allied disorders	715.94	Osteoarthrosis, unspecified whether generalized or localized, involving hand	715	Osteoarthrosis and allied disorders	C	0.054729	C	0.050535	1.45737	0.462006	0.502172	0.175649	0.00370629	0.0085314	14	3010	308	2591	1	rs3181346	780-General symptoms,780-Altered mental status	Osteoarthrosis and allied disorders	t	c	5923	-3.914	9.085e-05	--
TNFSF8	0	In-gene	9:117667443	rs3181362	715	Osteoarthrosis and allied disorders	715.94	Osteoarthrosis, unspecified whether generalized or localized, involving hand	715	Osteoarthrosis and allied disorders	T	0.043981	T	0.039151	1.75344	0.549101	0.514408	0.195056	0.000652838	0.00487636	14	3010	308	2591	8	rs1885383,rs3181194,rs3789882,rs6478118,rs7868670,rs3181346,rs3181360,rs4978612	715-Osteoarthrosis and allied disorders,780-General symptoms,780-Altered mental status	Osteoarthrosis and allied disorders	t	c	5923	4.405	1.058e-05	++
TNFSF8	0	In-gene	9:117669699	rs3789882	715	Osteoarthrosis and allied disorders	715.94	Osteoarthrosis, unspecified whether generalized or localized, involving hand	715	Osteoarthrosis and allied disorders	A	0.043996	A	0.039324	1.75322	0.544383	0.514427	0.194955	0.00065414	0.00523259	14	3009	308	2591	6	rs1885383,rs6478118,rs7868670,rs3181346,rs3181360,rs4978612	715-Osteoarthrosis and allied disorders,780-General symptoms,780-Altered mental status	Osteoarthrosis and allied disorders	a	t	5922	4.389	1.14e-05	++
BACH2	0	In-gene	6:90916262	rs45483891	715	Osteoarthrosis and allied disorders	715.00	Osteoarthrosis, generalized, involving unspecified site	715	Osteoarthrosis and allied disorders	T	0.090563	T	0.100138	0.374955	0.548829	0.143516	0.129503	0.00898475	2.25554e-05	278	2742	308	2588	0	NA	NA	Osteoarthrosis and allied disorders	t	g	5916	4.832	1.353e-06	++
AKT3	0	In-gene	1:244000874	rs4614244	715	Osteoarthrosis and allied disorders	715.35	Osteoarthrosis, localized, not specified whether primary or secondary, involving pelvic region and thigh	715	Osteoarthrosis and allied disorders	T	0.117226	T	0.120559	1.22722	0.357232	0.410043	0.125408	0.00276338	0.00439181	14	2993	308	2591	0	NA	NA	Osteoarthrosis and allied disorders	t	c	5906	4.131	3.607e-05	++
SDHAP3	6700	downstream	5:1565371	rs4975556	715	Osteoarthrosis and allied disorders	715.00	Osteoarthrosis, generalized, involving unspecified site	715	Osteoarthrosis and allied disorders	T	0.405919	T	0.405657	-0.255628	-0.23557	0.0954315	0.089131	0.00739174	0.00821841	278	2746	308	2591	0	NA	NA	Osteoarthrosis and allied disorders	t	c	5923	-3.763	0.0001679	--
TNFSF8	0	In-gene	9:117691364	rs4978612	715	Osteoarthrosis and allied disorders	715.94	Osteoarthrosis, unspecified whether generalized or localized, involving hand	715	Osteoarthrosis and allied disorders	T	0.04422	T	0.039165	1.74978	0.509332	0.514819	0.196913	0.000676739	0.00969334	14	3005	307	2591	2	rs3181346,rs3181360	780-General symptoms,780-Altered mental status,715-Osteoarthrosis and allied disorders	Osteoarthrosis and allied disorders	a	t	5917	-4.238	2.255e-05	--
KIAA1919	0	In-gene	6:111580734	rs553485	715	Osteoarthrosis and allied disorders	715.15	Osteoarthrosis, localized, primary, involving pelvic region and thigh	715	Osteoarthrosis and allied disorders	C	0.119954	C	0.115199	0.925582	0.333738	0.329941	0.12524	0.00502705	0.00770371	26	2996	308	2587	4	rs240985,rs240986,rs240987,rs6925373	715-Osteoarthrosis and allied disorders,780-General symptoms,780-Altered mental status	Osteoarthrosis and allied disorders	t	c	5917	-3.869	0.0001094	--
BACH2	0	In-gene	6:90895961	rs62408209	715	Osteoarthrosis and allied disorders	715.00	Osteoarthrosis, generalized, involving unspecified site	715	Osteoarthrosis and allied disorders	C	0.090305	C	0.099272	0.390788	0.547622	0.143734	0.129925	0.00655121	2.49895e-05	276	2736	307	2579	2	rs45483891,rs62408214	715-Osteoarthrosis and allied disorders	Osteoarthrosis and allied disorders	t	c	5898	-4.891	1.002e-06	--
BACH2	0	In-gene	6:90907909	rs62408214	715	Osteoarthrosis and allied disorders	715.00	Osteoarthrosis, generalized, involving unspecified site	715	Osteoarthrosis and allied disorders	C	0.090216	C	0.100138	0.385703	0.548829	0.143646	0.129503	0.00725093	2.25554e-05	277	2738	308	2588	1	rs45483891	715-Osteoarthrosis and allied disorders	Osteoarthrosis and allied disorders	t	c	5911	-4.884	1.039e-06	--
TNFSF8	0	In-gene	9:117673146	rs6478118	715	Osteoarthrosis and allied disorders	715.94	Osteoarthrosis, unspecified whether generalized or localized, involving hand	715	Osteoarthrosis and allied disorders	A	0.044011	A	0.039324	1.7524	0.544383	0.514463	0.194955	0.000658555	0.00523259	14	3008	308	2591	5	rs1885383,rs7868670,rs3181346,rs3181360,rs4978612	715-Osteoarthrosis and allied disorders,780-General symptoms,780-Altered mental status	Osteoarthrosis and allied disorders	a	c	5921	4.387	1.147e-05	++
ZBTB38	0	In-gene	3:141102833	rs6763931	715	Osteoarthrosis and allied disorders	715.16	Osteoarthrosis, localized, primary, involving lower leg	715	Osteoarthrosis and allied disorders	G	0.405258	G	0.430838	0.352319	0.265636	0.125999	0.0892601	0.00517054	0.00292054	136	2888	308	2591	1	rs9846396	715-Osteoarthrosis and allied disorders	Osteoarthrosis and allied disorders	a	g	5923	-4.08	4.504e-05	--
CAMK1G	0	In-gene	1:209764090	rs713073	715	Osteoarthrosis and allied disorders	715.94	Osteoarthrosis, unspecified whether generalized or localized, involving hand	715	Osteoarthrosis and allied disorders	G	0.342315	G	0.359549	-1.97071	-0.258532	0.736364	0.093573	0.00744455	0.0057291	14	2992	307	2573	0	NA	NA	Osteoarthrosis and allied disorders	a	g	5886	3.845	0.0001205	++
PRDM1	36411	upstream	6:106594224	rs742109	715	Osteoarthrosis and allied disorders	715.35	Osteoarthrosis, localized, not specified whether primary or secondary, involving pelvic region and thigh	715	Osteoarthrosis and allied disorders	C	0.399306	C	0.396689	1.1074	0.287908	0.404257	0.0882366	0.00615597	0.00110276	14	3010	308	2591	4	rs1018552,rs2065082,rs2179175,rs9399975	366-Cataract	Osteoarthrosis and allied disorders	t	c	5923	-4.24	2.234e-05	--
U2SURP	20485	upstream	3:142800051	rs750870	715	Osteoarthrosis and allied disorders	715.96	Osteoarthrosis, unspecified whether generalized or localized, involving lower leg	715	Osteoarthrosis and allied disorders	C	0.234623	C	0.232666	-0.458509	-0.323257	0.146162	0.108885	0.00170688	0.00298967	182	2842	308	2591	0	NA	NA	Osteoarthrosis and allied disorders	t	c	5923	4.318	1.571e-05	++
RETNLB	19637	downstream	3:108454848	rs7633235	715	Osteoarthrosis and allied disorders	715.90	Osteoarthrosis, unspecified whether generalized or localized, involving unspecified site	715	Osteoarthrosis and allied disorders	C	0.187062	C	0.202139	-0.886961	-0.304354	0.317823	0.117849	0.00525884	0.00980629	64	2935	308	2591	0	NA	NA	Osteoarthrosis and allied disorders	t	c	5898	3.801	0.0001443	++
ANXA6	0	In-gene	5:150490751	rs7706525	715	Osteoarthrosis and allied disorders	715.00	Osteoarthrosis, generalized, involving unspecified site	715	Osteoarthrosis and allied disorders	T	0.486276	T	0.489824	0.246723	0.234298	0.0916189	0.0891105	0.00708279	0.00855625	278	2746	308	2591	0	NA	NA	Osteoarthrosis and allied disorders	t	c	5923	3.764	0.0001675	++
TNFSF8	0	In-gene	9:117681352	rs7868670	715	Osteoarthrosis and allied disorders	715.94	Osteoarthrosis, unspecified whether generalized or localized, involving hand	715	Osteoarthrosis and allied disorders	C	0.044025	C	0.039365	1.75208	0.543102	0.514485	0.194956	0.000660398	0.0053402	14	3007	308	2588	3	rs3181346,rs3181360,rs4978612	780-General symptoms,780-Altered mental status,715-Osteoarthrosis and allied disorders	Osteoarthrosis and allied disorders	t	c	5917	-4.382	1.174e-05	--
FLJ42102	32744	downstream	11:71084047	rs877246	715	Osteoarthrosis and allied disorders	715.15	Osteoarthrosis, localized, primary, involving pelvic region and thigh	715	Osteoarthrosis and allied disorders	G	0.247684	G	0.242566	0.751172	0.341115	0.278208	0.0985639	0.00693311	0.000538475	26	2996	307	2585	9	rs1372109,rs1626891,rs1660837,rs1660838,rs1660881,rs1660888,rs1792255,rs1792258,rs1792261	715-Osteoarthrosis and allied disorders	Osteoarthrosis and allied disorders	a	g	5914	-4.35	1.36e-05	--
CXCL13	0	In-gene	4:78511203	rs920666	715	Osteoarthrosis and allied disorders	715.94	Osteoarthrosis, unspecified whether generalized or localized, involving hand	715	Osteoarthrosis and allied disorders	T	0.244544	T	0.256295	0.993621	0.256157	0.384728	0.097769	0.00980426	0.00879242	14	3010	308	2591	0	NA	NA	Osteoarthrosis and allied disorders	t	c	5923	3.678	0.0002347	++
ZBTB38	0	In-gene	3:141140968	rs9846396	715	Osteoarthrosis and allied disorders	715.16	Osteoarthrosis, localized, primary, involving lower leg	715	Osteoarthrosis and allied disorders	C	0.403439	C	0.429114	0.345989	0.259616	0.126991	0.0890917	0.00643956	0.00356792	136	2888	308	2591	0	NA	NA	Osteoarthrosis and allied disorders	t	c	5923	-3.985	6.736e-05	--
IL23R	0	In-gene	1:67722216	rs10889675	716	Other and unspecified arthropathies	716.96	Arthropathy unspecified, involving lower leg	716	Other and unspecified arthropathies	C	0.109292	C	0.117799	1.09975	0.549731	0.406976	0.210582	0.00688731	0.00904024	16	3008	79	2820	0	NA	NA	Other and unspecified arthropathies	a	c	5923	-3.757	0.0001718	--
GPX3	18544	downstream	5:150381454	rs116736594	716	Other and unspecified arthropathies	716.96	Arthropathy unspecified, involving lower leg	716	Other and unspecified arthropathies	C	0.059508	C	0.06369	1.45944	0.938521	0.495787	0.241542	0.00324338	0.000102106	15	2993	79	2810	0	NA	NA	Other and unspecified arthropathies	t	c	5897	-4.822	1.421e-06	--
TRNAS13	11656	downstream	6:28169158	rs1233699	716	Other and unspecified arthropathies	716.59	Unspecified polyarthropathy or polyarthritis involving multiple sites	716	Other and unspecified arthropathies	T	0.212111	T	0.201624	1.04189	0.504532	0.355347	0.176151	0.00336756	0.00418058	17	3005	79	2815	1	rs1237875	716-Other and unspecified arthropathies	Other and unspecified arthropathies	a	t	5916	-4.099	4.152e-05	--
ZNF192P2	11538	upstream	6:28168726	rs1233701	716	Other and unspecified arthropathies	716.59	Unspecified polyarthropathy or polyarthritis involving multiple sites	716	Other and unspecified arthropathies	C	0.212111	C	0.201312	1.04189	0.506212	0.355347	0.176242	0.00336756	0.00407546	17	3005	79	2817	2	rs1233699,rs1237875	716-Other and unspecified arthropathies	Other and unspecified arthropathies	c	g	5918	4.104	4.052e-05	++
ZNF192P2	9735	upstream	6:28166923	rs1233704	716	Other and unspecified arthropathies	716.59	Unspecified polyarthropathy or polyarthritis involving multiple sites	716	Other and unspecified arthropathies	C	0.211971	C	0.20183	1.04236	0.503538	0.35531	0.176209	0.00334992	0.00426844	17	3007	79	2817	3	rs1233701,rs1233699,rs1237875	716-Other and unspecified arthropathies	Other and unspecified arthropathies	t	c	5920	-4.095	4.215e-05	--
TRNAS13	7804	downstream	6:28173010	rs1237875	716	Other and unspecified arthropathies	716.59	Unspecified polyarthropathy or polyarthritis involving multiple sites	716	Other and unspecified arthropathies	C	0.212111	C	0.20183	1.04189	0.503538	0.355347	0.176209	0.00336756	0.00426844	17	3005	79	2817	0	NA	NA	Other and unspecified arthropathies	t	c	5918	-4.094	4.236e-05	--
AGPAT4	0	In-gene	6:161672443	rs1884480	716	Other and unspecified arthropathies	716.96	Arthropathy unspecified, involving lower leg	716	Other and unspecified arthropathies	T	0.083333	T	0.076923	1.1526	0.64681	0.441559	0.241451	0.00904651	0.00738755	16	3008	79	2820	0	NA	NA	Other and unspecified arthropathies	t	g	5923	3.739	0.0001846	++
QKI	529754	upstream	6:164529381	rs3752534	716	Other and unspecified arthropathies	716.59	Unspecified polyarthropathy or polyarthritis involving multiple sites	716	Other and unspecified arthropathies	G	0.450562	G	0.453432	-1.20886	-0.468804	0.427273	0.168968	0.00466571	0.00552841	17	3007	79	2820	0	NA	NA	Other and unspecified arthropathies	a	g	5923	3.963	7.412e-05	++
ENTPD7	2615	downstream	10:101416647	rs6584303	716	Other and unspecified arthropathies	716.96	Arthropathy unspecified, involving lower leg	716	Other and unspecified arthropathies	A	0.124008	A	0.123013	1.07936	0.586205	0.407772	0.207223	0.00812175	0.00467143	16	3008	79	2815	1	rs7893702	716-Other and unspecified arthropathies	Other and unspecified arthropathies	a	g	5918	3.87	0.0001087	++
ENTPD7	895	downstream	10:101418367	rs7893702	716	Other and unspecified arthropathies	716.96	Arthropathy unspecified, involving lower leg	716	Other and unspecified arthropathies	C	0.123347	C	0.12193	1.08373	0.636341	0.408868	0.204379	0.00803561	0.00184858	16	3008	79	2812	0	NA	NA	Other and unspecified arthropathies	t	c	5915	-4.072	4.663e-05	--
GJD4	15545	downstream	10:35878792	rs7899248	716	Other and unspecified arthropathies	716.59	Unspecified polyarthropathy or polyarthritis involving multiple sites	716	Other and unspecified arthropathies	T	0.264385	T	0.268368	0.909184	0.443312	0.33977	0.168708	0.00745338	0.00859668	17	3007	79	2820	0	NA	NA	Other and unspecified arthropathies	t	c	5923	3.75	0.0001766	++
TCF4	0	In-gene	18:53066328	rs11152369	719	Other and unspecified disorders of joint	719.45	Pain in joint involving pelvic region and thigh	719	Other and unspecified disorders of joint	A	0.030113	A	0.028458	0.937471	0.504481	0.360864	0.185424	0.0093808	0.00651459	65	2957	519	2380	1	rs17509991	719-Other and unspecified disorders of joint	Other and unspecified disorders of joint	a	c	5921	3.76	0.0001701	++
LOC100288337	747156	downstream	4:180747463	rs1458669	719	Other and unspecified disorders of joint	719.41	Pain in joint involving shoulder region	719	Other and unspecified disorders of joint	G	0.193122	G	0.193687	0.491978	0.235949	0.144192	0.0836823	0.000644966	0.00480858	130	2894	519	2380	0	NA	NA	Other and unspecified disorders of joint	a	g	5923	-4.411	1.031e-05	--
LINC00290	46033	upstream	4:182126334	rs17070761	719	Other and unspecified disorders of joint	719.7	Difficulty in walking	719	Other and unspecified disorders of joint	C	0.159546	C	0.146937	1.09867	0.245309	0.402526	0.0936234	0.00634405	0.00878877	14	2982	514	2375	0	NA	NA	Other and unspecified disorders of joint	c	g	5885	3.783	0.0001548	++
TCF4	0	In-gene	18:53067184	rs17509991	719	Other and unspecified disorders of joint	719.45	Pain in joint involving pelvic region and thigh	719	Other and unspecified disorders of joint	G	0.030113	G	0.028295	0.937471	0.514356	0.360864	0.185633	0.0093808	0.00559157	65	2957	519	2379	0	NA	NA	Other and unspecified disorders of joint	a	g	5920	-3.795	0.0001478	--
TCF4	0	In-gene	18:53063719	rs17594665	719	Other and unspecified disorders of joint	719.45	Pain in joint involving pelvic region and thigh	719	Other and unspecified disorders of joint	G	0.029927	G	0.028468	0.945357	0.50405	0.360878	0.185429	0.0088032	0.00656197	65	2959	519	2379	2	rs17509991,rs11152369	719-Other and unspecified disorders of joint	Other and unspecified disorders of joint	a	g	5922	-3.774	0.000161	--
TBX3	230763	upstream	12:115352731	rs2384550	719	Other and unspecified disorders of joint	719.45	Pain in joint involving pelvic region and thigh	719	Other and unspecified disorders of joint	G	0.338128	G	0.346326	0.459192	0.211412	0.177056	0.072761	0.00950071	0.00366582	65	2959	519	2380	0	NA	NA	Other and unspecified disorders of joint	a	g	5923	-3.886	0.000102	--
RSL24D1P4	2108	upstream	1:242940714	rs10926852	725	Polymyalgia rheumatica	725	Polymyalgia rheumatica	725	Polymyalgia rheumatica	C	0.051604	C	0.051415	1.18954	1.55522	0.422288	0.560774	0.00484895	0.00554841	26	2997	15	2883	0	NA	NA	POLYMYALGIA RHEUMATICA	t	c	5921	-3.953	7.718e-05	--
RSL24D1P4	1543	upstream	1:242940149	rs12406043	725	Polymyalgia rheumatica	725	Polymyalgia rheumatica	725	Polymyalgia rheumatica	A	0.051753	A	0.05157	1.18863	1.5326	0.42238	0.560041	0.00489088	0.00620815	26	2998	15	2884	0	NA	NA	POLYMYALGIA RHEUMATICA	a	g	5923	3.925	8.662e-05	++
DDC	2246	upstream	7:50635399	rs12665904	725	Polymyalgia rheumatica	725	Polymyalgia rheumatica	725	Polymyalgia rheumatica	A	0.34725	A	0.349341	0.794751	1.08219	0.289387	0.385659	0.00602672	0.00501499	26	2992	15	2869	2	rs4469404,rs4512339	725-POLYMYALGIA RHEUMATICA	POLYMYALGIA RHEUMATICA	a	g	5902	3.925	8.658e-05	++
RPL23AP38	10116	upstream	3:1648044	rs280789	725	Polymyalgia rheumatica	725	Polymyalgia rheumatica	725	Polymyalgia rheumatica	C	0.055151	C	0.051123	1.15842	1.60982	0.434093	0.54864	0.00761692	0.00334413	26	2993	15	2880	1	rs417975	725-POLYMYALGIA RHEUMATICA	POLYMYALGIA RHEUMATICA	t	c	5914	-3.96	7.508e-05	--
RPL23AP38	18056	upstream	3:1655984	rs417975	725	Polymyalgia rheumatica	725	Polymyalgia rheumatica	725	Polymyalgia rheumatica	C	0.058366	C	0.051742	1.2757	1.77254	0.414874	0.511306	0.00210563	0.000526909	26	2998	15	2884	0	NA	NA	POLYMYALGIA RHEUMATICA	t	c	5923	-4.622	3.793e-06	--
LOC100506136	59063	downstream	7:96191905	rs4346937	725	Polymyalgia rheumatica	725	Polymyalgia rheumatica	725	Polymyalgia rheumatica	T	0.301295	T	0.290617	0.918187	0.967421	0.284374	0.372797	0.00124308	0.00945813	26	2986	15	2884	0	NA	NA	POLYMYALGIA RHEUMATICA	t	g	5911	4.122	3.753e-05	++
GRB10	10697	downstream	7:50647062	rs4469404	725	Polymyalgia rheumatica	725	Polymyalgia rheumatica	725	Polymyalgia rheumatica	T	0.346804	T	0.349792	0.795336	1.08113	0.289273	0.385672	0.00596986	0.00505939	26	2993	15	2871	0	NA	NA	POLYMYALGIA RHEUMATICA	t	c	5905	3.926	8.65e-05	++
GRB10	10782	downstream	7:50646977	rs4512339	725	Polymyalgia rheumatica	725	Polymyalgia rheumatica	725	Polymyalgia rheumatica	T	0.346905	T	0.349654	0.795455	1.08135	0.289341	0.38568	0.00597421	0.00505099	26	2995	15	2875	1	rs4469404	725-POLYMYALGIA RHEUMATICA	POLYMYALGIA RHEUMATICA	t	c	5911	3.926	8.642e-05	++
IDO2	55246	upstream	8:39929155	rs7838116	725	Polymyalgia rheumatica	725	Polymyalgia rheumatica	725	Polymyalgia rheumatica	G	0.090066	G	0.077785	1.0415	1.21149	0.354137	0.467622	0.00327191	0.00957692	26	2994	15	2884	0	NA	NA	POLYMYALGIA RHEUMATICA	a	g	5919	-3.914	9.084e-05	--
