# Supplementary material for: Phenome-Wide Association Study to Explore Relationships between Immune System Related Genetic Loci and Complex Traits and Diseases
Source: PLoS One. 2016 Aug 10;11(8):e0160573. doi: 10.1371/journal.pone.0160573 (PMC4980020; doi:10.1371/journal.pone.0160573)
Supplement: S6 Table — (XLS) [file pone.0160573.s007.xls]

## Sheet: Sheet1
Gene	Distance(bp)	Direction	Chromosome:Bp	SNP	ICD9_category_Code	ICD9_Category_Description	MyCode_ICD9_Code	MyCode_ICD9_code_Description	BioVU_ICD9_Code	BioVU_ICD9_Code_Description	MyCode_MAF	BioVU_MAF	MyCode_Beta	BioVU_Beta	MyCode_SE	BioVU_SE	MyCode_pval	BioVU_pval	GWAS_Trait	GHS_Cases	GHS_Controls	BioVU_cases	BioVU_controls	Num_LD_SNPs	LD_SNP	LD_SNP_Category_Code	LD_SNP_Category_Description	Haploreg	SCAN_expression_gene_population_and_pvalue
KC6	127718	upstream	18:39228278	rs16975111	250	Diabetes mellitus, Type 1	250.03	type I diabetes mellitus [juvenile type], uncontrolled, without mention of complication	250	Diabetes mellitus	T:0.984127	T:0.987237	1.65473	1.98854	0.615561	0.649673	0.00718473	0.0022073		22	3002	21	2878	0	NA	NA	Diabetes mellitus	N/A	NA
GJD4	15545	downstream	10:35878792	rs7899248	716	Other and unspecified arthropathies	716.59	Unspecified polyarthropathy or polyarthritis involving multiple sites	716	Other and unspecified arthropathies	T:0.735615	T:0.731632	0.909184	0.443312	0.33977	0.168708	0.00745338	0.00859668		17	3007	79	2820	0	NA	NA	Other and unspecified arthropathies	N/A	ATAD3C CEU 0.0001
TRNAS13	11656	downstream	6:28169158	rs1233699	716	Other and unspecified arthropathies	716.59	Unspecified polyarthropathy or polyarthritis involving multiple sites	716	Other and unspecified arthropathies	T:0.787889	T:0.798376	1.04189	0.504532	0.355347	0.176151	0.00336756	0.00418058		17	3005	79	2815	1	rs1237875	716-Other and unspecified arthropathies	Other and unspecified arthropathies	LD r2 ≥ 0.8 with rs1237875. Multiple regulatory motifs altered	BTN3A2 CEU 3e-05:BTN3A3 CEU 3e-05:BTN3A2 CEU 3e-05
ZNF192P2	9735	upstream	6:28166923	rs1233704	716	Other and unspecified arthropathies	716.59	Unspecified polyarthropathy or polyarthritis involving multiple sites	716	Other and unspecified arthropathies	C:0.788029	C:0.79817	1.04236	0.503538	0.35531	0.176209	0.00334992	0.00426844		17	3007	79	2817	3	rs1233701,rs1233699,rs1237875	716-Other and unspecified arthropathies	Other and unspecified arthropathies	LD r2 ≥ 0.8 with rs1233699,rs1233701,rs1237875 Multiple regulatory motifs altered	BTN3A2 CEU 3e-06:BTN3A2 CEU 4e-06:BTN3A3 CEU 4e-06
ZNF192P2	11538	upstream	6:28168726	rs1233701	716	Other and unspecified arthropathies	716.59	Unspecified polyarthropathy or polyarthritis involving multiple sites	716	Other and unspecified arthropathies	C:0.787889	C:0.798688	1.04189	0.506212	0.355347	0.176242	0.00336756	0.00407546		17	3005	79	2817	2	rs1233699,rs1237875	716-Other and unspecified arthropathies	Other and unspecified arthropathies	LD r2 ≥ 0.8 with rs1233699,rs1237875. 1 regulatory motif altered	BTN3A2 CEU 3e-06:BTN3A2 CEU 4e-06:BTN3A3 CEU 4e-06
TRNAS13	7804	downstream	6:28173010	rs1237875	716	Other and unspecified arthropathies	716.59	Unspecified polyarthropathy or polyarthritis involving multiple sites	716	Other and unspecified arthropathies	C:0.787889	C:0.79817	1.04189	0.503538	0.355347	0.176209	0.00336756	0.00426844		17	3005	79	2817	0	NA	NA	Other and unspecified arthropathies	Weak enhancer in 1 cell type. 1 regulatory motif altered	BTN3A2 CEU 3e-06:BTN3A3 CEU 3e-06:BTN3A2 CEU 6e-06
BMP2	80565	downstream	20:6668179	rs2206920	585	Chronic kidney disease (CKD)	585.9	Chronic kidney disease, unspecified	585	Chronic kidney disease (CKD)	G:0.911045	G:0.907727	0.583463	0.539528	0.217762	0.182795	0.00737632	0.00316189		103	2921	141	2758	0	NA	NA	Chronic kidney disease (CKD)	N/A	C16orf75 CEU 0.0001
FTLP7	44984	upstream	11:115455085	rs7102093	477	Allergic rhinitis	477.8	Allergic rhinitis due to other allergen	477	Allergic rhinitis	G:0.7385	G:0.715778	0.469547	0.363403	0.168836	0.136738	0.00541768	0.00786844		81	2919	125	2746	0	NA	NA	Allergic rhinitis	2 altered regulatory motifs	C20orf59 CEU 5e-05:C10orf116 CEU 9e-05:KIAA1975 CEU 9e-05
ENTPD7	895	downstream	10:101418367	rs7893702	716	Other and unspecified arthropathies	716.96	Arthropathy unspecified, involving lower leg	716	Other and unspecified arthropathies	C:0.876653	C:0.87807	1.08373	0.636341	0.408868	0.204379	0.00803561	0.00184858		16	3008	79	2812	0	NA	NA	Other and unspecified arthropathies	Weak promoter, active promoter, poised promoter, weak enhancer and strong enhancer in multiple cell types	CREB5 CEU 4e-08:LOC401317 CEU 4e-08:CDH1 CEU 7e-07:BAG3 CEU 3e-06:SPRY1 CEU 3e-06:MAPK13 CEU 1e-05:HAVCR2 CEU 2e-05:PXK CEU 2e-05:SLC23A2 CEU 2e-05:IGSF3 CEU 2e-05:UST CEU 2e-05:RB1 CEU 2e-05:ITM2B CEU 3e-05:SNTB1 CEU 3e-05:SMAP2 CEU 3e-05:ECE1 CEU 3e-05:EPB41 CEU 4e-05:KCNQ5 CEU 4e-05:SGMS1 CEU 4e-05:CCR7 CEU 4e-05:MTHFD2 CEU 5e-05:STK17B CEU 5e-05:NCOA1 CEU 6e-05:TAGAP CEU 6e-05:FADS2 CEU 6e-05…
ENTPD7	2615	downstream	10:101416647	rs6584303	716	Other and unspecified arthropathies	716.96	Arthropathy unspecified, involving lower leg	716	Other and unspecified arthropathies	A:0.875992	A:0.876987	1.07936	0.586205	0.407772	0.207223	0.00812175	0.00467143		16	3008	79	2815	1	rs7893702	716-Other and unspecified arthropathies	Other and unspecified arthropathies	LD r2 ≥ 0.8 with rs7893702. Strong Enhancer, enhancer, and weak enhancer in multiple cell types. DNase hypersensitivity in multiple cell types	CREB5 CEU 5e-08:LOC401317 CEU 5e-08:CDH1 CEU 1e-06:BAG3 CEU 4e-06:SPRY1 CEU 5e-06:RB1 CEU 2e-05:MAPK13 CEU 2e-05:UST CEU 2e-05:IGSF3 CEU 2e-05:SLC23A2 CEU 2e-05:NCOA1 CEU 3e-05:PXK CEU 3e-05:ECE1 CEU 3e-05:MYO18A CEU 3e-05:TIAF1 CEU 3e-05:HAVCR2 CEU 3e-05:ITM2B CEU 3e-05:SNTB1 CEU 3e-05:SGMS1 CEU 3e-05:KCNQ5 CEU 4e-05:CCR7 CEU 4e-05:FAM69B YRI 4e-05:SMAP2 CEU 4e-05:STK17B CEU 5e-05:MTHFD2 CEU 6e-…
FAM205B	45093	downstream	9:34785170	rs10972224	584	Acute renal failure	584.9	ACUTE RENAL FAILURE NOS	584	Acute renal failure	C:0.664005	C:0.664014	0.620259	0.439361	0.194927	0.161089	0.00146263	0.00638289		57	2949	85	2805	8	rs10814152,rs2381174,rs277600,rs10758274,rs10972226,rs12378570,rs1329841,rs7868514	584-Acute renal failure	Acute renal failure	LD r2 ≥ 0.8 with rs10758274,rs10814152,rs10972226,rs12378570, rs1329841,rs2381174,rs277600,rs7868514 DNase hypersensitivity in 1 cell line. Multiple altered regulatory motifs	GALNTL4 CEU 0.0001
MTCO3P1	4764	downstream	6:32669156	rs9275390	714	Rheumatoid arthritis and other inflammatory polyarthropathies	714.0	Rheumatoid arthritis	714	Rheumatoid arthritis and other inflammatory polyarthropathies	T:0.761574	T:0.746119	0.554441	0.561429	0.194195	0.166626	0.00430276	0.000753345	Systemic sclerosis	60	2964	81	2818	7	rs114208743,rs9275424,rs9275439,rs9275393,rs9275407,rs9275428,rs115724353	714-Rheumatoid arthritis and other inflammatory polyarthropathies	Rheumatoid arthritis and other inflammatory polyarthropathies	LD r2 ≥ 0.8 with rs9275393,rs9275407,rs9275424,rs9275428,rs9275439. Multiple regulatory motifs altered.	GBX2 CEU 0.0001
MTCO3P1	5624	downstream	6:32668296	rs9275371	714	Rheumatoid arthritis and other inflammatory polyarthropathies	714.0	Rheumatoid arthritis	714	Rheumatoid arthritis and other inflammatory polyarthropathies	T:0.761574	T:0.740773	0.554441	0.529754	0.194195	0.170627	0.00430276	0.00190445		60	2964	81	2818	7	rs9275390,rs9275424,rs9275439,rs9275393,rs9275407,rs9275428,rs115724353	714-Rheumatoid arthritis and other inflammatory polyarthropathies	Rheumatoid arthritis and other inflammatory polyarthropathies	LD r2 ≥ 0.8 with ,rs9275390, rs9275393, rs9275407, rs9275424, rs9275428,rs9275439 Weak Enhancer in multiple cell types. DNase hypersensitivity in multiple cell types. Multiple regulatory motifs altered.	GBX2 CEU 0.0001
MTCO3P1	6776	upstream	6:32681355	rs9275595	714	Rheumatoid arthritis and other inflammatory polyarthropathies	714.0	Rheumatoid arthritis	714	Rheumatoid arthritis and other inflammatory polyarthropathies	T:0.789021	T:0.775267	0.673053	0.638133	0.195844	0.172028	0.000588906	0.000207699		60	2964	81	2818	0	NA	NA	Rheumatoid arthritis and other inflammatory polyarthropathies	1 regulatory motif altered	GBX2 CEU 8e-05:ACCS CEU 9e-05:DRAP1 CEU 0.0001
FLJ42102	23612	downstream	11:71093179	rs1660837	715	Osteoarthrosis and allied disorders	715.15	Osteoarthrosis, localized, primary, involving pelvic region and thigh	715	Osteoarthrosis and allied disorders	C:0.752068	C:0.757251	0.74968	0.353091	0.278147	0.0982236	0.00703315	0.000324685		26	2997	308	2588	9	rs1621818,rs1626891,rs1628926,rs1660838,rs1660849,rs1660850,rs1790313,rs1792255,rs2511276	715-Osteoarthrosis and allied disorders	Osteoarthrosis and allied disorders	LD r2 ≥ 0.8 with rs1621818, rs1626891, rs1628926, rs1660838, rs1660849, rs1660850, rs1790313, rs1792255, rs2511276. Weak enhancer in multiple cell types, enhancer in 1 cell type.	HDAC9 CEU 6e-05
FLJ42102	10585	downstream	11:71106206	rs1790313	715	Osteoarthrosis and allied disorders	715.15	Osteoarthrosis, localized, primary, involving pelvic region and thigh	715	Osteoarthrosis and allied disorders	G:0.751984	G:0.757769	0.750228	0.354586	0.278061	0.0980708	0.00697427	0.000299638		26	2998	308	2588	1	rs1628926	715-Osteoarthrosis and allied disorders	Osteoarthrosis and allied disorders	LD r2 ≥ 0.8 with rs1628926. Weak enhancer in multiple cell types. DNase hypersensitivity in multiple cell types. Multiple regulatory motifs altered	HDAC9 CEU 7e-05
FLJ42102	16489	downstream	11:71100302	rs1660849	715	Osteoarthrosis and allied disorders	715.15	Osteoarthrosis, localized, primary, involving pelvic region and thigh	715	Osteoarthrosis and allied disorders	C:0.752068	C:0.75768	0.74968	0.354872	0.278147	0.0981929	0.00703315	0.000301474		26	2997	308	2589	3	rs1628926,rs1660850,rs1790313	715-Osteoarthrosis and allied disorders	Osteoarthrosis and allied disorders	LD r2 ≥ 0.8 with rs1628926,rs1660850,rs1790313.	HDAC9 CEU 7e-05
FLJ42102	18576	downstream	11:71098215	rs1626891	715	Osteoarthrosis and allied disorders	715.15	Osteoarthrosis, localized, primary, involving pelvic region and thigh	715	Osteoarthrosis and allied disorders	G:0.752151	G:0.757848	0.750214	0.356581	0.277892	0.098302	0.00694099	0.000286289		26	2996	308	2591	6	rs1621818,rs1628926,rs1660849,rs1660850,rs1790313,rs2511276	715-Osteoarthrosis and allied disorders	Osteoarthrosis and allied disorders	LD r2 ≥ 0.8 with rs1621818, rs1628926, rs1660849, rs1660850, rs1790313, rs2511276. Weak enhancer in 1 cell type.	HDAC9 CEU 7e-05
FLJ42102	26474	downstream	11:71090317	rs1792258	715	Osteoarthrosis and allied disorders	715.15	Osteoarthrosis, localized, primary, involving pelvic region and thigh	715	Osteoarthrosis and allied disorders	C:0.751984	C:0.757345	0.749673	0.340585	0.27815	0.0985773	0.00703443	0.000550293		26	2998	307	2586	9	rs1621818,rs1626891,rs1660837,rs1660838,rs1660849,rs1660850,rs1790313,rs1792255,rs2511276	715-Osteoarthrosis and allied disorders	Osteoarthrosis and allied disorders	LD r2 ≥ 0.8 with rs1621818, rs1626891, rs1660837, rs1660838, rs1660849, rs1660850, rs1790313, rs1792255, rs2511276	HDAC9 CEU 7e-05
FLJ42102	32744	downstream	11:71084047	rs877246	715	Osteoarthrosis and allied disorders	715.15	Osteoarthrosis, localized, primary, involving pelvic region and thigh	715	Osteoarthrosis and allied disorders	G:0.752316	G:0.757434	0.751172	0.341115	0.278208	0.0985639	0.00693311	0.000538475		26	2996	307	2585	9	rs1372109,rs1626891,rs1660837,rs1660838,rs1660881,rs1660888,rs1792255,rs1792258,rs1792261	715-Osteoarthrosis and allied disorders	Osteoarthrosis and allied disorders	LD r2 ≥ 0.8 with rs1372109, rs1626891, rs1660837, rs1660838, rs1660881, rs1660888, rs1792255, rs1792258, rs1792261. Enhancer in multiple cell types, Strong Enhancer in 1 cell type. DNase hypersensitivity in multiple cell types. 1 regulatory motif altered.	HDAC9 CEU 7e-05
FLJ42102	28442	downstream	11:71088349	rs1792261	715	Osteoarthrosis and allied disorders	715.15	Osteoarthrosis, localized, primary, involving pelvic region and thigh	715	Osteoarthrosis and allied disorders	T:0.752068	T:0.757691	0.750208	0.343264	0.277896	0.0986605	0.00694221	0.000502822		26	2997	307	2586	9	rs1621818,rs1626891,rs1660837,rs1660838,rs1660849,rs1660850,rs1792255,rs1792258,rs2511276	715-Osteoarthrosis and allied disorders	Osteoarthrosis and allied disorders	LD r2 ≥ 0.8 with rs1621818, rs1626891, rs1660837, rs1660838, rs1660849, rs1660850, rs1792255, rs1792258, rs2511276. Weak enhancer in 2 cell types. 2 regulatory motifs altered	HDAC9 CEU 8e-05
FLJ42102	23092	downstream	11:71093699	rs1660838	715	Osteoarthrosis and allied disorders	715.15	Osteoarthrosis, localized, primary, involving pelvic region and thigh	715	Osteoarthrosis and allied disorders	C:0.752151	C:0.757848	0.750214	0.356581	0.277892	0.098302	0.00694099	0.000286289		26	2996	308	2591	8	rs1621818,rs1626891,rs1628926,rs1660849,rs1660850,rs1790313,rs1792255,rs2511276	715-Osteoarthrosis and allied disorders	Osteoarthrosis and allied disorders	LD r2 ≥ 0.8 with rs1621818, rs1626891, rs1628926, rs1660849, rs1660850, rs1790313, rs1792255, rs2511276. Enhancer in 2 cell types, weak enhancer in 1 cell type.	HDAC9 CEU 9e-05
FLJ42102	45018	downstream	11:71071773	rs1792314	715	Osteoarthrosis and allied disorders	715.15	Osteoarthrosis, localized, primary, involving pelvic region and thigh	715	Osteoarthrosis and allied disorders	C:0.751576	C:0.756561	0.748857	0.35021	0.278327	0.0982139	0.00713298	0.000362762		26	2987	308	2588	9	rs1372109,rs1660837,rs1660838,rs1660872,rs1660881,rs1660888,rs1792258,rs1792261,rs877246	715-Osteoarthrosis and allied disorders	Osteoarthrosis and allied disorders	LD r2 ≥ 0.8 with rs1372109, rs1660837, rs1660838, rs1660872, rs1660881, rs1660888, rs1792258, rs1792261, rs877246. 2 regulatory motifs altered.	HDAC9 CEU 9e-05
MTCO3P1	7394	downstream	6:32666526	rs1794282	250	Diabetes mellitus, Type 1	250.01	type I diabetes mellitus [insulin dependent type] [IDDM] [juvenile type], not stated as uncontrolled, without mention of complication	250.1	Diabetes with ketoacidosis	C:0.909722	C:0.890652	1.09077	0.508346	0.377527	0.195086	0.00386165	0.0091673		22	3002	98	2801	1	rs2647044	250-Diabetes mellitus,250-Diabetes mellitus, Type 2	Diabetes mellitus	Multiple regulatory motifs altered	HLA-DQA1 CEU 1e-12:HLA-DQA2 CEU 1e-12
HLA-DRA	6401	downstream	6:32401217	rs3135338	714	Rheumatoid arthritis and other inflammatory polyarthropathies	714.0	Rheumatoid arthritis	714	Rheumatoid arthritis and other inflammatory polyarthropathies	T:0.674769	T:0.668334	-0.742734	-0.531274	0.23666	0.1901	0.00169876	0.00519457	Multiple sclerosis	60	2964	81	2818	4	rs3129871,rs114281891,rs114308205,rs2395173	714-Rheumatoid arthritis and other inflammatory polyarthropathies,362-Other retinal disorders	Rheumatoid arthritis and other inflammatory polyarthropathies	LD r2 ≥ 0.8 with rs2395173,rs3129871. 1 regulatory motif altered	HLA-DQB1 CEU 1e-11:HLA-DQB2 CEU 1e-11:HLA-DRB1 CEU 1e-11:HLA-DRB2 CEU 1e-11:HLA-DRB3 CEU 1e-11:HLA-DRB4 CEU 1e-11:HLA-DRB5 CEU 1e-11:LOC100133484 CEU 1e-11:LOC100133583 CEU 1e-11:LOC100133661 CEU 1e-11:LOC100133811 CEU 1e-11:LOC730415 CEU 1e-11:RNASE2 CEU 1e-11:ZNF749 CEU 1e-11:hCG_1998957 CEU 1e-11:HLA-DQB1 CEU 4e-11:HLA-DQB2 CEU 4e-11:HLA-DRB1 CEU 4e-11:HLA-DRB2 CEU 4e-11:HLA-DRB3 CEU 4e-11:HLA…
HLA-DRA	495	upstream	6:32413317	rs2395182	714	Rheumatoid arthritis and other inflammatory polyarthropathies	714.0	Rheumatoid arthritis	714	Rheumatoid arthritis and other inflammatory polyarthropathies	T:0.786045	T:0.786133	-0.87865	-0.636221	0.30542	0.241851	0.0040166	0.00852271		60	2964	81	2818	2	rs116739320,rs9268832	714-Rheumatoid arthritis and other inflammatory polyarthropathies	Rheumatoid arthritis and other inflammatory polyarthropathies	DNase hypersensitivity in 2 cell types. Multiple regulatory motifs altered	HLA-DQB1 CEU 1e-26:HLA-DQB2 CEU 1e-26:HLA-DRB1 CEU 1e-26:HLA-DRB2 CEU 1e-26:HLA-DRB3 CEU 1e-26:HLA-DRB4 CEU 1e-26:HLA-DRB5 CEU 1e-26:LOC100133484 CEU 1e-26:LOC100133583 CEU 1e-26:LOC100133661 CEU 1e-26:LOC100133811 CEU 1e-26:LOC730415 CEU 1e-26:RNASE2 CEU 1e-26:ZNF749 CEU 1e-26:hCG_1998957 CEU 1e-26:HLA-DQB1 CEU 1e-25:HLA-DQB2 CEU 1e-25:HLA-DRB1 CEU 1e-25:HLA-DRB2 CEU 1e-25:HLA-DRB3 CEU 1e-25:HLA…
HLA-DRA	2759	downstream	6:32404859	rs2395173	714	Rheumatoid arthritis and other inflammatory polyarthropathies	714.0	Rheumatoid arthritis	714	Rheumatoid arthritis and other inflammatory polyarthropathies	G:0.674438	G:0.668334	-0.743527	-0.531274	0.236601	0.1901	0.00167491	0.00519457		60	2964	81	2818	3	rs3129871,rs114281891,rs114308205	714-Rheumatoid arthritis and other inflammatory polyarthropathies,362-Other retinal disorders	Rheumatoid arthritis and other inflammatory polyarthropathies	LD r2 ≥ 0.8 with rs3129871. Enhancer, weak enhancer or strong enhancer in mutliple cell types.	HLA-DQB1 CEU 2e-11:HLA-DQB2 CEU 2e-11:HLA-DRB1 CEU 2e-11:HLA-DRB2 CEU 2e-11:HLA-DRB3 CEU 2e-11:HLA-DRB4 CEU 2e-11:HLA-DRB5 CEU 2e-11:LOC100133484 CEU 2e-11:LOC100133583 CEU 2e-11:LOC100133661 CEU 2e-11:LOC100133811 CEU 2e-11:LOC730415 CEU 2e-11:RNASE2 CEU 2e-11:ZNF749 CEU 2e-11:hCG_1998957 CEU 2e-11:HLA-DQB1 CEU 8e-11:HLA-DQB2 CEU 8e-11:HLA-DRB1 CEU 8e-11:HLA-DRB2 CEU 8e-11:HLA-DRB3 CEU 8e-11:HLA…
MTCO3P1	14042	downstream	6:32659878	rs9275224	714	Rheumatoid arthritis and other inflammatory polyarthropathies	714.0	Rheumatoid arthritis	714	Rheumatoid arthritis and other inflammatory polyarthropathies	G:0.511078	G:0.502415	-0.689813	-0.447646	0.1984	0.165389	0.000507295	0.00679705		60	2964	81	2818	6	rs9275390,rs9275424,rs116773600,rs9275371,rs9275393,rs9275407	714-Rheumatoid arthritis and other inflammatory polyarthropathies	Rheumatoid arthritis and other inflammatory polyarthropathies	DNase hypersensitivity in multiple cell types. Multiple regulatory motifs altered	HLA-DQB1 CEU 3e-07:HLA-DQB2 CEU 3e-07:HLA-DRB1 CEU 3e-07:HLA-DRB2 CEU 3e-07:HLA-DRB3 CEU 3e-07:HLA-DRB4 CEU 3e-07:HLA-DRB5 CEU 3e-07:HLA-DRB6 CEU 3e-07:LOC100133484 CEU 3e-07:LOC100133583 CEU 3e-07:LOC100133661 CEU 3e-07:LOC100133811 CEU 3e-07:LOC730415 CEU 3e-07:RNASE2 CEU 3e-07:ZNF749 CEU 3e-07:hCG_1998957 CEU 3e-07:HLA-DQB1 CEU 3e-07:HLA-DQB2 CEU 3e-07:HLA-DRB1 CEU 3e-07:HLA-DRB2 CEU 3e-07:HLA…
HLA-DRA	1276	downstream	6:32406342	rs3129871	714	Rheumatoid arthritis and other inflammatory polyarthropathies	714.0	Rheumatoid arthritis	714	Rheumatoid arthritis and other inflammatory polyarthropathies	C:0.643849	C:0.642463	-0.768132	-0.576102	0.227917	0.186393	0.000751082	0.00199618		60	2964	81	2818	1	rs114281891	362-Other retinal disorders	Rheumatoid arthritis and other inflammatory polyarthropathies	Enhancer in multiple cell types. Strong enhancer in 1 cell type. Multiple regulatory motifs altered	HLA-DQB1 CEU 3e-11:HLA-DQB2 CEU 3e-11:HLA-DRB1 CEU 3e-11:HLA-DRB2 CEU 3e-11:HLA-DRB3 CEU 3e-11:HLA-DRB4 CEU 3e-11:HLA-DRB5 CEU 3e-11:LOC100133484 CEU 3e-11:LOC100133583 CEU 3e-11:LOC100133661 CEU 3e-11:LOC100133811 CEU 3e-11:LOC730415 CEU 3e-11:RNASE2 CEU 3e-11:ZNF749 CEU 3e-11:hCG_1998957 CEU 3e-11:HLA-DQB1 CEU 7e-11:HLA-DQB2 CEU 7e-11:HLA-DRB1 CEU 7e-11:HLA-DRB2 CEU 7e-11:HLA-DRB3 CEU 7e-11:HLA…
U2SURP	20485	upstream	3:142800051	rs750870	715	Osteoarthrosis and allied disorders	715.96	Osteoarthrosis, unspecified whether generalized or localized, involving lower leg	715	Osteoarthrosis and allied disorders	C:0.765377	C:0.767334	-0.458509	-0.323257	0.146162	0.108885	0.00170688	0.00298967		182	2842	308	2591	0	NA	NA	Osteoarthrosis and allied disorders	Weak enhancer in 2 cell types. Multiple regulatory motifs altered	LOC400451 CEU 9e-07:DNMT3A CEU 1e-05:TNFAIP2 CEU 1e-05:HDGF2 CEU 2e-05:IL23A CEU 2e-05:CREB3L1 CEU 2e-05:CYFIP1 CEU 3e-05:CYP1B1 CEU 3e-05:SLC5A3 CEU 4e-05:PIGS CEU 4e-05:ARF3 CEU 5e-05:PHF15 CEU 5e-05:C12orf5 CEU 5e-05:F11R CEU 6e-05:RP11-544M22.4 CEU 6e-05:hCG_20857 CEU 6e-05:FEZ1 CEU 7e-05:TMEM164 CEU 8e-05:DACT1 CEU 8e-05:RPS6KA1 CEU 8e-05:ZNRF1 CEU 0.0001:KCNMB1 CEU 0.0001:WSB2 CEU 0.0001:MO…
LOC100129160	13738	downstream	1:164298503	rs902013	357	Inflammatory and toxic neuropathy	357.4	Polyneuropathy in other diseases classified elsewhere	357	Inflammatory and toxic neuropathy	T:0.657728	T:0.651949	0.661224	0.766927	0.246978	0.24797	0.00742273	0.00198259		33	2969	35	2864	1	rs555908	357-Inflammatory and toxic neuropathy	Inflammatory and toxic neuropathy	LD r2 ≥ 0.8 with rs555908.	LOC401010 CEU 0.0001:NOC2L CEU 0.0001:SPATA2L CEU 0.0001
HCG23	85	downstream	6:32358201	rs116676210	250	Diabetes mellitus, Type 1	250.01	type I diabetes mellitus [insulin dependent type] [IDDM] [juvenile type], not stated as uncontrolled, without mention of complication	250.1	Diabetes with ketoacidosis	G:0.909196	G:0.890701	1.07292	0.506634	0.377243	0.195104	0.00445366	0.00941125		22	3001	98	2784	3	rs114952662,rs115041320,rs115995134	250-Diabetes mellitus,250-Diabetes mellitus, Type 2	Diabetes mellitus	N/A	N/A
HLA-DRA	150	downstream	6:32407468	rs116801443	250	Diabetes mellitus, Type 1	250.01	type I diabetes mellitus [insulin dependent type] [IDDM] [juvenile type], not stated as uncontrolled, without mention of complication	250.3	Diabetes with other coma	T:0.730655	T:0.703498	0.863362	0.795904	0.306228	0.225467	0.00481215	0.000415523		22	3002	41	2846	4	rs114632839,rs115053476,rs115643100,rs3129882	250-Diabetes mellitus,250-Diabetes mellitus, Type 2,274-Gout	Diabetes mellitus	N/A	N/A
HLA-DRA	214	downstream	6:32407404	rs114351193	250	Diabetes mellitus, Type 1	250.01	type I diabetes mellitus [insulin dependent type] [IDDM] [juvenile type], not stated as uncontrolled, without mention of complication	250.3	Diabetes with other coma	G:0.730655	G:0.703498	0.863362	0.795904	0.306228	0.225467	0.00481215	0.000415523		22	3002	41	2846	5	rs114632839,rs115053476,rs115643100,rs116801443,rs3129882	250-Diabetes mellitus,250-Diabetes mellitus, Type 2,274-Gout	Diabetes mellitus	N/A	N/A
HLA-DRA	308	downstream	6:32407310	rs114809735	250	Diabetes mellitus, Type 1	250.01	type I diabetes mellitus [insulin dependent type] [IDDM] [juvenile type], not stated as uncontrolled, without mention of complication	250.3	Diabetes with other coma	T:0.730655	T:0.703498	0.863362	0.795904	0.306228	0.225467	0.00481215	0.000415523		22	3002	41	2846	6	rs114351193,rs114632839,rs115053476,rs115643100,rs116801443,rs3129882	250-Diabetes mellitus,250-Diabetes mellitus, Type 2,274-Gout	Diabetes mellitus	N/A	N/A
HLA-DRA	465	downstream	6:32407153	rs114369580	250	Diabetes mellitus, Type 1	250.01	type I diabetes mellitus [insulin dependent type] [IDDM] [juvenile type], not stated as uncontrolled, without mention of complication	250.3	Diabetes with other coma	A:0.7333	A:0.707064	0.874824	0.707685	0.305425	0.225627	0.00417954	0.00170961		22	3002	41	2847	7	rs114351193,rs114632839,rs114809735,rs115053476,rs115643100,rs116801443,rs3129882	250-Diabetes mellitus,250-Diabetes mellitus, Type 2,274-Gout	Diabetes mellitus	N/A	N/A
MTCO3P1	988	downstream	6:32672932	rs115724353	714	Rheumatoid arthritis and other inflammatory polyarthropathies	714.0	Rheumatoid arthritis	714	Rheumatoid arthritis and other inflammatory polyarthropathies	G:0.76422	G:0.74601	0.567034	0.497662	0.194048	0.173165	0.00347634	0.00405419		60	2964	78	2804	6	rs114084573,rs114208743,rs115083834,rs116687380,rs9275582,rs9275595	714-Rheumatoid arthritis and other inflammatory polyarthropathies	Rheumatoid arthritis and other inflammatory polyarthropathies	N/A	N/A
HLA-DRA	8970	downstream	6:32398648	rs114952662	250	Diabetes mellitus, Type 1	250.01	type I diabetes mellitus [insulin dependent type] [IDDM] [juvenile type], not stated as uncontrolled, without mention of complication	250.1	Diabetes with ketoacidosis	G:0.732881	G:0.705363	0.873773	0.394751	0.305532	0.152552	0.00423857	0.0096634		22	3001	97	2793	4	rs114369580,rs115991519,rs115041320,rs115995134	274-Gout,250-Diabetes mellitus,250-Diabetes mellitus, Type 2	Diabetes mellitus	N/A	N/A
HLA-DRA	8970	downstream	6:32398648	rs114952662	250	Diabetes mellitus, Type 1	250.01	type I diabetes mellitus [insulin dependent type] [IDDM] [juvenile type], not stated as uncontrolled, without mention of complication	250.3	Diabetes with other coma	G:0.732881	G:0.705363	0.873773	0.697978	0.305532	0.225339	0.00423857	0.0019519		22	3001	41	2849	4	rs114369580,rs115991519,rs115041320,rs115995134	274-Gout,250-Diabetes mellitus,250-Diabetes mellitus, Type 2	Diabetes mellitus	N/A	N/A
FAM205B	297	upstream	9:34838879	rs1811684	584	Acute renal failure	584.9	ACUTE RENAL FAILURE NOS	584	Acute renal failure	G:0.643401	G:0.645912	0.552259	0.448887	0.193429	0.160213	0.00430239	0.00508157		57	2966	85	2814	4	rs10814163,rs1566593,rs2062670,rs7030622	584-Acute renal failure	Acute renal failure	LD r2 ≥ 0.8 with rs10814163, rs1566593, rs2062670, rs7030622 Multiple altered regulatory motifs	NA
SYS1	522	downstream	20:43990054	rs2743411	491	Chronic bronchitis	491.21	Obstructive chronic bronchitis with (acute) exacerbation	491	Chronic bronchitis	T:0.776546	T:0.77474	0.437773	0.788695	0.166468	0.262002	0.00854421	0.00261024		96	2927	32	2858	0	NA	NA	Chronic bronchitis	LD r2 ≥ 0.8 with rs1008953, rs1548227,rs1548226, rs2743402, rs2741435, rs2743403, rs2741432, rs2743411, rs2250604, rs1127497, rs2250900, rs2038038, rs2741586, rs1028307, rs1028306 Enhancer in multiple cell types.	NA
LCE1B	707	downstream	1:152783739	rs35469299	577	Diseases of pancreas	577.0	Acute pancreatitis	577	Diseases of pancreas	G:0.880027	G:0.888388	0.962909	0.760538	0.358236	0.264498	0.00718988	0.00403514		21	2988	46	2839	0	NA	NA	Diseases of pancreas	Weak enhancer in multiple cell types, strong enhancer in 1 cell type. Multiple regulatory motifs altered	NA
FAM205B	969	upstream	9:34839551	rs1566593	584	Acute renal failure	584.9	ACUTE RENAL FAILURE NOS	584	Acute renal failure	T:0.65738	T:0.659869	0.612246	0.452644	0.192872	0.160988	0.00150165	0.00492852		57	2958	85	2808	3	rs10814163,rs2062670,rs7030622	584-Acute renal failure	Acute renal failure	LD r2 ≥ 0.8 with rs10814163, rs2062670,rs7030622. 2 Regulatory motifs altered	NA
HLA-DRA	1008	upstream	6:32413830	rs116739320	714	Rheumatoid arthritis and other inflammatory polyarthropathies	714.0	Rheumatoid arthritis	714	Rheumatoid arthritis and other inflammatory polyarthropathies	C:0.618095	C:0.606835	-0.718971	-0.559893	0.220495	0.180065	0.00111133	0.00187474		60	2963	81	2816	2	rs9268832,rs9275224	714-Rheumatoid arthritis and other inflammatory polyarthropathies	Rheumatoid arthritis and other inflammatory polyarthropathies	N/A	NA
RSL24D1P4	1543	upstream	1:242940149	rs12406043	725	Polymyalgia rheumatica	725	Polymyalgia rheumatica	725	Polymyalgia rheumatica	A:0.948247	A:0.94843	1.18863	1.5326	0.42238	0.560041	0.00489088	0.00620815		26	2998	15	2884	0	NA	NA	POLYMYALGIA RHEUMATICA	LD r2 ≥ 0.8 with rs12036878, rs10926852 1 regulatory motif altered	NA
RSL24D1P4	2108	upstream	1:242940714	rs10926852	725	Polymyalgia rheumatica	725	Polymyalgia rheumatica	725	Polymyalgia rheumatica	C:0.948396	C:0.948585	1.18954	1.55522	0.422288	0.560774	0.00484895	0.00554841		26	2997	15	2883	0	NA	NA	POLYMYALGIA RHEUMATICA	LD r2 ≥ 0.8 with rs12036878, rs12406043 1 regulatory motif altered	NA
DDC	2246	upstream	7:50635399	rs12665904	725	Polymyalgia rheumatica	725	Polymyalgia rheumatica	725	Polymyalgia rheumatica	A:0.65275	A:0.650659	0.794751	1.08219	0.289387	0.385659	0.00602672	0.00501499		26	2992	15	2869	2	rs4469404,rs4512339	725-POLYMYALGIA RHEUMATICA	POLYMYALGIA RHEUMATICA	LD r2 ≥ 0.8 with rs4469404,rs4512339 2 regulatory motifs altered	NA
HLA-DRA	2256	downstream	6:32405362	rs114308205	714	Rheumatoid arthritis and other inflammatory polyarthropathies	714.0	Rheumatoid arthritis	714	Rheumatoid arthritis and other inflammatory polyarthropathies	C:0.674669	C:0.668105	-0.742951	-0.532432	0.236642	0.190129	0.00169207	0.00510427		60	2960	81	2816	2	rs3129871,rs114281891	714-Rheumatoid arthritis and other inflammatory polyarthropathies,362-Other retinal disorders	Rheumatoid arthritis and other inflammatory polyarthropathies	N/A	NA
FAM205B	2261	downstream	9:34828002	rs277593	584	Acute renal failure	584.9	ACUTE RENAL FAILURE NOS	584	Acute renal failure	C:0.650844	C:0.651341	0.523875	0.459806	0.19416	0.161459	0.00697234	0.00440202		57	2966	83	2788	8	rs950048,rs10814162,rs10814163,rs1566593,rs1811684,rs2062670,rs3739880,rs7030622	584-Acute renal failure	Acute renal failure	LD r2 ≥ 0.8 with rs10814162, rs10814163, rs1566593, rs16932043, rs1811684, rs2062670, rs3739880, rs7030622, rs950048 Multiple altered regulatory motifs	NA
SYS1	2378	downstream	20:43988198	rs2741435	491	Chronic bronchitis	491.21	Obstructive chronic bronchitis with (acute) exacerbation	491	Chronic bronchitis	C:0.776455	C:0.774472	0.436515	0.787561	0.166508	0.262163	0.00875221	0.00266374		96	2928	32	2859	0	NA	NA	Chronic bronchitis	LD r2 ≥ 0.8 with rs9268543 Enhancer in multyple cell types.	NA
MTCO3P1	2399	downstream	6:32671521	rs9275439	714	Rheumatoid arthritis and other inflammatory polyarthropathies	714.0	Rheumatoid arthritis	714	Rheumatoid arthritis and other inflammatory polyarthropathies	T:0.761574	T:0.744222	0.551783	0.549985	0.193807	0.166123	0.00441221	0.00093062		60	2964	81	2818	7	rs114084573,rs114208743,rs115083834,rs116687380,rs9275582,rs9275595,rs115724353	714-Rheumatoid arthritis and other inflammatory polyarthropathies	Rheumatoid arthritis and other inflammatory polyarthropathies	Multiple altered regulatory motifs	NA
MTCO3P1	2509	upstream	6:32677088	rs114208743	714	Rheumatoid arthritis and other inflammatory polyarthropathies	714.0	Rheumatoid arthritis	714	Rheumatoid arthritis and other inflammatory polyarthropathies	C:0.785974	C:0.771675	0.654328	0.685482	0.195548	0.168829	0.000819484	4.90255e-05		60	2963	81	2814	5	rs114084573,rs115083834,rs116687380,rs9275582,rs9275595	714-Rheumatoid arthritis and other inflammatory polyarthropathies	Rheumatoid arthritis and other inflammatory polyarthropathies	N/A	NA
HLA-DRA	2542	downstream	6:32405076	rs115041320	250	Diabetes mellitus, Type 1	250.01	type I diabetes mellitus [insulin dependent type] [IDDM] [juvenile type], not stated as uncontrolled, without mention of complication	250.3	Diabetes with other coma	G:0.732604	G:0.706075	0.872822	0.700661	0.305569	0.225366	0.00428495	0.00187732		22	2996	41	2856	6	rs114351193,rs114369580,rs114632839,rs114809735,rs115053476,rs116801443	250-Diabetes mellitus,250-Diabetes mellitus, Type 2,274-Gout	Diabetes mellitus	N/A	NA
IRF4	2562	downstream	6:389176	rs35162881	340	Multiple Sclerosis	340	MULTIPLE SCLEROSIS	340	MULTIPLE SCLEROSIS	A:0.918212	A:0.932109	1.45395	0.971893	0.436162	0.369401	0.000857569	0.00851346		13	3007	28	2859	0	NA	NA	MULTIPLE SCLEROSIS	Strong enhancer in 1 cell type, Weak enhancer in 1 cell type, Enhancer in 1 cell type. Multiple regulatory motifs altered	NA
HLA-DRA	2592	downstream	6:32405026	rs2395175	714	Rheumatoid arthritis and other inflammatory polyarthropathies	714.0	Rheumatoid arthritis	714	Rheumatoid arthritis and other inflammatory polyarthropathies	G:0.852017	G:0.819421	0.848654	0.482937	0.223267	0.185789	0.000144071	0.0093392		60	2964	81	2818	0	NA	NA	Rheumatoid arthritis and other inflammatory polyarthropathies	LD r2 ≥ 0.8 with rs9268543. Multiple regulatory motifs altered	NA
FAM205B	2706	upstream	9:34841288	rs10814163	584	Acute renal failure	584.9	ACUTE RENAL FAILURE NOS	584	Acute renal failure	G:0.657555	G:0.660221	0.612815	0.4535	0.192869	0.160958	0.00148619	0.00483997		57	2961	85	2811	2	rs2062670,rs7030622	584-Acute renal failure	Acute renal failure	LD r2 ≥ 0.8 with rs2062670,rs7030622. Multiple regulatory motifs altered	NA
DAP3P2	2775	downstream	2:172345151	rs16859405	472	Chronic pharyngitis and nasopharyngitis	472.0	Chronic rhinitis	472	Chronic pharyngitis and nasopharyngitis	G:0.971221	G:0.975673	1.1717	1.53709	0.341978	0.539436	0.000611988	0.00437964		74	2949	21	2877	0	NA	NA	Chronic pharyngitis and nasopharyngitis	Strong enhancer in 1 cell type. Weak enhancer in multiple cell types. DNase hypersensitivity in multiple cell types. 1 regulatory motif altered	NA
MTCO3P1	2942	downstream	6:32670978	rs9275428	714	Rheumatoid arthritis and other inflammatory polyarthropathies	714.0	Rheumatoid arthritis	714	Rheumatoid arthritis and other inflammatory polyarthropathies	A:0.761409	A:0.740773	0.551276	0.529785	0.193849	0.170624	0.00445739	0.00190284		60	2964	81	2818	7	rs114084573,rs114208743,rs115083834,rs116687380,rs9275439,rs9275582,rs115724353	714-Rheumatoid arthritis and other inflammatory polyarthropathies	Rheumatoid arthritis and other inflammatory polyarthropathies	LD r2 ≥ 0.8 with rs9275439. 1 altered regulatory motif.	NA
RPS2P9	3218	upstream	1:198922204	rs11801717	491	Chronic bronchitis	491.21	Obstructive chronic bronchitis with (acute) exacerbation	491	Chronic bronchitis	T:0.974975	T:0.97676	1.22961	1.35879	0.343948	0.503835	0.000350242	0.00699894		96	2921	32	2851	0	NA	NA	Chronic bronchitis	Multiple regulatory motifs altered	NA
DNTTIP2	3320	upstream	1:94348081	rs11165029	595	Cystitis	595.0	Acute cystitis	595	Cystitis	C:0.982308	C:0.98168	1.51865	1.9063	0.561062	0.66776	0.00679468	0.00430686		35	2989	14	2879	0	NA	NA	Cystitis	Multiple regulatory motifs altered.	NA
MTCO3P1	3344	downstream	6:32670576	rs9275424	714	Rheumatoid arthritis and other inflammatory polyarthropathies	714.0	Rheumatoid arthritis	714	Rheumatoid arthritis and other inflammatory polyarthropathies	A:0.761409	A:0.744567	0.551276	0.553117	0.193849	0.166384	0.00445739	0.000886282		60	2964	81	2818	7	rs114084573,rs114208743,rs115083834,rs9275439,rs9275582,rs9275428,rs115724353	714-Rheumatoid arthritis and other inflammatory polyarthropathies	Rheumatoid arthritis and other inflammatory polyarthropathies	LD r2 ≥ 0.8 with rs9275428,rs9275439,rs9275582. 2 altered regulatory motifs.	NA
DGKZP1	3353	downstream	13:44539105	rs9525896	584	Acute renal failure	584.9	ACUTE RENAL FAILURE NOS	584	Acute renal failure	G:0.817394	G:0.808676	0.631794	0.477512	0.214857	0.182051	0.00327651	0.00871711		57	2944	84	2809	0	NA	NA	Acute renal failure	Enhancer in 1 cell ttpe. Weak enhancer in mutiple cell types 2 regulatory motifs altered	NA
MTCO3P1	3883	downstream	6:32670037	rs9275407	714	Rheumatoid arthritis and other inflammatory polyarthropathies	714.0	Rheumatoid arthritis	714	Rheumatoid arthritis and other inflammatory polyarthropathies	G:0.761574	G:0.7406	0.554441	0.529071	0.194195	0.17067	0.00430276	0.00193548		60	2964	81	2818	7	rs114084573,rs114208743,rs115083834,rs9275424,rs9275439,rs9275428,rs115724353	714-Rheumatoid arthritis and other inflammatory polyarthropathies	Rheumatoid arthritis and other inflammatory polyarthropathies	LD r2 ≥ 0.8 with rs9275424,rs9275428,rs9275439. Weak ehancer in 1 cell line. 2 altered regulatory motifs	NA
SDC4	4174	upstream	20:43981237	rs6032132	491	Chronic bronchitis	491.21	Obstructive chronic bronchitis with (acute) exacerbation	491	Chronic bronchitis	G:0.777999	G:0.774862	0.447302	0.789473	0.166878	0.262076	0.00735303	0.00259206		96	2922	32	2864	0	NA	NA	Chronic bronchitis	LD r2 ≥ 0.8 with rs1008953, rs1548227,rs1548226, rs2743402, rs2741435, rs2743403, rs2741432, rs2743411, rs2250604, rs1127497, rs2250900, rs2038038, rs2741586, rs1028307, rs1028306 Multiple regulatory motifs altered	NA
WASF5P	4197	upstream	6:31261137	rs16899178	493	Asthma	493.92	Asthma, unspecified type, with acute exacerbation	493	Asthma	C:0.949405	C:0.961883	1.32436	0.740726	0.493714	0.284977	0.00730843	0.00934294		15	3009	90	2809	0	NA	NA	Asthma	LD r2 ≥ 0.8 with rs12662096,rs114612857, rs115182712, rs114020623,rs115699806,rs115931507,rs116281893, rs116350468,rs115727572, rs114206206,rs114798972,rs59217589, rs58410461, rs58022700, rs58860177,rs56328367, rs55822325, rs17198909, rs138758697, rs16899203, rs139795635, rs115491491, rs116364562, rs116647350, rs12663075, rs56138398 Multiple regulatory motifs altered	NA
MTCO3P1	4481	downstream	6:32669439	rs9275393	714	Rheumatoid arthritis and other inflammatory polyarthropathies	714.0	Rheumatoid arthritis	714	Rheumatoid arthritis and other inflammatory polyarthropathies	G:0.761574	G:0.742152	0.554441	0.53035	0.194195	0.169747	0.00430276	0.001782		60	2964	81	2818	7	rs114208743,rs115083834,rs9275424,rs9275439,rs9275407,rs9275428,rs115724353	714-Rheumatoid arthritis and other inflammatory polyarthropathies	Rheumatoid arthritis and other inflammatory polyarthropathies	LD r2 ≥ 0.8 with rs9275407,rs9275424,rs9275428,rs9275439. 2 regulatory motifs altered.	NA
MTCO3P1	4805	upstream	6:32679384	rs115083834	714	Rheumatoid arthritis and other inflammatory polyarthropathies	714.0	Rheumatoid arthritis	714	Rheumatoid arthritis and other inflammatory polyarthropathies	G:0.788856	G:0.775814	0.672444	0.617044	0.195889	0.173732	0.000597421	0.000382741		60	2964	79	2807	4	rs114084573,rs116687380,rs9275582,rs9275595	714-Rheumatoid arthritis and other inflammatory polyarthropathies	Rheumatoid arthritis and other inflammatory polyarthropathies	N/A	NA
MTCO3P1	4883	upstream	6:32679462	rs114084573	714	Rheumatoid arthritis and other inflammatory polyarthropathies	714.0	Rheumatoid arthritis	714	Rheumatoid arthritis and other inflammatory polyarthropathies	A:0.786069	A:0.77249	0.654785	0.629282	0.195517	0.173562	0.000811039	0.000288196		60	2962	79	2800	3	rs116687380,rs9275582,rs9275595	714-Rheumatoid arthritis and other inflammatory polyarthropathies	Rheumatoid arthritis and other inflammatory polyarthropathies	N/A	NA
MTCO3P1	5491	upstream	6:32680070	rs9275582	714	Rheumatoid arthritis and other inflammatory polyarthropathies	714.0	Rheumatoid arthritis	714	Rheumatoid arthritis and other inflammatory polyarthropathies	C:0.788856	C:0.774577	0.672444	0.631574	0.195889	0.171874	0.000597421	0.000238201		60	2964	81	2818	2	rs116687380,rs9275595	714-Rheumatoid arthritis and other inflammatory polyarthropathies	Rheumatoid arthritis and other inflammatory polyarthropathies	LD r2 ≥ 0.8 with rs9275595.	NA
FAM205B	5864	upstream	9:34844446	rs7030622	584	Acute renal failure	584.9	ACUTE RENAL FAILURE NOS	584	Acute renal failure	G:0.643235	G:0.644878	0.551717	0.447241	0.193501	0.160181	0.00435495	0.00523676		57	2966	85	2814	1	rs2062670	584-Acute renal failure	Acute renal failure	LD r2 ≥ 0.8 with rs2062670. Multiple regulatory motifs altered	NA
MTCO3P1	6010	downstream	6:32667910	rs2647044	250	Diabetes mellitus, Type 1	250.01	type I diabetes mellitus [insulin dependent type] [IDDM] [juvenile type], not stated as uncontrolled, without mention of complication	250.1	Diabetes with ketoacidosis	G:0.871362	G:0.85426	1.18297	0.410454	0.271171	0.157797	1.28609e-05	0.00929122	Pulmonary function	22	3002	98	2801	0	NA	NA	Diabetes mellitus	N/A	NA
MTCO3P1	6010	downstream	6:32667910	rs2647044	250	Diabetes mellitus, Type 1	250.03	type I diabetes mellitus [juvenile type], uncontrolled, without mention of complication	250.1	Diabetes with ketoacidosis	G:0.871362	G:0.85426	1.11926	0.410454	0.283847	0.157797	8.04059e-05	0.00929122	Pulmonary function	22	3002	98	2801	0	NA	NA	Diabetes mellitus	N/A	NA
FAM205B	6020	downstream	9:34824243	rs72617339	584	Acute renal failure	584.9	ACUTE RENAL FAILURE NOS	584	Acute renal failure	G:0.639608	G:0.636679	0.680754	0.441684	0.193436	0.159399	0.000432733	0.00558962		57	2955	83	2796	9	rs950048,rs10814162,rs10814163,rs1566593,rs1811684,rs2062670,rs277593,rs3739880,rs7030622	584-Acute renal failure	Acute renal failure	LD r2 ≥ 0.8 with rs10814162, rs10814163, rs1566593, rs1811684, rs2062670, rs277593, rs3739880, rs7030622, rs950048 Weak enhanver in 1 cell type, Multiple regulatory motifs altered	NA
MTCO3P1	6061	upstream	6:32680640	rs116687380	714	Rheumatoid arthritis and other inflammatory polyarthropathies	714.0	Rheumatoid arthritis	714	Rheumatoid arthritis and other inflammatory polyarthropathies	T:0.690405	T:0.654778	0.768334	0.61544	0.186533	0.161904	3.80469e-05	0.000143958		60	2952	81	2807	1	rs9275595	714-Rheumatoid arthritis and other inflammatory polyarthropathies	Rheumatoid arthritis and other inflammatory polyarthropathies	N/A	NA
FAM205B	6454	downstream	9:34823809	rs277583	584	Acute renal failure	584.9	ACUTE RENAL FAILURE NOS	584	Acute renal failure	T:0.625331	T:0.621458	0.619675	0.416168	0.193645	0.15766	0.00137404	0.00829922		57	2967	84	2810	9	rs950048,rs10814162,rs10814163,rs1566593,rs1811684,rs277593,rs3739880,rs7030622,rs72617339	584-Acute renal failure	Acute renal failure	LD r2 ≥ 0.8 with rs277579, rs277599, rs277598,rs277596,rs277595, rs277594,rs277616, rs277613, rs277612,rs277611, rs169356, rs471951, rs534047,rs277610,rs277609,rs277608, rs1158766, rs277607, rs5897585,rs10972224, rs277606, rs1329841, rs10972226, rs277603,rs277602, rs2890623,rs10814170, rs7033987, rs10972248, rs6476467,rs884634, rs884591 Multiple regulatory motif altered	NA
SDHAP3	6700	downstream	5:1565371	rs4975556	715	Osteoarthrosis and allied disorders	715.00	Osteoarthrosis, generalized, involving unspecified site	715	Osteoarthrosis and allied disorders	T:0.594081	T:0.594343	-0.255628	-0.23557	0.0954315	0.089131	0.00739174	0.00821841		278	2746	308	2591	0	NA	NA	Osteoarthrosis and allied disorders	LD r2 ≥ 0.8 with rs6894340, rs42924841.Strong enchancer in 1 cell line.	NA
MTCO3P1	6977	downstream	6:32666943	rs116773600	714	Rheumatoid arthritis and other inflammatory polyarthropathies	714.0	Rheumatoid arthritis	714	Rheumatoid arthritis and other inflammatory polyarthropathies	G:0.761574	G:0.741445	0.554441	0.531447	0.194195	0.170443	0.00430276	0.00182067		60	2964	81	2812	7	rs9275390,rs9275424,rs9275439,rs9275371,rs9275393,rs9275407,rs9275428	714-Rheumatoid arthritis and other inflammatory polyarthropathies	Rheumatoid arthritis and other inflammatory polyarthropathies	N/A	NA
BRD2	7452	downstream	6:32928984	rs116347354	715	Osteoarthrosis and allied disorders	715.94	Osteoarthrosis, unspecified whether generalized or localized, involving hand	715	Osteoarthrosis and allied disorders	A:0.917301	A:0.904597	1.297	0.444138	0.472177	0.136253	0.00601698	0.0011155		14	3009	308	2585	0	NA	NA	Osteoarthrosis and allied disorders	N/A	NA
RBM17	7703	upstream	10:6167124	rs10905856	473	Chronic sinusitis	473.8	Other chronic sinusitis	473	Chronic sinusitis	C:0.938492	C:0.934633	1.2258	0.91877	0.412834	0.254456	0.0029854	0.000305338		19	3005	71	2828	0	NA	NA	Chronic sinusitis	Strong enhancer in 1 cell type, Weak enhancer in multiple cell types, enhancer in multiple cell types. 1 regulatory motif altered	NA
SRRM4	7738	downstream	12:119411561	rs11069209	695	Erythematous conditions	695.3	Rosacea	695.4	Lupus erythematosus	T:0.940106	T:0.938578	0.922925	1.53665	0.349939	0.451851	0.00835473	0.000671898		37	2985	16	2882	0	NA	NA	Lupus erythematosus	Multiple regulatory motifs altered	NA
FAM205B	7973	downstream	9:34822290	rs277586	584	Acute renal failure	584.9	ACUTE RENAL FAILURE NOS	584	Acute renal failure	G:0.625331	G:0.621458	0.619675	0.416168	0.193645	0.15766	0.00137404	0.00829922		57	2967	84	2810	9	rs950048,rs10814162,rs10814163,rs1566593,rs1811684,rs277583,rs277593,rs3739880,rs72617339	584-Acute renal failure,780-General symptoms,780-Altered mental status	Acute renal failure	LD r2 ≥ 0.8 with rs277579, rs277599, rs277598,rs277596,rs277595, rs277594,rs277616, rs277613, rs277612,rs277611, rs169356, rs471951, rs534047,rs277610,rs277609,rs277608, rs1158766, rs277607, rs5897585,rs10972224, rs277606, rs1329841, rs10972226, rs277603,rs277602, rs2890623,rs10814170, rs7033987, rs10972248, rs6476467,rs884634, rs884591 1 regulatory motif altered	NA
HLA-DRA	8357	downstream	6:32399261	rs115995134	250	Diabetes mellitus, Type 1	250.01	type I diabetes mellitus [insulin dependent type] [IDDM] [juvenile type], not stated as uncontrolled, without mention of complication	250.3	Diabetes with other coma	C:0.732881	C:0.705761	0.873773	0.699385	0.305532	0.225364	0.00423857	0.00191341		22	3001	41	2858	4	rs114369580,rs114809735,rs115991519,rs115041320	274-Gout,250-Diabetes mellitus,250-Diabetes mellitus, Type 2	Diabetes mellitus	N/A	NA
FAM205B	8563	downstream	9:34821700	rs61068549	584	Acute renal failure	584.9	ACUTE RENAL FAILURE NOS	584	Acute renal failure	A:0.662802	A:0.664522	0.576039	0.46031	0.194249	0.163367	0.00302222	0.00483791		57	2962	82	2793	9	rs950048,rs10814162,rs1566593,rs1811684,rs277583,rs277586,rs277593,rs3739880,rs72617339	584-Acute renal failure,780-General symptoms,780-Altered mental status	Acute renal failure	LD r2 ≥ 0.8 with rs10814162, rs1566593, rs1811684, rs277583, rs277586, rs277593, rs3739880, rs72617339, rs950048	NA
FAM205B	8696	downstream	9:34821567	rs10814161	584	Acute renal failure	584.9	ACUTE RENAL FAILURE NOS	584	Acute renal failure	G:0.662802	G:0.664522	0.576039	0.46031	0.194249	0.163367	0.00302222	0.00483791		57	2962	82	2793	9	rs950048,rs10814162,rs1811684,rs277583,rs277586,rs277593,rs3739880,rs61068549,rs72617339	584-Acute renal failure,780-General symptoms,780-Altered mental status	Acute renal failure	LD r2 ≥ 0.8 with rs10814162, rs1811684, rs277583, rs277586, rs277593, rs3739880, rs61068549, rs72617339,rs950048 Multiple altered regulatory motifs	NA
WASF5P	9395	upstream	6:31266335	rs116532164	493	Asthma	493.92	Asthma, unspecified type, with acute exacerbation	493	Asthma	T:0.949405	T:0.963335	1.32436	0.788128	0.493714	0.287216	0.00730843	0.00606912		15	3009	90	2801	0	NA	NA	Asthma	N/A	NA
FLJ42102	10011	downstream	11:71106780	rs1628926	715	Osteoarthrosis and allied disorders	715.15	Osteoarthrosis, localized, primary, involving pelvic region and thigh	715	Osteoarthrosis and allied disorders	T:0.753654	T:0.759382	0.756919	0.343082	0.277805	0.0985794	0.00643717	0.000500923		26	2984	306	2572	0	NA	NA	Osteoarthrosis and allied disorders	DNase hypersensitivity in multiple cell types	NA
RPL23AP38	10116	upstream	3:1648044	rs280789	725	Polymyalgia rheumatica	725	Polymyalgia rheumatica	725	Polymyalgia rheumatica	C:0.944849	C:0.948877	1.15842	1.60982	0.434093	0.54864	0.00761692	0.00334413		26	2993	15	2880	1	rs417975	725-POLYMYALGIA RHEUMATICA	POLYMYALGIA RHEUMATICA	LD r2 ≥ 0.8 with rs417975 . 1 regulatory motif altered	NA
LOC100996324	10556	upstream	18:12759976	rs12457255	585	Chronic kidney disease (CKD)	585.3	Chronic kidney disease, Stage III (moderate)	585	Chronic kidney disease (CKD)	C:0.565615	C:0.579979	-0.254811	-0.401994	0.0836145	0.131117	0.00230795	0.00217001		383	2627	140	2742	3	rs11660242,rs2105665,rs7232246	585-Chronic kidney disease (CKD)	Chronic kidney disease (CKD)	LD r2 ≥ 0.8 with rs11660242,rs2105665,rs7232246. Multiple regulatory motifs altered	NA
GRB10	10697	downstream	7:50647062	rs4469404	725	Polymyalgia rheumatica	725	Polymyalgia rheumatica	725	Polymyalgia rheumatica	T:0.653196	T:0.650208	0.795336	1.08113	0.289273	0.385672	0.00596986	0.00505939		26	2993	15	2871	0	NA	NA	POLYMYALGIA RHEUMATICA	2 regulatory motifs altered. DNase hypersensitivity in 1 cell type	NA
GRB10	10782	downstream	7:50646977	rs4512339	725	Polymyalgia rheumatica	725	Polymyalgia rheumatica	725	Polymyalgia rheumatica	T:0.653095	T:0.650346	0.795455	1.08135	0.289341	0.38568	0.00597421	0.00505099		26	2995	15	2875	1	rs4469404	725-POLYMYALGIA RHEUMATICA	POLYMYALGIA RHEUMATICA	LD r2 ≥ 0.8 with rs4469404. Multiple regulatory motifs altered	NA
LOC100996324	11320	upstream	18:12760740	rs7232246	585	Chronic kidney disease (CKD)	585.3	Chronic kidney disease, Stage III (moderate)	585	Chronic kidney disease (CKD)	T:0.566313	T:0.579211	-0.261935	-0.40642	0.0836702	0.131026	0.00174468	0.00192325		383	2633	140	2751	2	rs11660242,rs2105665	585-Chronic kidney disease (CKD)	Chronic kidney disease (CKD)	LD r2 ≥ 0.8 with rs11660242,rs2105665. Multiple regulatory motifs altered.	NA
FAM205B	11988	downstream	9:34818275	rs1411211	584	Acute renal failure	584.9	ACUTE RENAL FAILURE NOS	584	Acute renal failure	G:0.625414	G:0.621547	0.619405	0.41638	0.193455	0.157679	0.0013657	0.00827398		57	2961	84	2812	9	rs277589,rs950048,rs10814161,rs277583,rs277586,rs277593,rs61068549,rs2772542,rs72617339	780-General symptoms,780-Altered mental status,584-Acute renal failure	Acute renal failure	LD r2 ≥ 0.8 with rs277579, rs277599, rs277598,rs277596,rs277595, rs277594,rs277616, rs277613, rs277612,rs277611, rs169356, rs471951, rs534047,rs277610,rs277609,rs277608, rs1158766, rs277607, rs5897585,rs10972224, rs277606, rs1329841, rs10972226, rs277603,rs277602, rs2890623,rs10814170, rs7033987, rs10972248, rs6476467,rs884634, rs884591	NA
LOC100996324	12008	upstream	18:12761428	rs11660242	585	Chronic kidney disease (CKD)	585.3	Chronic kidney disease, Stage III (moderate)	585	Chronic kidney disease (CKD)	C:0.565685	C:0.579502	-0.258771	-0.403046	0.0835459	0.130573	0.0019526	0.00202365		384	2638	141	2752	1	rs2105665	585-Chronic kidney disease (CKD)	Chronic kidney disease (CKD)	LD r2 ≥ 0.8 with rs2105665. Weak enhancer in 1 cell type. 1 altered regulatory motif	NA
VAV3-AS1	12304	upstream	1:108549532	rs12039210	477	Allergic rhinitis	477.8	Allergic rhinitis due to other allergen	477	Allergic rhinitis	C:0.937831	C:0.940324	0.969942	0.852371	0.238384	0.210753	4.72518e-05	5.24574e-05		81	2943	127	2772	0	NA	NA	Allergic rhinitis	N/A	NA
FAM205B	13403	upstream	9:34851985	rs2062670	584	Acute renal failure	584.9	ACUTE RENAL FAILURE NOS	584	Acute renal failure	C:0.657048	C:0.659758	0.648748	0.452022	0.193013	0.161044	0.000776126	0.00500322		57	2958	85	2810	0	NA	NA	Acute renal failure	1 regulatory motif altered	NA
LOC387820	14528	downstream	11:127796350	rs4937277	357	Inflammatory and toxic neuropathy	357.2	Polyneuropathy in diabetes	357	Inflammatory and toxic neuropathy	A:0.719868	A:0.725595	-0.601206	-0.930321	0.221378	0.36003	0.00661276	0.00976587		72	2948	35	2864	0	NA	NA	Inflammatory and toxic neuropathy	LD r2 ≥ 0.8 with rs1364770, rs4937271,rs4937272,rs34853955, rs1964320, rs5795592, rs1989065, rs2162050, rs1820347, rs2322989, rs4586182, rs10893785, rs1364769, rs10893786, rs7115880, rs7101741, rs7116609, rs10893787, rs142177131,rs2216994, rs34279340, rs10750379, rs10750381, rs10790934, rs1834314, rs1593324, rs1425200, rs2015724, rs1075127, rs3083945, rs201610935, rs10790935, rs1834312, rs7122491…	NA
HLA-DOB	14954	downstream	6:32765585	rs114892875	250	Diabetes mellitus, Type 1	250.01	type I diabetes mellitus [insulin dependent type] [IDDM] [juvenile type], not stated as uncontrolled, without mention of complication	250.1	Diabetes with ketoacidosis	G:0.914158	G:0.894582	1.06924	0.515334	0.400239	0.198241	0.00755126	0.00933495		22	3001	98	2800	2	rs116347354,rs1480380	715-Osteoarthrosis and allied disorders,250-Diabetes mellitus,250-Diabetes mellitus, Type 2	Diabetes mellitus	N/A	NA
FAM205B	15063	downstream	9:34815200	rs277565	584	Acute renal failure	584.9	ACUTE RENAL FAILURE NOS	584	Acute renal failure	C:0.625414	C:0.621584	0.619405	0.416396	0.193455	0.157612	0.0013657	0.00824422		57	2961	84	2807	9	rs277589,rs10814161,rs1411211,rs277583,rs277586,rs277593,rs61068549,rs2772542,rs72617339	780-General symptoms,780-Altered mental status,584-Acute renal failure	Acute renal failure	LD r2 ≥ 0.8 with rs277579, rs277599, rs277598,rs277596,rs277595, rs277594,rs277616, rs277613, rs277612,rs277611, rs169356, rs471951, rs534047,rs277610,rs277609,rs277608, rs1158766, rs277607, rs5897585,rs10972224, rs277606, rs1329841, rs10972226, rs277603,rs277602, rs2890623,rs10814170, rs7033987, rs10972248, rs6476467,rs884634, rs884591 Multiple regulatory motifs altered	NA
FLJ42102	15074	downstream	11:71101717	rs1660850	715	Osteoarthrosis and allied disorders	715.15	Osteoarthrosis, localized, primary, involving pelvic region and thigh	715	Osteoarthrosis and allied disorders	G:0.752068	G:0.75768	0.74968	0.354872	0.278147	0.0981929	0.00703315	0.000301474		26	2997	308	2589	2	rs1628926,rs1790313	715-Osteoarthrosis and allied disorders	Osteoarthrosis and allied disorders	LD r2 ≥ 0.8 with rs1628926,rs1790313. 2 regulatory motifs altered	NA
ENOX1	15126	upstream	13:44376241	rs11619557	515	Postinflammatory pulmonary fibrosis	515	Postinflammatory pulmonary fibrosis	515	Postinflammatory pulmonary fibrosis	A:0.868882	A:0.880042	1.13634	1.48414	0.431247	0.39259	0.0084136	0.000156581		13	3011	15	2861	0	NA	NA	Postinflammatory pulmonary fibrosis	LD r2 ≥ 0.8 with rs77354137, rs75651784,rs2050602,rs187294168, rs12427698, rs80062495,rs11618214 Enhancer in 4 cell types. Multiple regulatory motifs altered	NA
ENOX1	15213	upstream	13:44376328	rs11617352	515	Postinflammatory pulmonary fibrosis	515	Postinflammatory pulmonary fibrosis	515	Postinflammatory pulmonary fibrosis	C:0.817986	C:0.826252	1.05466	1.04556	0.398625	0.390518	0.00815107	0.0074201		13	3006	15	2880	0	NA	NA	Postinflammatory pulmonary fibrosis	LD r2 ≥ 0.8 with rs144127654, rs57130113, rs7993959, rs7993808, rs7335504, rs7335893, rs7335939, rs12427698 Enhancer in 4 cell types. Multiple regulatory motifs altered	NA
FAM205B	17713	downstream	9:34812550	rs7865499	584	Acute renal failure	584.9	ACUTE RENAL FAILURE NOS	584	Acute renal failure	T:0.662475	T:0.664638	0.572286	0.430142	0.194005	0.164307	0.00317927	0.00884672		57	2965	81	2795	0	NA	NA	Acute renal failure	LD r2 ≥ 0.8 with rs277579, rs277599,rs277598, rs277596, rs277595, rs277594, rs277616, rs277613, rs277612,rs277611, rs169356, rs471951,rs534047,rs277610, rs277609, rs277608, rs1158766, rs277607,rs199963230,7 rs5897585, rs10972224, rs277606, rs1329841, rs10972226, rs277603,rs277602, rs277600, rs7030821, rs12339911, rs7870235, rs9792410, rs2062672,rs2062670, rs2062669, rs10972246,rs4442232, rs289062…	NA
LOC387820	17895	downstream	11:127792983	rs1075127	357	Inflammatory and toxic neuropathy	357.2	Polyneuropathy in diabetes	357	Inflammatory and toxic neuropathy	T:0.719742	T:0.72506	-0.601505	-0.933988	0.221314	0.360206	0.00657011	0.00951623		72	2952	35	2862	0	NA	NA	Inflammatory and toxic neuropathy	LD r2 ≥ 0.8 with rs1364770, rs4937271,rs4937272, rs34853955, rs1964320, rs5795592,rs1989065, rs2162050, rs1820347, rs2322989, rs4586182, rs10893785, rs1364769,rs10893786, rs7115880, rs7101741, rs7116609, rs10893787, rs142177131, rs2216994, rs34279340, rs10750379, rs10750381, rs10790934, rs1834314, rs1593324, rs1425200, rs2015724, rs3083945, rs201610935, rs10790935, rs1834312, rs4937277, rs7122491…	NA
FLJ42102	17918	downstream	11:71098873	rs2511276	715	Osteoarthrosis and allied disorders	715.15	Osteoarthrosis, localized, primary, involving pelvic region and thigh	715	Osteoarthrosis and allied disorders	G:0.752151	G:0.757848	0.750214	0.356581	0.277892	0.098302	0.00694099	0.000286289		26	2996	308	2591	4	rs1628926,rs1660849,rs1660850,rs1790313	715-Osteoarthrosis and allied disorders	Osteoarthrosis and allied disorders	LD r2 ≥ 0.8 with rs1628926, rs1660849, rs1660850, rs1790313. 1 altered regulatory motif	NA
FLJ42102	18019	downstream	11:71098772	rs1621818	715	Osteoarthrosis and allied disorders	715.15	Osteoarthrosis, localized, primary, involving pelvic region and thigh	715	Osteoarthrosis and allied disorders	C:0.752068	C:0.757675	0.74968	0.354785	0.278147	0.098201	0.00703315	0.00030286		26	2997	308	2591	5	rs1628926,rs1660849,rs1660850,rs1790313,rs2511276	715-Osteoarthrosis and allied disorders	Osteoarthrosis and allied disorders	LD r2 ≥ 0.8 with rs1628926, rs1660849, rs1660850, rs1790313, rs2511276.	NA
RPL23AP38	18056	upstream	3:1655984	rs417975	725	Polymyalgia rheumatica	725	Polymyalgia rheumatica	725	Polymyalgia rheumatica	C:0.941634	C:0.948258	1.2757	1.77254	0.414874	0.511306	0.00210563	0.000526909		26	2998	15	2884	0	NA	NA	POLYMYALGIA RHEUMATICA	Multiple regulatory motifs altered	NA
GPX3	18544	downstream	5:150381454	rs116736594	716	Other and unspecified arthropathies	716.96	Arthropathy unspecified, involving lower leg	716	Other and unspecified arthropathies	C:0.940492	C:0.93631	1.45944	0.938521	0.495787	0.241542	0.00324338	0.000102106		15	2993	79	2810	0	NA	NA	Other and unspecified arthropathies	Enhancer in 1 cell type. 2 altered regulatory motifs	NA
FAM205B	19444	downstream	9:34810819	rs1411209	584	Acute renal failure	584.9	ACUTE RENAL FAILURE NOS	584	Acute renal failure	A:0.638171	A:0.636771	0.672832	0.422992	0.192956	0.157633	0.000488517	0.00728793		57	2961	85	2814	9	rs277589,rs10814161,rs1411211,rs277565,rs277583,rs277586,rs61068549,rs2772542,rs72617339	780-General symptoms,780-Altered mental status,584-Acute renal failure	Acute renal failure	LD r2 ≥ 0.8 with rs10814161, rs1411211,rs2772542, rs277565, rs277583, rs277586, rs277589, rs61068549,rs72617339 2 altered regulatory motifs	NA
RETNLB	19637	downstream	3:108454848	rs7633235	715	Osteoarthrosis and allied disorders	715.90	Osteoarthrosis, unspecified whether generalized or localized, involving unspecified site	715	Osteoarthrosis and allied disorders	C:0.812938	C:0.797861	-0.886961	-0.304354	0.317823	0.117849	0.00525884	0.00980629		64	2935	308	2591	0	NA	NA	Osteoarthrosis and allied disorders	LD r2 ≥ 0.8 with rs9815057. Weak enhancer in 1 cell type	NA
HLA-DRB1	19768	upstream	6:32577380	rs660895	714	Rheumatoid arthritis and other inflammatory polyarthropathies	714.0	Rheumatoid arthritis	714	Rheumatoid arthritis and other inflammatory polyarthropathies	A:0.816799	A:0.784236	0.924327	0.476567	0.203695	0.178835	5.68467e-06	0.00770266	IgA nephropathy	60	2964	81	2818	1	rs9275224	714-Rheumatoid arthritis and other inflammatory polyarthropathies	Rheumatoid arthritis and other inflammatory polyarthropathies	Strong enhancer in multiple cell types. Weak enhancer in 1 cell type. DNase hypersensitivity in 1 cell type.	NA
FLJ42102	22762	downstream	11:71094029	rs1792255	715	Osteoarthrosis and allied disorders	715.15	Osteoarthrosis, localized, primary, involving pelvic region and thigh	715	Osteoarthrosis and allied disorders	T:0.752068	T:0.757503	0.74968	0.353879	0.278147	0.0982184	0.00703315	0.000314596		26	2997	308	2591	7	rs1621818,rs1626891,rs1628926,rs1660849,rs1660850,rs1790313,rs2511276	715-Osteoarthrosis and allied disorders	Osteoarthrosis and allied disorders	LD r2 ≥ 0.8 with rs1621818, rs1626891, rs1628926, rs1660849, rs1660850, rs1790313, rs2511276. Enhancer in 1 cell type, weak enhancer in 1 cell type. Multiple regulatory motifs altered.	NA
LOC100129160	23573	downstream	1:164288668	rs6426865	357	Inflammatory and toxic neuropathy	357.4	Polyneuropathy in other diseases classified elsewhere	357	Inflammatory and toxic neuropathy	G:0.671792	G:0.662815	0.743625	0.871136	0.250259	0.24729	0.00296425	0.00042713		33	2991	35	2864	2	rs555908,rs902013	357-Inflammatory and toxic neuropathy	Inflammatory and toxic neuropathy	LD r2 ≥ 0.8 with rs555908,rs902013. Multiple regulatory motifs altered	NA
NOTCH4	23926	upstream	6:32215769	rs115055351	714	Rheumatoid arthritis and other inflammatory polyarthropathies	714.0	Rheumatoid arthritis	714	Rheumatoid arthritis and other inflammatory polyarthropathies	G:0.595111	G:0.621934	0.674828	0.438917	0.187378	0.161454	0.000316476	0.00655752		60	2947	81	2814	1	rs6910071	714-Rheumatoid arthritis and other inflammatory polyarthropathies	Rheumatoid arthritis and other inflammatory polyarthropathies	N/A	NA
FLJ42102	25903	downstream	11:71090888	rs1792259	715	Osteoarthrosis and allied disorders	715.90	Osteoarthrosis, unspecified whether generalized or localized, involving unspecified site	715	Osteoarthrosis and allied disorders	T:0.68502	T:0.694213	0.473749	0.311839	0.182016	0.0930865	0.00924689	0.000808148		64	2960	305	2581	0	NA	NA	Osteoarthrosis and allied disorders	LD r2 ≥ 0.8 with rs1792214, rs1660867, rs1660868, rs1660870, rs2582982, rs935077, rs935078, rs935079,rs4944870, rs1660878, rs894108, rs935080, rs935081, rs1372110, rs1372111, rs1792301, rs1660883,rs1660885, rs1792299, rs1660886, rs1660887,rs1660889,rs1792262, rs146720996, rs1660890, rs1660892,rs1620013, rs1792256, rs1790322, rs1792254, rs1790323, rs7112574, rs1660848, rs1790317, rs1790315,rs17923…	NA
FAM205B	26617	downstream	9:34803646	rs10758276	584	Acute renal failure	584.9	ACUTE RENAL FAILURE NOS	584	Acute renal failure	G:0.635596	G:0.635529	0.663509	0.419306	0.193316	0.157677	0.00059858	0.00783101		57	2963	85	2800	9	rs277589,rs10814161,rs1411211,rs277565,rs277583,rs277586,rs61068549,rs1411209,rs2772542	780-General symptoms,780-Altered mental status,584-Acute renal failure	Acute renal failure	LD r2 ≥ 0.8 with rs10814161 ,rs1411209,rs1411211, rs2772542, rs277565, rs277583, rs277586, rs277589, rs61068549	NA
FAM205B	26830	downstream	9:34803433	rs10758275	584	Acute renal failure	584.9	ACUTE RENAL FAILURE NOS	584	Acute renal failure	C:0.635596	C:0.635529	0.663509	0.419306	0.193316	0.157677	0.00059858	0.00783101		57	2963	85	2800	9	rs277589,rs10814161,rs1411211,rs277565,rs277586,rs61068549,rs1411209,rs2772542,rs10758276	780-General symptoms,780-Altered mental status,584-Acute renal failure	Acute renal failure	LD r2 ≥ 0.8 with rs10758276, rs10814161, rs1411209, rs1411211, rs2772542,rs277565,rs277586,rs277589,rs61068549 2 altered regulatory motifs	NA
FLJ42102	27581	downstream	11:71089210	rs1620013	715	Osteoarthrosis and allied disorders	715.90	Osteoarthrosis, unspecified whether generalized or localized, involving unspecified site	715	Osteoarthrosis and allied disorders	C:0.685185	C:0.694733	0.473815	0.304627	0.182006	0.0930916	0.00923322	0.00106663		64	2960	305	2581	0	NA	NA	Osteoarthrosis and allied disorders	LD r2 ≥ 0.8 with rs1792214, rs1660867, rs1660868, rs1660870, rs2582982, rs935077, rs935078, rs935079,rs4944870, rs1660878, rs894108, rs935080, rs935081, rs1372110, rs1372111, rs1792301, rs1660883,rs1660885, rs1792299, rs1660886, rs1660887,rs1660889,rs1792262, rs146720996, rs1660890, rs1660892,rs1792259, rs1792256, rs1790322, rs1792254, rs1790323, rs7112574, rs1660848, rs1790317, rs1790315,rs17923…	NA
LOC100129949	28449	downstream	1:243016906	rs10926887	466	Acute bronchitis and bronchiolitis	466.0	Acute bronchitis	466	Acute bronchitis and bronchiolitis	G:0.945051	G:0.943213	0.496907	1.14275	0.160713	0.383011	0.00198884	0.00284877		309	2712	28	2860	0	NA	NA	Acute bronchitis and bronchiolitis	2 regulatory motifs altered.	NA
FLJ42102	28956	downstream	11:71087835	rs1660889	715	Osteoarthrosis and allied disorders	715.90	Osteoarthrosis, unspecified whether generalized or localized, involving unspecified site	715	Osteoarthrosis and allied disorders	A:0.68502	A:0.694213	0.473749	0.311839	0.182016	0.0930865	0.00924689	0.000808148		64	2960	305	2581	0	NA	NA	Osteoarthrosis and allied disorders	LD r2 ≥ 0.8 with rs1792214, rs1660867, rs1660868, rs1660870, rs2582982, rs935077, rs935078, rs935079,rs4944870, rs1660878, rs894108, rs935080, rs935081, rs1372110, rs1372111, rs1792301, rs1660883,rs1660885, rs1792299, rs1660886, rs1660889,rs1792262, rs146720996, rs1660890, rs1660892,rs1620013, rs1792259, rs1792256, rs1790322, rs1792254, rs1790323, rs7112574, rs1660848, rs1790317, rs1790315,rs1792…	NA
FLJ42102	28993	downstream	11:71087798	rs1660888	715	Osteoarthrosis and allied disorders	715.15	Osteoarthrosis, localized, primary, involving pelvic region and thigh	715	Osteoarthrosis and allied disorders	A:0.751407	A:0.757177	0.745536	0.344107	0.277763	0.0985454	0.00727311	0.000479671		26	2995	306	2585	9	rs1621818,rs1626891,rs1660837,rs1660838,rs1660849,rs1792255,rs1792258,rs1792261,rs2511276	715-Osteoarthrosis and allied disorders	Osteoarthrosis and allied disorders	LD r2 ≥ 0.8 with rs1621818, rs1626891, rs1660837, rs1660838, rs1660849, rs1792255, rs1792258, rs1792261, rs2511276. Multiple regulatory motifs altered	NA
FLJ42102	29762	downstream	11:71087029	rs1660887	715	Osteoarthrosis and allied disorders	715.90	Osteoarthrosis, unspecified whether generalized or localized, involving unspecified site	715	Osteoarthrosis and allied disorders	G:0.68502	G:0.694387	0.473749	0.312068	0.182016	0.0930789	0.00924689	0.000800209		64	2960	305	2581	0	NA	NA	Osteoarthrosis and allied disorders	LD r2 ≥ 0.8 with rs1792214, rs1660867, rs1660868, rs1660870, rs2582982, rs935077, rs935078, rs935079,rs4944870, rs1660878, rs894108, rs935080, rs935081, rs1372110, rs1372111, rs1792301, rs1660883,rs1660885, rs1792299, rs1660886, rs1660889,rs1792262, rs146720996, rs1660890, rs1660892,rs1620013, rs1792259, rs1792256, rs1790322, rs1792254, rs1790323, rs7112574, rs1660848, rs1790317, rs1790315,rs1792…	NA
FLJ42102	30076	downstream	11:71086715	rs1660886	715	Osteoarthrosis and allied disorders	715.90	Osteoarthrosis, unspecified whether generalized or localized, involving unspecified site	715	Osteoarthrosis and allied disorders	A:0.685369	A:0.69535	0.474118	0.315713	0.181992	0.0933069	0.00918328	0.000715438		64	2957	304	2578	0	NA	NA	Osteoarthrosis and allied disorders	LD r2 ≥ 0.8 with rs1792214, rs1660867, rs1660868, rs1660870, rs2582982, rs935077, rs935078, rs935079,rs4944870, rs1660878, rs894108, rs935080, rs935081, rs1372110, rs1372111, rs1792301, rs1660883,rs1660885, rs1792299, rs1660887, rs1660889,rs1792262, rs146720996, rs1660890, rs1660892,rs1620013, rs1792259, rs1792256, rs1790322, rs1792254, rs1790323, rs7112574, rs1660848, rs1790317, rs1790315,rs1792…	NA
FAM205B	30544	downstream	9:34799719	rs2381174	584	Acute renal failure	584.9	ACUTE RENAL FAILURE NOS	584	Acute renal failure	T:0.657129	T:0.660498	0.580595	0.472082	0.193516	0.162586	0.00269766	0.00368912		57	2966	83	2808	9	rs277589,rs10814161,rs1411211,rs277565,rs61068549,rs1411209,rs2772542,rs10758275,rs10758276	780-General symptoms,780-Altered mental status,584-Acute renal failure	Acute renal failure	LD r2 ≥ 0.8 with rs10758275, rs10758276,rs10814161, rs1411209, rs1411211, rs2772542, rs277565, rs277589, rs61068549 Multiple altered regulatory sequences	NA
FAM205B	30969	downstream	9:34799294	rs10758274	584	Acute renal failure	584.9	ACUTE RENAL FAILURE NOS	584	Acute renal failure	C:0.635296	C:0.638966	0.510846	0.43688	0.192816	0.1611	0.00806357	0.00669058		57	2966	83	2799	9	rs277589,rs10814161,rs1411211,rs2381174,rs277565,rs1411209,rs2772542,rs10758275,rs10758276	780-General symptoms,780-Altered mental status,584-Acute renal failure	Acute renal failure	LD r2 ≥ 0.8 with rs10758275, rs10758276 ,rs10814161, rs1411209 ,rs1411211, rs2381174, rs2772542, rs277565,rs277589	NA
LOC100506923	31155	downstream	2:186053222	rs72898913	515	Postinflammatory pulmonary fibrosis	515	Postinflammatory pulmonary fibrosis	515	Postinflammatory pulmonary fibrosis	A:0.940894	A:0.933552	1.46658	1.21639	0.526109	0.450576	0.00530996	0.00694166		13	3007	15	2882	0	NA	NA	Postinflammatory pulmonary fibrosis	Enhancer in 1 cell line, weak enhancer in 1 cell line. Multiple regulatory motifs altered	NA
FLJ42102	32104	downstream	11:71084687	rs1660881	715	Osteoarthrosis and allied disorders	715.15	Osteoarthrosis, localized, primary, involving pelvic region and thigh	715	Osteoarthrosis and allied disorders	T:0.751984	T:0.757345	0.749673	0.340585	0.27815	0.0985773	0.00703443	0.000550293		26	2998	307	2586	9	rs1621818,rs1626891,rs1660837,rs1660838,rs1660888,rs1792255,rs1792258,rs1792261,rs2511276	715-Osteoarthrosis and allied disorders	Osteoarthrosis and allied disorders	LD r2 ≥ 0.8 with rs1621818, rs1626891, rs1660837, rs1660838, rs1660888, rs1792255, rs1792258, rs1792261, rs2511276. Enhancer in 2 cell types, strong enhancer in 1 cell type. 1 regulatory motif altered.	NA
FLJ42102	32512	downstream	11:71084279	rs1372109	715	Osteoarthrosis and allied disorders	715.15	Osteoarthrosis, localized, primary, involving pelvic region and thigh	715	Osteoarthrosis and allied disorders	G:0.752316	G:0.757434	0.751172	0.341115	0.278208	0.0985639	0.00693311	0.000538475		26	2996	307	2585	9	rs1621818,rs1626891,rs1660837,rs1660838,rs1660881,rs1660888,rs1792255,rs1792258,rs1792261	715-Osteoarthrosis and allied disorders	Osteoarthrosis and allied disorders	LD r2 ≥ 0.8 with rs1621818, rs1626891, rs1660837, rs1660838, rs1660881, rs1660888, rs1792255, rs1792258, rs1792261. Enhancer in multiple cell types. Strong enhancer in 1 cell type. DNase hypersensitivity in multiple cell types. Multiple regulatory motifs altered.	NA
LACC1	33515	upstream	13:44501582	rs9533700	584	Acute renal failure	584.9	ACUTE RENAL FAILURE NOS	584	Acute renal failure	A:0.839748	A:0.836848	0.622999	0.496277	0.225264	0.190734	0.00568119	0.00927001		57	2957	85	2808	1	rs9525896	584-Acute renal failure	Acute renal failure	Multiple regulatory motifs altered	NA
LOC100129949	34046	downstream	1:243011309	rs12139866	466	Acute bronchitis and bronchiolitis	466.0	Acute bronchitis	466	Acute bronchitis and bronchiolitis	G:0.944904	G:0.941836	0.493155	1.11406	0.160689	0.379852	0.00214768	0.00335847		309	2713	28	2869	1	rs10926887	787-Symptoms involving digestive system,466-Acute bronchitis and bronchiolitis	Acute bronchitis and bronchiolitis	LD r2 ≥ 0.8 with rs10926887. Multiple altered regulatory motifs.	NA
EOMES	34491	upstream	3:27798275	rs9860067	595	Cystitis	595.0	Acute cystitis	595	Cystitis	G:0.659993	G:0.663997	0.642093	1.0423	0.242727	0.389934	0.00816125	0.00751711		35	2987	14	2858	0	NA	NA	Cystitis	LD r2 ≥ 0.8 with rs13093489, rs7371953, rs12493245, rs4680843, rs4680844, rs4680845, rs17020283,rs9862284 Weak enhancer in multiple cell types, multiple regulatory motifs altered	NA
BTF3L4P3	34847	upstream	6:137900426	rs6940377	556	Ulcerative colitis	556.9	Ulcerative colitis, unspecified	556	Ulcerative colitis	T:0.813185	T:0.814943	1.04597	0.885067	0.373758	0.326776	0.00513362	0.00675917		15	2996	22	2869	0	NA	NA	Ulcerative colitis	Weak enhancer in multiple cell types. Multiple regulatory motifs altered	NA
FAM205B	35673	downstream	9:34794590	rs10814152	584	Acute renal failure	584.9	ACUTE RENAL FAILURE NOS	584	Acute renal failure	A:0.657129	A:0.660554	0.580595	0.472223	0.193516	0.16254	0.00269766	0.00366933		57	2966	83	2807	8	rs1411211,rs2381174,rs277565,rs10758274,rs1411209,rs2772542,rs10758275,rs10758276	780-General symptoms,780-Altered mental status,584-Acute renal failure	Acute renal failure	LD r2 ≥ 0.8 with rs10758274, rs10758275, rs10758276, rs1411209, rs1411211, rs2381174, rs2772542, rs277565 Weak Enhancer in 1 cell type. 2 regulatory motifs altered	NA
LOC100129949	35966	downstream	1:243009389	rs950125	466	Acute bronchitis and bronchiolitis	466.0	Acute bronchitis	466	Acute bronchitis and bronchiolitis	G:0.944904	G:0.941836	0.493155	1.11406	0.160689	0.379852	0.00214768	0.00335847		309	2713	28	2869	3	rs10926887,rs12137258,rs12139866	787-Symptoms involving digestive system,466-Acute bronchitis and bronchiolitis	Acute bronchitis and bronchiolitis	LD r2 ≥ 0.8 with rs10926887, rs12139866. 1 regulatory motif altered.	NA
FAM205B	36087	downstream	9:34794176	rs7868514	584	Acute renal failure	584.9	ACUTE RENAL FAILURE NOS	584	Acute renal failure	G:0.635417	G:0.639438	0.511339	0.437338	0.19277	0.161074	0.0079877	0.0066247		57	2967	83	2800	8	rs10814152,rs1411211,rs2381174,rs277565,rs10758274,rs1411209,rs10758275,rs10758276	584-Acute renal failure,780-General symptoms,780-Altered mental status	Acute renal failure	LD r2 ≥ 0.8 with rs10758274,rs10758275,rs10758276, rs10814152, rs1411209,rs1411211,rs2381174,rs277565 Weak Enhancer in 1 cell type	NA
PRDM1	36411	upstream	6:106594224	rs742109	715	Osteoarthrosis and allied disorders	715.35	Osteoarthrosis, localized, not specified whether primary or secondary, involving pelvic region and thigh	715	Osteoarthrosis and allied disorders	C:0.600694	C:0.603311	1.1074	0.287908	0.404257	0.0882366	0.00615597	0.00110276		14	3010	308	2591	4	rs1018552,rs2065082,rs2179175,rs9399975	366-Cataract	Osteoarthrosis and allied disorders	Weak enhancer in multiple cell types, enhancer in multiple cell types and strong enhancer in 1 cell type	NA
FLJ42102	37102	downstream	11:71079689	rs1660872	715	Osteoarthrosis and allied disorders	715.15	Osteoarthrosis, localized, primary, involving pelvic region and thigh	715	Osteoarthrosis and allied disorders	C:0.752151	C:0.75699	0.751137	0.339447	0.278241	0.0985664	0.00694251	0.000573507		26	2996	307	2590	9	rs1372109,rs1660837,rs1660838,rs1660881,rs1660888,rs1792255,rs1792258,rs1792261,rs877246	715-Osteoarthrosis and allied disorders	Osteoarthrosis and allied disorders	LD r2 ≥ 0.8 with rs1372109, rs1660837, rs1660838, rs1660881, rs1660888, rs1792255, rs1792258, rs1792261, rs877246. Multiple regulatory motifs altered.	NA
LOC100129160	38089	downstream	1:164274152	rs10800013	357	Inflammatory and toxic neuropathy	357.4	Polyneuropathy in other diseases classified elsewhere	357	Inflammatory and toxic neuropathy	C:0.673611	C:0.664884	0.752711	0.804687	0.250196	0.245677	0.00262553	0.00105516		33	2991	35	2864	3	rs6426865,rs555908,rs902013	357-Inflammatory and toxic neuropathy	Inflammatory and toxic neuropathy	LD r2 ≥ 0.8 with rs555908,rs6426865,rs902013. Multiple regulatory motids altered	NA
FAM205B	39731	downstream	9:34790532	rs12378570	584	Acute renal failure	584.9	ACUTE RENAL FAILURE NOS	584	Acute renal failure	T:0.638365	T:0.636646	0.673726	0.422879	0.192894	0.157637	0.00047812	0.00730505		57	2964	85	2813	8	rs10814152,rs2381174,rs277565,rs10758274,rs1411209,rs7868514,rs10758275,rs10758276	584-Acute renal failure,780-General symptoms,780-Altered mental status	Acute renal failure	LD r2 ≥ 0.8 with rs10758274,rs10758275,rs10758276,rs10814152, rs1411209, rs2381174, rs277565, rs7868514 Multiple altered regulatory motifs	NA
LOC100129949	40686	downstream	1:243004669	rs12407970	466	Acute bronchitis and bronchiolitis	466.0	Acute bronchitis	466	Acute bronchitis and bronchiolitis	T:0.944444	T:0.941359	0.484017	1.08075	0.16014	0.375951	0.00250728	0.00404404		309	2715	28	2871	4	rs10926887,rs12137258,rs12139866,rs950125	787-Symptoms involving digestive system,466-Acute bronchitis and bronchiolitis	Acute bronchitis and bronchiolitis	LD r2 ≥ 0.8 with rs10926887, rs12139866,rs950125. Weak enhancer in 2 cell types. Multiple regulatory motifs altered	NA
LOC100129949	41141	downstream	1:243004214	rs12138077	466	Acute bronchitis and bronchiolitis	466.0	Acute bronchitis	466	Acute bronchitis and bronchiolitis	G:0.944444	G:0.941816	0.484017	1.08703	0.16014	0.375572	0.00250728	0.00379974		309	2715	28	2868	5	rs12407970,rs10926887,rs12137258,rs12139866,rs950125	787-Symptoms involving digestive system,466-Acute bronchitis and bronchiolitis	Acute bronchitis and bronchiolitis	LD r2 ≥ 0.8 with rs12139866,rs12407970,rs950125, rs10926887. Weak Enhancer in 1 cell type. 1 regulatory motif altered	NA
FAM205B	41417	downstream	9:34788846	rs277600	584	Acute renal failure	584.9	ACUTE RENAL FAILURE NOS	584	Acute renal failure	C:0.644419	C:0.64553	0.530142	0.466368	0.193743	0.161549	0.00621321	0.00389117		57	2962	83	2803	8	rs10814152,rs2381174,rs10758274,rs12378570,rs1411209,rs7868514,rs10758275,rs10758276	584-Acute renal failure	Acute renal failure	LD r2 ≥ 0.8 with rs10758274,rs10758275,rs10758276,rs10814152, rs12378570,rs1411209,rs2381174,rs7868514 2 altered regulatory motifs	NA
FAM205A	42734	upstream	9:34772268	rs277579	584	Acute renal failure	584.9	ACUTE RENAL FAILURE NOS	584	Acute renal failure	A:0.642196	A:0.64461	0.535996	0.415039	0.192586	0.160049	0.00538329	0.00950864		57	2967	85	2809	0	NA	NA	Acute renal failure	LD r2 ≥ 0.8 with rs277603, rs277578, rs277599,rs277598, rs277596, rs277595, rs277594, rs277617,rs277616, rs277613, rs277612, rs277611, rs169356, rs471951,rs534047,rs277609, rs277608, rs1158766, rs277607,9 rs199963230, rs5897585 rs7870235,rs9792410, rs2062670, rs7046269, rs4523351,rs11562258, rs2890623, rs10814170,rs1909953, rs11792041,rs28855452, rs11792607, rs4008439, rs10814172 1 regulatory mot…	NA
FAM205B	43883	downstream	9:34786380	rs277603	584	Acute renal failure	584.9	ACUTE RENAL FAILURE NOS	584	Acute renal failure	T:0.644345	T:0.644978	0.555466	0.414758	0.193594	0.159782	0.00411461	0.00943799		57	2967	85	2812	0	NA	NA	Acute renal failure	LD r2 ≥ 0.8 with rs277579, rs277578, rs277599,rs277598, rs277596, rs277595, rs277594, rs277617,rs277616, rs277613, rs277612, rs277611, rs169356, rs471951,rs534047,rs277609, rs277608, rs1158766, rs277607,9 rs199963230, rs5897585 rs7870235,rs9792410, rs2062670, rs7046269, rs4523351,rs11562258, rs2890623, rs10814170,rs1909953, rs11792041,rs28855452, rs11792607, rs4008439, rs10814172 1 regulatory mot…	NA
FAM205B	44195	downstream	9:34786068	rs10972226	584	Acute renal failure	584.9	ACUTE RENAL FAILURE NOS	584	Acute renal failure	C:0.66406	C:0.663724	0.620339	0.438358	0.194902	0.161139	0.00145847	0.00652097		57	2948	85	2804	8	rs10814152,rs2381174,rs277600,rs10758274,rs12378570,rs7868514,rs10758275,rs10758276	584-Acute renal failure	Acute renal failure	LD r2 ≥ 0.8 with rs10758274,rs10758275,rs10758276,rs10814152,rs12378570rs2381174,rs277600,rs7868514 1 altered regulatory motif	NA
MIR588	44782	downstream	6:126760994	rs2184968	250	Diabetes mellitus, Type 1	250.03	type I diabetes mellitus [juvenile type], uncontrolled, without mention of complication	250.1	Diabetes with ketoacidosis	T:0.525373	T:0.537887	0.936978	0.406166	0.332344	0.148905	0.00481283	0.00637794		22	2993	96	2781	0	NA	NA	Diabetes mellitus	N/A	NA
MIR588	44782	downstream	6:126760994	rs2184968	250	Diabetes mellitus, Type 1	250.03	type I diabetes mellitus [juvenile type], uncontrolled, without mention of complication	250.2	Diabetes mellitus with hyperosmolarity	T:0.525373	T:0.537887	0.936978	0.194991	0.332344	0.0742901	0.00481283	0.00867206		22	2993	443	2434	0	NA	NA	Diabetes mellitus	N/A	NA
FAM205B	44882	downstream	9:34785381	rs1329841	584	Acute renal failure	584.9	ACUTE RENAL FAILURE NOS	584	Acute renal failure	A:0.664005	A:0.664014	0.620259	0.439361	0.194927	0.161089	0.00146263	0.00638289		57	2949	85	2805	8	rs10814152,rs2381174,rs277600,rs10758274,rs10972226,rs12378570,rs7868514,rs10758275	584-Acute renal failure	Acute renal failure	LD r2 ≥ 0.8 with rs10758274,rs10758275,rs10814152,rs10972226,rs12378570,rs2381174,rs277600,rs7868514 Multiple altered regulatory motifs	NA
LINC00290	46033	upstream	4:182126334	rs17070761	719	Other and unspecified disorders of joint	719.7	Difficulty in walking	719	Other and unspecified disorders of joint	C:0.840454	C:0.853063	1.09867	0.245309	0.402526	0.0936234	0.00634405	0.00878877		14	2982	514	2375	0	NA	NA	Other and unspecified disorders of joint	LD r2 ≥ 0.8 with rs9999847, rs11393428, rs4861468,rs4861469, rs11726331, rs4861470, rs11728524,rs17070768,rs17070770, rs11725417, rs17070813	NA
LOC100506923	46061	downstream	2:186038316	rs72896996	515	Postinflammatory pulmonary fibrosis	515	Postinflammatory pulmonary fibrosis	515	Postinflammatory pulmonary fibrosis	G:0.940563	G:0.933656	1.45634	1.21634	0.523798	0.450104	0.00543	0.00688528		13	3007	15	2879	1	rs72898913	515-Postinflammatory pulmonary fibrosis	Postinflammatory pulmonary fibrosis	LD r2 ≥ 0.8 with rs72898913 2 regulatory motifs altered	NA
FAM205B	46095	downstream	9:34784168	rs277607	584	Acute renal failure	584.9	ACUTE RENAL FAILURE NOS	584	Acute renal failure	A:0.644345	A:0.645567	0.555466	0.41644	0.193594	0.159698	0.00411461	0.00911579		57	2967	85	2814	0	NA	NA	Acute renal failure	LD r2 ≥ 0.8 with rs277579, rs277578, rs277599,rs277598, rs277596, rs277595, rs277594, rs277617,rs277616, rs277613, rs277612, rs277611, rs169356, rs471951,rs534047,rs277609, rs277608, rs1158766, rs277607,9 rs199963230, rs5897585 rs7870235,rs9792410, rs2062672,rs2062670, rs2062669, rs7042619,rs4523351, rs11562258, rs2890623, rs10814170, rs4008439, rs10814172,rs277610 Multiple regulatory motifs alte…	NA
FAM205B	47006	downstream	9:34783257	rs277609	584	Acute renal failure	584.9	ACUTE RENAL FAILURE NOS	584	Acute renal failure	T:0.6501	T:0.649065	0.551267	0.438162	0.194342	0.159964	0.00455995	0.00616038		57	2951	85	2803	8	rs10814152,rs277600,rs10758274,rs10972224,rs10972226,rs12378570,rs1329841,rs7868514	584-Acute renal failure	Acute renal failure	LD r2 ≥ 0.8 with rs10758274,rs10814152, rs10972224,rs10972226,rs12378570, rs1329841,rs277600,rs7868514	NA
FAM205B	47150	downstream	9:34783113	rs277610	584	Acute renal failure	584.9	ACUTE RENAL FAILURE NOS	584	Acute renal failure	C:0.64475	C:0.645718	0.555227	0.419149	0.193525	0.159898	0.00411739	0.0087581		57	2962	85	2811	0	NA	NA	Acute renal failure	LD r2 ≥ 0.8 with rs277579, rs277578, rs277599,rs277598, rs277596, rs277595, rs277594, rs277617,rs277616, rs277613, rs277612, rs277611, rs169356, rs471951,rs534047,rs277609, rs277608, rs1158766, rs277607,9 rs199963230, rs5897585 rs7870235,rs9792410, rs2062672,rs2062670, rs2062669, rs7042619,rs4523351, rs11562258, rs2890623, rs10814170, rs4008439, rs10814172 Multiple regulatory motifs altered	NA
FAM205B	47220	downstream	9:34783043	rs534047	584	Acute renal failure	584.9	ACUTE RENAL FAILURE NOS	584	Acute renal failure	A:0.64475	A:0.645718	0.555227	0.419149	0.193525	0.159898	0.00411739	0.0087581		57	2962	85	2811	0	NA	NA	Acute renal failure	LD r2 ≥ 0.8 with rs277579,rs277578,rs277599,rs2169356, rs277596,rs277595, rs277594, rs277617,rs277616, rs277613, rs277612, rs169356, rs534047, rs47951, rs277609, rs277608, rs1158766, rs277607, rs199963230, rs5897585, rs10972224,rs277606, rs1329841,rs10972226, rs277603, rs277602,rs277600, rs12378570, rs10814151, rs7868514,rs10814152, rs4879830,rs10814153, rs10814154, rs10758274, rs2381174,rs108141…	NA
FAM205B	47223	downstream	9:34783040	rs471951	584	Acute renal failure	584.9	ACUTE RENAL FAILURE NOS	584	Acute renal failure	C:0.64475	C:0.645718	0.555227	0.419149	0.193525	0.159898	0.00411739	0.0087581		57	2962	85	2811	0	NA	NA	Acute renal failure	LD r2 ≥ 0.8 with rs277579,rs277578,rs277599,rs2169356, rs277596,rs277595, rs277594, rs277617,rs277616, rs277613, rs277612, rs169356, rs534047, rs277610, rs277609, rs277608, rs1158766, rs277607, rs199963230, rs5897585, rs10972224,rs277606, rs1329841,rs10972226, rs277603, rs277602,rs277600, rs12378570, rs10814151, rs7868514,rs10814152, rs4879830,rs10814153, rs10814154, rs10758274, rs2381174,rs10814…	NA
FAM205A	47255	upstream	9:34776789	rs277598	584	Acute renal failure	584.9	ACUTE RENAL FAILURE NOS	584	Acute renal failure	C:0.642644	C:0.64446	0.541304	0.41227	0.193365	0.159916	0.00511992	0.00993643		57	2954	85	2812	0	NA	NA	Acute renal failure	LD r2 ≥ 0.8 with rs277579,rs277578,rs277599,rs2169356, rs277596,rs277595, rs277594, rs277617,rs277616, rs277613, rs277612, rs169356,rs471951, rs534047, rs277610, rs277609, rs277608, rs1158766, rs277607, rs199963230, rs5897585, rs10972224,rs277606, rs1329841,rs10972226, rs277603, rs277602,rs277600, rs12378570, rs10814151, rs7868514,rs10814152, rs4879830,rs10814153, rs10814154, rs10758274, rs238117…	NA
FAM205B	47713	downstream	9:34782550	rs169356	584	Acute renal failure	584.9	ACUTE RENAL FAILURE NOS	584	Acute renal failure	G:0.64475	G:0.645718	0.555227	0.419149	0.193525	0.159898	0.00411739	0.0087581		57	2962	85	2811	0	NA	NA	Acute renal failure	LD r2 ≥ 0.8 with rs277579,rs277578,rs277599,rs277598, rs277596,rs277595, rs277594, rs277617,rs277616, rs277613, rs277612, rs169356,rs471951, rs534047, rs277610, rs277609, rs277608, rs1158766, rs277607, rs199963230, rs5897585, rs10972224,rs277606, rs1329841,rs10972226, rs277603, rs277602,rs277600, rs12378570, rs10814151, rs7868514,rs10814152, rs4879830,rs10814153, rs10814154, rs10758274, rs2381174…	NA
FAM205B	48836	downstream	9:34781427	rs277611	584	Acute renal failure	584.9	ACUTE RENAL FAILURE NOS	584	Acute renal failure	A:0.644419	A:0.645128	0.554001	0.418438	0.193568	0.159913	0.00420912	0.00887953		57	2962	85	2809	0	NA	NA	Acute renal failure	LD r2 ≥ 0.8 with rs277579,rs277578,rs277599,rs277598, rs277596,rs277595, rs277594, rs277617,rs277616, rs277613, rs277612, rs169356,rs471951, rs534047, rs277610, rs277609, rs277608, rs1158766, rs277607, rs199963230, rs5897585, rs10972224,rs277606, rs1329841,rs10972226, rs277603, rs277602,rs277600, rs12378570, rs10814151, rs7868514,rs10814152, rs4879830,rs10814153, rs10814154, rs10758274, rs2381174…	NA
LOC100996624	48879	upstream	3:27924505	rs2618101	493	Asthma	493.92	Asthma, unspecified type, with acute exacerbation	493	Asthma	G:0.811343	G:0.807175	1.05763	0.448134	0.400747	0.173007	0.00831151	0.00959003		15	3009	90	2809	0	NA	NA	Asthma	1 regulatory motif altered	NA
XCR1	49461	upstream	3:46118439	rs35951367	491	Chronic bronchitis	491.20	Obstructive chronic bronchitis, without exacerbation	491	Chronic bronchitis	T:0.85478	T:0.862224	1.29922	0.806413	0.492264	0.302973	0.00830841	0.00777551		11	3012	32	2864	0	NA	NA	Chronic bronchitis	Weak enhancer in 1 cell type. 2 regulatory motifs altered	NA
MIR588	50134	downstream	6:126755642	rs4897182	250	Diabetes mellitus, Type 1	250.03	type I diabetes mellitus [juvenile type], uncontrolled, without mention of complication	250.2	Diabetes mellitus with hyperosmolarity	T:0.525539	T:0.541855	0.947505	0.191719	0.332102	0.0739466	0.0043301	0.00952335		22	2993	446	2433	0	NA	NA	Diabetes mellitus	LD r2 ≥ 0.8 with rs6919397, rs79950493, rs9388486, rs9375435, rs17754780,rs6907898,rs200987420, rs201988238, rs9401876,rs2045258, rs9388487, rs9491624, rs2326387,rs35634111, rs9398803, rs2027299, rs4895807,rs9388489, rs67126256,rs1361262, rs9398804,rs9388490, rs11307281, rs1578060, rs1591805,rs9398805,rs199553791, rs4897178,rs4897179, rs4897180, rs576049, rs59698523, rs112166936,rs34279746,rs9321…	NA
MIR588	52212	downstream	6:126753564	rs4897181	250	Diabetes mellitus, Type 1	250.03	type I diabetes mellitus [juvenile type], uncontrolled, without mention of complication	250.2	Diabetes mellitus with hyperosmolarity	C:0.525382	C:0.541869	0.946961	0.191829	0.332163	0.0739364	0.00435969	0.00947266		22	2992	446	2432	0	NA	NA	Diabetes mellitus	LD r2 ≥ 0.8 with rs6919397, rs79950493, rs9388486, rs9375435, rs17754780,rs6907898,rs200987420, rs201988238, rs9401876,rs2045258, rs9388487, rs9491624, rs2326387,rs35634111, rs9398803, rs2027299, rs4895807,rs9388489, rs67126256,rs1361262, rs9398804,rs9388490, rs11307281, rs1578060, rs1591805,rs9398805,rs199553791, rs4897178,rs4897179, rs4897180, rs576049, rs59698523, rs112166936,rs34279746,rs9321…	NA
LRRC30	52481	upstream	18:7284522	rs4798551	492	Emphysema	492.8	Other emphysema	492	Emphysema	T:0.95205	T:0.944981	0.643553	1.09897	0.246647	0.426501	0.00907516	0.00997469		126	2898	24	2875	0	NA	NA	Emphysema	LD r2 ≥ 0.8 with rs7239886, rs73939215, rs4384673, rs984377, rs10853348,rs4797289, rs4798549, rs9954394	NA
IDO2	55246	upstream	8:39929155	rs7838116	725	Polymyalgia rheumatica	725	Polymyalgia rheumatica	725	Polymyalgia rheumatica	G:0.909934	G:0.922215	1.0415	1.21149	0.354137	0.467622	0.00327191	0.00957692		26	2994	15	2884	0	NA	NA	POLYMYALGIA RHEUMATICA	LD r2 ≥ 0.8 with rs7839033,rs7822668, rs7822780, rs145538195,rs73617874, rs59027887, rs55742726, rs55999326, rs59248258, rs59885214,rs6474213, rs6474214, rs6474215,rs7007403, rs58127725, rs57503829, rs61513602, rs56302842, rs61682670, rs55784256, rs7837262, rs7836554, rs2981193, rs7837573, rs7837003, rs7841905, rs6995957,rs7017503,rs7017791, rs200074704, rs140180455, rs76552886, rs73674750, rs783…	NA
LOC100506923	56214	downstream	2:186028163	rs72896990	515	Postinflammatory pulmonary fibrosis	515	Postinflammatory pulmonary fibrosis	515	Postinflammatory pulmonary fibrosis	A:0.940835	A:0.934662	1.4615	1.22972	0.524428	0.448093	0.00532243	0.00606316		13	3004	15	2870	2	rs72896996,rs72898913	515-Postinflammatory pulmonary fibrosis	Postinflammatory pulmonary fibrosis	LD r2 ≥ 0.8 with rs72896996,rs72898913 Multiple regulatory motifs altered	NA
LOC100506923	61541	downstream	2:186022836	rs72896984	515	Postinflammatory pulmonary fibrosis	515	Postinflammatory pulmonary fibrosis	515	Postinflammatory pulmonary fibrosis	A:0.940855	A:0.934384	1.46161	1.22565	0.524425	0.448445	0.0053188	0.00627399		13	3005	15	2873	3	rs72896990,rs72896996,rs72898913	515-Postinflammatory pulmonary fibrosis	Postinflammatory pulmonary fibrosis	LD r2 ≥ 0.8 with rs72896990,rs72896996,rs72898913 Multiple regulatory motifs altered	NA
PLK2	63233	downstream	5:57686575	rs375523	586	Renal Failure NOS	586	RENAL FAILURE NOS	586	RENAL FAILURE NOS	G:0.919808	G:0.928424	0.753056	1.41645	0.28714	0.528883	0.00872595	0.007402		47	2977	11	2888	0	NA	NA	RENAL FAILURE NOS	1 regulatory motif altered	NA
LOC645481	66592	downstream	4:26046894	rs78841302	482	Other bacterial pneumonia	482.9	BACTERIAL PNEUMONIA NOS	482	Other bacterial pneumonia	C:0.985946	C:0.98756	1.69904	2.06789	0.619807	0.650145	0.00612072	0.00146942		20	3004	19	2875	0	NA	NA	Other bacterial pneumonia	Weak enhancer in 2 cell lines, enhancer in 1 cell line. Multiple regulatory motifs altered	NA
WDR11	67384	upstream	10:122736421	rs4752487	493	Asthma	493.20	Chronic obstructive asthma, without mention of status asthmaticus	493	Asthma	C:0.936508	C:0.940324	1.76025	0.664971	0.50292	0.25144	0.000465152	0.00817747		12	3012	90	2809	0	NA	NA	Asthma	Enhancer in 1 cell type. DNase hypersensitivity in 1 cell type	NA
LOC100506923	73906	downstream	2:186010471	rs1483234	515	Postinflammatory pulmonary fibrosis	515	Postinflammatory pulmonary fibrosis	515	Postinflammatory pulmonary fibrosis	G:0.940543	G:0.933656	1.45187	1.21971	0.524943	0.449278	0.005679	0.00663101		13	3006	15	2879	4	rs72896984,rs72896990,rs72896996,rs72898913	515-Postinflammatory pulmonary fibrosis	Postinflammatory pulmonary fibrosis	LD r2 ≥ 0.8 with rs72896984,rs72896990,rs72896996,rs72898913 Weak enhancer in 1 cell type. 2 altered regulatory motifs.	NA
LOC645321	76405	downstream	18:76660408	rs7238348	250	Diabetes mellitus, Type 1	250.03	type I diabetes mellitus [juvenile type], uncontrolled, without mention of complication	250.3	Diabetes with other coma	G:0.916005	G:0.925164	1.03816	0.877619	0.372542	0.308205	0.00532467	0.00440615		22	3002	41	2852	0	NA	NA	Diabetes mellitus	N/A	NA
LOC100506923	77795	downstream	2:186006582	rs17438805	515	Postinflammatory pulmonary fibrosis	515	Postinflammatory pulmonary fibrosis	515	Postinflammatory pulmonary fibrosis	T:0.940311	T:0.933943	1.45958	1.20459	0.524877	0.445314	0.00542255	0.00682957		13	3011	15	2884	5	rs1483234,rs72896984,rs72896990,rs72896996,rs72898913	515-Postinflammatory pulmonary fibrosis,733-Other disorders of bone and cartilage,733-Osteoporosis	Postinflammatory pulmonary fibrosis	LD r2 ≥ 0.8 with rs1483234,rs72896984,rs72896990, rs72896996,rs72898913 2 altered regulatory motifs	NA
LOC100130841	80681	upstream	2:22492399	rs10181985	715	Osteoarthrosis and allied disorders	715.90	Osteoarthrosis, unspecified whether generalized or localized, involving unspecified site	715	Osteoarthrosis and allied disorders	A:0.530258	A:0.524491	0.553591	0.22811	0.184754	0.0881602	0.00273218	0.00966898		64	2960	308	2591	0	NA	NA	Osteoarthrosis and allied disorders	LD r2 ≥ 0.8 with rs4073935, rs4073950, rs6748263,rs12053499, rs10211373,rs10211497,rs12478557,rs11678757, rs11687840, rs7578651 rs10209288,rs12464234, rs11691709,rs11676365,rs66709522,rs56367633,rs10182358, rs34333373, rs10176964, rs66464556, rs5829824, rs11124360, rs57974740,rs35747121, rs56215556, rs113690961, rs4589792, rs8179610, rs12618722, rs4665495, rs141714916,rs11124367, rs11674333, rs45…	NA
LOC100506923	84457	downstream	2:185999920	rs7572115	515	Postinflammatory pulmonary fibrosis	515	Postinflammatory pulmonary fibrosis	515	Postinflammatory pulmonary fibrosis	C:0.93998	C:0.933253	1.44972	1.19871	0.525393	0.445984	0.00579234	0.00719276		13	3011	15	2884	6	rs1483234,rs17438805,rs72896984,rs72896990,rs72896996,rs72898913	515-Postinflammatory pulmonary fibrosis,733-Other disorders of bone and cartilage,733-Osteoporosis	Postinflammatory pulmonary fibrosis	LD r2 ≥ 0.8 with rs1483234,rs17438805,rs72896984, rs72896990,rs72896996,rs72898913 2 altered regulatory motifs	NA
LOC100506923	88119	downstream	2:185996258	rs17438763	515	Postinflammatory pulmonary fibrosis	515	Postinflammatory pulmonary fibrosis	515	Postinflammatory pulmonary fibrosis	A:0.940311	A:0.933943	1.45958	1.20459	0.524877	0.445314	0.00542255	0.00682957		13	3011	15	2884	7	rs1483234,rs17438805,rs72896984,rs72896990,rs72896996,rs72898913,rs7572115	515-Postinflammatory pulmonary fibrosis,733-Other disorders of bone and cartilage,733-Osteoporosis	Postinflammatory pulmonary fibrosis	LD r2 ≥ 0.8 with rs1483234,rs17438805,rs72896984, rs72896990,rs72896996,rs72898913,rs7572115 Multiple regulatory motifs altered	NA
LOC100506923	90804	downstream	2:185993573	rs7585938	515	Postinflammatory pulmonary fibrosis	515	Postinflammatory pulmonary fibrosis	515	Postinflammatory pulmonary fibrosis	T:0.93998	T:0.933253	1.44972	1.19871	0.525393	0.445984	0.00579234	0.00719276		13	3011	15	2884	6	rs1483234,rs17438763,rs17438805,rs72896984,rs72896990,rs7572115	515-Postinflammatory pulmonary fibrosis,733-Other disorders of bone and cartilage,733-Osteoporosis	Postinflammatory pulmonary fibrosis	LD r2 ≥ 0.8 with rs1483234,rs17438763, rs17438805,rs72896984,rs72896990,rs7572115 Weak enhancer in 2 cell types	NA
LOC100506923	91580	downstream	2:185992797	rs1483231	515	Postinflammatory pulmonary fibrosis	515	Postinflammatory pulmonary fibrosis	515	Postinflammatory pulmonary fibrosis	G:0.93998	G:0.933253	1.44972	1.19871	0.525393	0.445984	0.00579234	0.00719276		13	3011	15	2884	7	rs1483234,rs17438763,rs17438805,rs72896984,rs72896990,rs7572115,rs7585938	515-Postinflammatory pulmonary fibrosis,733-Other disorders of bone and cartilage,733-Osteoporosis	Postinflammatory pulmonary fibrosis	LD r2 ≥ 0.8 with rs1483234,rs17438763,rs17438805, rs72896984,rs72896990,rs7572115,rs7585938 Weak enhancer in 1 cell type	NA
RPL13AP25	92179	upstream	13:55107650	rs1832696	585	Chronic kidney disease (CKD)	585.3	Chronic kidney disease, Stage III (moderate)	585	Chronic kidney disease (CKD)	T:0.548115	T:0.555191	-0.221164	-0.378798	0.0829371	0.129653	0.00766116	0.00348209		384	2640	141	2758	0	NA	NA	Chronic kidney disease (CKD)	N/A	NA
LOC100506923	95052	downstream	2:185989325	rs7604162	515	Postinflammatory pulmonary fibrosis	515	Postinflammatory pulmonary fibrosis	515	Postinflammatory pulmonary fibrosis	C:0.939815	C:0.933253	1.44904	1.19871	0.525509	0.445984	0.00582624	0.00719276		13	3011	15	2884	7	rs1483231,rs1483234,rs17438763,rs17438805,rs72896984,rs7572115,rs7585938	515-Postinflammatory pulmonary fibrosis,733-Other disorders of bone and cartilage,733-Osteoporosis	Postinflammatory pulmonary fibrosis	LD r2 ≥ 0.8 with rs1483231,rs1483234,rs17438763,rs17438805,rs72896984,rs7572115,rs7585938 1 regulatory motif altered	NA
LOC100506923	101356	downstream	2:185983021	rs72896946	515	Postinflammatory pulmonary fibrosis	515	Postinflammatory pulmonary fibrosis	515	Postinflammatory pulmonary fibrosis	T:0.940311	T:0.933943	1.45958	1.20459	0.524877	0.445314	0.00542255	0.00682957		13	3011	15	2884	7	rs1483231,rs1483234,rs17438763,rs17438805,rs7572115,rs7585938,rs7604162	515-Postinflammatory pulmonary fibrosis,733-Other disorders of bone and cartilage,733-Osteoporosis	Postinflammatory pulmonary fibrosis	LD r2 ≥ 0.8 with rs1483231,rs1483234,rs17438763, rs17438805,rs7572115,rs7585938,rs7604162 Multiple regulatory motifs altered	NA
PITX2	102505	upstream	4:111665783	rs2634073	491	Chronic bronchitis	491.20	Obstructive chronic bronchitis, without exacerbation	491	Chronic bronchitis	C:0.818452	C:0.828907	1.64428	0.834794	0.480499	0.289042	0.000621577	0.00387532		11	3013	32	2867	0	NA	NA	Chronic bronchitis	Multiple regulatory motifs altered	NA
LOC100506923	107310	downstream	2:185977067	rs55954763	515	Postinflammatory pulmonary fibrosis	515	Postinflammatory pulmonary fibrosis	515	Postinflammatory pulmonary fibrosis	C:0.940311	C:0.933943	1.45958	1.20459	0.524877	0.445314	0.00542255	0.00682957		13	3011	15	2884	6	rs1483231,rs17438763,rs72896946,rs7572115,rs7585938,rs7604162	515-Postinflammatory pulmonary fibrosis,733-Other disorders of bone and cartilage,733-Osteoporosis	Postinflammatory pulmonary fibrosis	LD r2 ≥ 0.8 with rs1483231,rs17438763, rs72896946,rs7572115,rs7585938,rs7604162 Multiple regulatory motifs altered	NA
RPL23AP54	107509	downstream	8:5226521	rs7003556	465	Acute upper respiratory infections of multiple or unspecified sites	465.9	Acute upper respiratory infections of unspecified site	465	Acute upper respiratory infections of multiple or unspecified sites	C:0.894015	C:0.88496	0.775657	0.799295	0.226458	0.245266	0.000614411	0.00111848		63	2961	50	2849	0	NA	NA	Acute upper respiratory infections of multiple or unspecified sites	1 regulatory motif altered	NA
RRP15	124887	downstream	1:218333741	rs511223	585	Chronic kidney disease (CKD)	585.6	End stage renal disease	585	Chronic kidney disease (CKD)	C:0.537202	C:0.521042	0.682621	0.356112	0.240817	0.124492	0.00458821	0.00422955		36	2988	141	2758	0	NA	NA	Chronic kidney disease (CKD)	Weak enhanccer in 2 cell types	NA
LOC100506923	136200	downstream	2:185948177	rs1483251	515	Postinflammatory pulmonary fibrosis	515	Postinflammatory pulmonary fibrosis	515	Postinflammatory pulmonary fibrosis	G:0.93994	G:0.933253	1.44911	1.19871	0.525422	0.445984	0.00581587	0.00719276		13	3009	15	2884	5	rs1483231,rs55954763,rs72896946,rs7585938,rs7604162	515-Postinflammatory pulmonary fibrosis,733-Other disorders of bone and cartilage,733-Osteoporosis	Postinflammatory pulmonary fibrosis	LD r2 ≥ 0.8 with rs1483231,rs55954763,rs72896946,rs7585938,rs7604162 Multiple regulatory motifs altered	NA
TLL1	156201	upstream	4:167181809	rs396965	695	Erythematous conditions	695.3	Rosacea	695.3	Rosacea	G:0.880053	G:0.867023	0.717652	1.40315	0.277965	0.438513	0.00982851	0.00137526		37	2981	12	2887	0	NA	NA	Lupus erythematosus	LD r2 ≥ 0.8 with rs56933205, rs28463090, rs10009777, rs33911326,rs382628, rs1459829, rs1675008,rs445365, rs385628 rs409808, rs145670489, rs13117682,rs28380003, rs1459831,rs2166145,rs454256,rs1675017,rs452183 Multiple regulatory motifs altered	NA
RAB38	160951	downstream	11:87685463	rs4479012	357	Inflammatory and toxic neuropathy	357.2	Polyneuropathy in diabetes	357	Inflammatory and toxic neuropathy	G:0.884603	G:0.887203	0.646055	0.781728	0.225755	0.294946	0.00421306	0.00803931		72	2948	35	2864	0	NA	NA	Inflammatory and toxic neuropathy	Multiple regulatory motifs altered	NA
LOC100996624	182279	upstream	3:28057905	rs1532244	695	Erythematous conditions	695.3	Rosacea	695.4	Lupus erythematosus	A:0.89914	A:0.897896	0.798057	1.0768	0.297591	0.405968	0.00732435	0.00799174		37	2987	16	2883	0	NA	NA	Lupus erythematosus	LD r2 ≥ 0.8 with rs1532244,rs57249127,rs56246592,rs73057535, rs73057540,rs1565697,rs73057551,rs46807411, rs4680890, rs6795957 1 regulatory motifs altered, weake enhancer in 1 cell type.	NA
LOC100996624	197488	upstream	3:28073114	rs1565697	695	Erythematous conditions	695.3	Rosacea	695.4	Lupus erythematosus	C:0.905307	C:0.899445	0.812181	1.06464	0.307604	0.401063	0.00828223	0.00794176		37	2978	16	2868	0	NA	NA	Lupus erythematosus	LD r2 ≥ 0.8 with rs1532244,rs57249127,rs56246592,rs73057535, rs73057540,rs1565697,rs46807411, rs4680890, rs6795957,rs201450478, rs6797680,rs4680893,rs6780111,rs4680896,rs4680897, rs4680898,rs4680743 Multiple regulatory motifs altered.	NA
LOC100996624	202564	upstream	3:28078190	rs73057551	695	Erythematous conditions	695.3	Rosacea	695.4	Lupus erythematosus	C:0.906043	C:0.90059	0.813222	1.07188	0.307453	0.401071	0.00816837	0.00752762		37	2975	16	2866	0	NA	NA	Lupus erythematosus	LD r2 ≥ 0.8 with rs1532244,rs57249127,rs56246592,rs73057535, rs73057540,rs1565697,rs46807411, rs4680890, rs6795957,rs201450478, rs6797680,rs4680893,rs6780111,rs4680896,rs4680897, rs4680898,rs4680743 Multiple regulatory motifs altered.	NA
LOC100996624	203160	upstream	3:28078786	rs4680741	695	Erythematous conditions	695.3	Rosacea	695.4	Lupus erythematosus	C:0.905258	C:0.899584	0.810871	1.06568	0.307117	0.400856	0.00828394	0.00784879		37	2987	16	2867	0	NA	NA	Lupus erythematosus	LD r2 ≥ 0.8 with rs1532244,rs57249127,rs56246592,rs73057535, rs73057540,rs1565697,rs73057551, rs4680890, rs6795957,rs201450478, rs6797680,rs4680893,rs6780111,rs4680896,rs4680897, rs4680898,rs4680743 Weak enchancer in 1 cell type.	NA
TRPS1	205407	downstream	8:116215316	rs1691185	473	Chronic sinusitis	473.8	Other chronic sinusitis	473	Chronic sinusitis	C:0.609963	C:0.610038	0.916011	0.481882	0.33531	0.173333	0.00629836	0.00543423		19	2982	71	2828	0	NA	NA	Chronic sinusitis	Enhancer for 1 cell line, weak enhancer in 1 cell line. Multiple regulatory motifs altered	NA
TRPS1	209765	downstream	8:116210958	rs777815	473	Chronic sinusitis	473.8	Other chronic sinusitis	473	Chronic sinusitis	A:0.609623	A:0.609176	0.91727	0.476902	0.335659	0.173326	0.00628093	0.00593281		19	3005	71	2828	1	rs1691185	473-Chronic sinusitis	Chronic sinusitis	LD r2 ≥ 0.8 with rs1691185. Multiple regulatory motifs altered	NA
TBX3	230763	upstream	12:115352731	rs2384550	719	Other and unspecified disorders of joint	719.45	Pain in joint involving pelvic region and thigh	719	Other and unspecified disorders of joint	G:0.661872	G:0.653674	0.459192	0.211412	0.177056	0.072761	0.00950071	0.00366582	Diastolic blood pressure	65	2959	519	2380	0	NA	NA	Other and unspecified disorders of joint	Strong enhancer, weak enhancer and enhancer in multiple cell types	NA
FGFR3P3	251591	upstream	20:6452982	rs6085568	695	Erythematous conditions	695.89	ERYTHEMATOUS COND NEC	695.3	Rosacea	C:0.611772	C:0.617282	1.08294	1.11626	0.410022	0.426051	0.00826179	0.00879281		14	3010	12	2887	0	NA	NA	Lupus erythematosus	Weak enhancer in 1 cell type. 1 regulatory motif altered	NA
MYT1L	331729	upstream	2:2666773	rs896227	340	Multiple Sclerosis	340	MULTIPLE SCLEROSIS	340	MULTIPLE SCLEROSIS	G:0.839947	G:0.852535	1.14409	1.00402	0.41133	0.301768	0.0054118	0.000877476		13	3011	28	2871	0	NA	NA	MULTIPLE SCLEROSIS	Weak enhancer in multiple cell types. Multiple cells with DNase hypersensitivity. Mutiple regulatory motifs altered	NA
QKI	529754	upstream	6:164529381	rs3752534	716	Other and unspecified arthropathies	716.59	Unspecified polyarthropathy or polyarthritis involving multiple sites	716	Other and unspecified arthropathies	G:0.549438	G:0.546568	-1.20886	-0.468804	0.427273	0.168968	0.00466571	0.00552841		17	3007	79	2820	0	NA	NA	Other and unspecified arthropathies	Weak enhancer in multiple cell types, strong enhancer in 1 cell type, enhancer in multiple cell types. DNase hypersensitivity in multiple cell types. 1 regulatory motif altered	NA
RNY4P22	600835	upstream	3:20835200	rs17007652	715	Osteoarthrosis and allied disorders	715.94	Osteoarthrosis, unspecified whether generalized or localized, involving hand	715	Osteoarthrosis and allied disorders	A:0.814649	A:0.797689	1.05654	0.298529	0.400218	0.103487	0.00829258	0.00391796		14	3010	308	2591	0	NA	NA	Osteoarthrosis and allied disorders	1 altered regulatory motif	NA
LOC100288337	747156	downstream	4:180747463	rs1458669	719	Other and unspecified disorders of joint	719.41	Pain in joint involving shoulder region	719	Other and unspecified disorders of joint	G:0.806878	G:0.806313	0.491978	0.235949	0.144192	0.0836823	0.000644966	0.00480858		130	2894	519	2380	0	NA	NA	Other and unspecified disorders of joint	1 regulatory motif altered	NA
LOC645266	18822	upstream	9:117629689	rs7048073	250	Diabetes mellitus, Type 1	250.03	type I diabetes mellitus [juvenile type], uncontrolled, without mention of complication	250.1	Diabetes with ketoacidosis	G:0.708223	G:0.717971	0.855268	0.417209	0.314096	0.149022	0.00647017	0.00511585		22	2994	98	2790	0	NA	NA	Diabetes mellitus	Weak enhancer in 1 cell type. Mutiple regulatory motifs altered	PIPSL CEU 7e-05:PSMD4 CEU 7e-05
SDC4	3663	upstream	20:43980726	rs1008953	491	Chronic bronchitis	491.21	Obstructive chronic bronchitis with (acute) exacerbation	491	Chronic bronchitis	C:0.779927	C:0.775095	0.462535	0.790021	0.167538	0.262073	0.00576651	0.00257395	Psoriasis	96	2928	32	2867	2	rs2743439,rs2252731	491-Chronic bronchitis	Chronic bronchitis	LD r2 ≥ 0.8 with rs2743439. Enhancer in 1 cell type. 2 regulatory motifs altered.	PLXNC1 CEU 1e-05
HLA-DMA	3144	downstream	6:32913246	rs1480380	250	Diabetes mellitus, Type 1	250.01	type I diabetes mellitus [insulin dependent type] [IDDM] [juvenile type], not stated as uncontrolled, without mention of complication	250.1	Diabetes with ketoacidosis	C:0.924107	C:0.914108	1.58747	0.555627	0.390973	0.213725	4.90085e-05	0.00932976	Autism spectrum disorder, attention deficit-hyperactivity disorder, bipolar disorder, major depressive disorder, and schizophrenia (combined)	22	3002	98	2801	1	rs116347354	715-Osteoarthrosis and allied disorders	Diabetes mellitus	Strong enhancer in 1 cell type, Weak enhancer in 1 cell type. Multiple regulatory motifs altered	RPS15A CEU 7e-06:HLA-DQA1 CEU 1e-05:HLA-DQA2 CEU 1e-05:PRMT2 YRI 0.0001
LOC100996324	12625	upstream	18:12762045	rs2105665	585	Chronic kidney disease (CKD)	585.3	Chronic kidney disease, Stage III (moderate)	585	Chronic kidney disease (CKD)	A:0.565145	A:0.57882	-0.261748	-0.405608	0.083535	0.13066	0.00172799	0.00190735		384	2640	141	2758	0	NA	NA	Chronic kidney disease (CKD)	Weak enhancer in 2 cell types. 1 regulatory motif altered	SEC31B CEU 0.0001
SLC16A10	933	upstream	6:111545540	rs354551	515	Postinflammatory pulmonary fibrosis	515	Postinflammatory pulmonary fibrosis	515	Postinflammatory pulmonary fibrosis	C:0.853618	C:0.858628	1.17595	1.13866	0.410369	0.39782	0.00416248	0.00420634		13	2986	15	2871	5	rs240985,rs240986,rs240987,rs553485,rs6925373	715-Osteoarthrosis and allied disorders,780-General symptoms,780-Altered mental status	Postinflammatory pulmonary fibrosis	LD r2 ≥ 0.8 with rs240985,rs240986,rs240987,rs553485 Multiple regulatory motifs altered	SLAMF7 CEU 3e-05:STARD4 CEU 5e-05:LY86 CEU 5e-05:GSC2 CEU 5e-05:MFN1 CEU 6e-05:COL5A3 CEU 8e-05:NAPB CEU 9e-05:MAP3K5 CEU 9e-05:LRCH3 CEU 0.0001:DOCK2 CEU 0.0001:NDE1 CEU 0.0001:RBM5 CEU 0.0001:RBM6 CEU 0.0001:LNPEP CEU 0.0001
NTRK3-AS1	60	upstream	15:88814356	rs7164531	577	Diseases of pancreas	577.0	Acute pancreatitis	577	Diseases of pancreas	C:0.814649	C:0.823732	0.893581	0.621305	0.324154	0.238617	0.00583956	0.00922035		21	3003	46	2853	0	NA	NA	Diseases of pancreas	N/A	SNCB CEU 0.0001:LOH12CR1 CEU 0.0001
LOC100129160	10298	downstream	1:164301943	rs555908	357	Inflammatory and toxic neuropathy	357.4	Polyneuropathy in other diseases classified elsewhere	357	Inflammatory and toxic neuropathy	T:0.654927	T:0.649017	0.652311	0.747483	0.246821	0.247318	0.00822121	0.00250817		33	2991	35	2864	0	NA	NA	Inflammatory and toxic neuropathy	N/A	SPATA2L CEU 0.0001:LOC401010 CEU 0.0001:NOC2L CEU 0.0001
PRELID1P1	275	downstream	6:126964510	rs4273712	250	Diabetes mellitus, Type 1	250.01	type I diabetes mellitus [insulin dependent type] [IDDM] [juvenile type], not stated as uncontrolled, without mention of complication	250.2	Diabetes mellitus with hyperosmolarity	A:0.733135	A:0.732322	0.897093	0.265029	0.309481	0.0803696	0.00374707	0.000975051	Intracranial volume	22	3002	448	2451	0	NA	NA	Diabetes mellitus	DNase hypersensitivity in 1 cell type	TTC12 CEU 1e-07:GFRA4 CEU 5e-05
LOC100506136	59063	downstream	7:96191905	rs4346937	725	Polymyalgia rheumatica	725	Polymyalgia rheumatica	725	Polymyalgia rheumatica	T:0.698705	T:0.709383	0.918187	0.967421	0.284374	0.372797	0.00124308	0.00945813		26	2986	15	2884	0	NA	NA	POLYMYALGIA RHEUMATICA	Multiple regulatory motifs altered	VWA1 CEU 7e-05
LOC100996339	128353	upstream	14:98734567	rs1892231	273	Disorders of plasma protein metabolism	273.1	Monoclonal paraproteinemia	273	Disorders of plasma protein metabolism	A:0.83912	A:0.840807	1.04022	0.995687	0.351422	0.364272	0.00307617	0.00626919		19	3005	18	2881	0	NA	NA	Disorders of plasma protein metabolism	Multiple regulatory motifs altered	ZNF324B CEU 4e-05:ZNF584 CEU 4e-05:MRPL34 CEU 0.0001:GRAMD1A CEU 0.0001
